# Supplementary material for: Genetic effects of sequence-conserved enhancer-like elements on human complex traits
Source: Genome Biol. 2024 Jan 2;25:1. doi: 10.1186/s13059-023-03142-1 (PMC10759394; doi:10.1186/s13059-023-03142-1)
Supplement: Supplementary file 1 — Additional file 1: Supplementary Tables 1-26. [file 13059_2023_3142_MOESM1_ESM.xlsx]

## Sheet: Table S1
Name	Group	Description	H3K27ac	Openness
A549	cancer (other)	epithelial cell line derived from a lung carcinoma tissue	ENCFF424OUD	ENCFF176FHP;ENCFF896IHW;ENCFF456SMC;ENCFF776POP
A673	cancer (other)	cell line from a patient with a primary rhabdomyosarcoma (RMS)	ENCFF774RLS	ENCFF794LGM
adrenal_gland	endocrine	adrenal gland	ENCFF562OPP;ENCFF264YCO;ENCFF257XEM;ENCFF812UKC	ENCFF721ZHK;ENCFF335CNN;ENCFF179WUI;ENCFF654WWP;ENCFF350XGZ
AG04450	connective	fetal lung fibroblast	ENCFF940NWO	ENCFF991QFJ;ENCFF911OBG
ascending_aorta	cardiovascular	ascending aorta	ENCFF495JIW;ENCFF420BCE	ENCFF406DTA;ENCFF784MWD
astrocyte	neural	sub-type of glial cells in the central nervous system	ENCFF095TOX	ENCFF399UZY
Bcell	immune	B cell	ENCFF884VAH;ENCFF809KGW	ENCFF251ZFA;ENCFF159HJV
bipolar_neuron	neural	bipolar neuron originated from GM23338 treated with 0.5g per mL doxycycline hyclate for 4 days	ENCFF195QTC	ENCFF524XCQ
brain_adult	neural	adult brain	ENCFF454RCC;ENCFF662QMZ;ENCFF253UKG;ENCFF379RXE;ENCFF663DTI;ENCFF838BLK;ENCFF178BNQ;ENCFF221NOB;ENCFF618UDS;ENCFF685EHR;ENCFF771GDF;ENCFF818ISZ;ENCFF592RKH;ENCFF859DLP	ENCFF017TAW;ENCFF240ECT;ENCFF053XFC;ENCFF337NAS;ENCFF732MQW;ENCFF966DRW;ENCFF255NTQ;ENCFF611EHQ;ENCFF631HBT;ENCFF855HES;ENCFF397GLL;ENCFF455NZK;ENCFF881WHO;ENCFF270JMS;ENCFF356BZZ;ENCFF052FFY;ENCFF700GWK;ENCFF285MQS;ENCFF918ILU;ENCFF662SZI;ENCFF937DVO;ENCFF026XWM;ENCFF359LBG
brain_fetal	neural	fetal brain	ENCFF454RCC;ENCFF662QMZ;ENCFF253UKG;ENCFF379RXE;ENCFF663DTI;ENCFF838BLK;ENCFF178BNQ;ENCFF221NOB;ENCFF618UDS;ENCFF685EHR;ENCFF771GDF;ENCFF818ISZ;ENCFF592RKH;ENCFF859DLP	ENCFF819SKB;ENCFF611KEX;ENCFF999XYV
brain-microvascular-endothelial-cell	cardiovascular	brain microvascular endothelial cell	ENCFF107VHA	ENCFF696KIS
breast_epithelium	epithelial	breast epithelium	ENCFF569TYE	ENCFF889FYM
CD14-positive-monocyte	immune	CD14 positive monocyte	ENCFF442PAD;ENCFF221DZR	ENCFF424GPY;ENCFF289XSM
CD4-positive-alpha-betaTcell	immune	CD4 positive alpha beta T cell	ENCFF870TCP	ENCFF703UHS
CD8-positive-alpha-betaTcell	immune	CD8 positive alpha beta T cell	ENCFF274CRA	ENCFF663INK
common-myeloid-progenitor-CD34-positive	immune	Common myeloid progenitor CD34 positive	ENCFF263QHG;ENCFF283SRS	ENCFF725QIG;ENCFF743UIM
coronary_artery	cardiovascular	coronary artery	ENCFF493BOQ;ENCFF130AWQ	ENCFF739ASH;ENCFF021ZDC
developing_neocortex_CP	neural	developing human neocortex (CP: the neuron rich region encompassing the subplate, cortical plate, and marginal zone)	GSM1554672;GSM1554673;GSM1554678;GSM1554679	GSM2494726;GSM2494727;GSM2494728
developing_neocortex_GZ	neural	developing human neocortex (GZ: the neural progenitor rich region encompassing the ventricular zone, subventricular zone, and intermediate zone)	GSM1554672;GSM1554673;GSM1554678;GSM1554679	GSM2494723;GSM2494724;GSM2494725
distal_femur	bone	distal femur	GSM1039552;GSM1039553	GSM3733316
distal_humerus	bone	distal humerus	GSM1039552;GSM1039553	GSM3733320
distal_radius	bone	distal radius	GSM1039552;GSM1039553	GSM3733322
distal_tibia	bone	distal tibia	GSM1039552;GSM1039553	GSM3733318
DND-41	cancer (blood)	cell line from the peripheral blood of 13-year-old boy with T-acute lymphoblastic leukemia (T-ALL; type III cortical)	ENCFF340LBT	ENCFF652SZZ
embryonic_frontal_cortex	neural	embryonic frontal cortex	GSM1554672;GSM1554673	GSM2494723;GSM2494724;GSM2494725;GSM2494726;GSM2494727;GSM2494728
embryonic_occipital_cortex	neural	embryonic occipital cortex	GSM1554678;GSM1554679	GSM2494723;GSM2494724;GSM2494725;GSM2494726;GSM2494727;GSM2494728
esophagus_muscularis_mucosa	gastrointestinal	esophagus muscularis mucosa	ENCFF443CJX	ENCFF747AGO
esophagus_squamous_epithelium	gastrointestinal	esophagus squamous epithelium	ENCFF683MJC	ENCFF197ZNE
fibroblast-of-lung	connective	fibroblast of lung	ENCFF227WSF	ENCFF331SYD
foreskin-fibroblast	connective	foreskin fibroblast	ENCFF130EGW;ENCFF194FSY	ENCFF169THH;ENCFF811FJV
foreskin-melanocyte	skin	foreskin melanocyte	ENCFF788QYU	ENCFF838FGZ
gastrocnemius_medialis	muscle	gastrocnemius medialis	ENCFF792BKV;ENCFF017EFI;ENCFF090ODW;ENCFF703BQW	ENCFF229BAI;ENCFF942ULR;ENCFF370NBX;ENCFF032ZRJ;ENCFF461UHI;ENCFF463JAI
GM12878	immune	lymphoblastoid cell line produced from the blood of a female donor with northern and western European ancestry by EBV transformation	ENCFF816AHV	ENCFF804BNU
GM23248	connective	primary fibroblasts taken from the PGP1 donor from the Personal Genome Project (PGP)	ENCFF327ABY	ENCFF959RZS
GM23338	stem cell	induced pluripotent stem cells (iPSC) created from the PGP1 donor from the Personal Genome Project (PGP)	ENCFF968HVG	ENCFF810HAS
H1	stem cell	H1 embryonic stem cells	ENCFF335JSA	ENCFF175AGN
H9	stem cell	H9 embryonic stem cells	ENCFF437MTJ	ENCFF817DHM
HAP-1	cancer (blood)	near-haploid human cell line derived from the male chronic myelogenous leukemia (CML) cell line KBM-7	ENCFF171NJQ	ENCFF239OQJ
hcasmc	muscle	coronary artery smooth muscle cell	GSE72696 (ChIP-seq)	GSE72696 (ATAC-seq)
HCT116	cancer (other)	HCT116 cell line of colorectal carcinoma (PMID: 7214343)	ENCFF590YIB	ENCFF175RBN;ENCFF228YKV
heart	cardiovascular	heart left ventricle tissue	ENCFF543XLN	ENCFF146VYU
heart_left_ventricle	cardiovascular	heart left ventricle	ENCFF546TJN	ENCFF939RCS
HeLa-S3	cancer (other)	immortalized cell line that was derived from a cervical cancer patient	ENCFF144EOJ	ENCFF882WWH
hepatocyte	liver	hepatocyte originated from H9	ENCFF198IZO	ENCFF999DAS
HepG2	cancer (other)	cell line derived from a male patient with liver carcinoma	ENCFF825NBZ	ENCFF422EDI
HL-60	cancer (blood)	HL-60 cell line of promyelocytic leukemia cells (PMID: 276884)	ENCFF763UAG	ENCFF376DZV
IMR-90	connective	IMR-90 cell line of fetal lung fibroblasts	ENCFF678QLP	ENCFF895BJS
iPS-DF-19.11	stem cell	induced pluripotent stem cell line line derived from foreskin fibroblasts	ENCFF631JHU	ENCFF779LNR
iPS-DF-6.9	stem cell	induced pluripotent stem cell line line derived from foreskin fibroblasts	ENCFF369AMU	ENCFF530BVP
K562	cancer (blood)	immortalized cell line produced from a female patient with chronic myelogenous leukemia (CML)	ENCFF044JNJ	ENCFF621ZJY
Karpas-422	cancer (blood)	Karpas422 B cell non-Hodgkin lymphoma	ENCFF042DJX	ENCFF911FIA
keratinocyte	skin	female keratinocyte primary cell	ENCFF943CBQ	ENCFF566JBQ
kidney	kidney	kidney	ENCFF926MNC	ENCFF402THI
large_intestine_embryo	gastrointestinal	large intestine male embryo	ENCFF906VKA	ENCFF276FKY
liver	liver	liver	ENCFF405UJX	ENCFF286LYP
lower_leg_skin	skin	lower leg skin	ENCFF496WOM	ENCFF364OTY
lung	lung	lung	ENCFF767HEP	ENCFF679QGU
MCF-7	cancer (other)	breast adenocarcinoma cell line from the pleural effusion of a 69-year-old caucasian woman with metastatic mammary carcinoma (after radio- and hormone therapy)	ENCFF132IWN	ENCFF078RSH
mesenchymal_cell	stem cell	mesenchymal stem cell originated from H1	ENCFF375PRM	ENCFF745UXV
mesendoderm	stem cell	mesendoderm originated from H1	ENCFF117ACI	ENCFF456VYF
MM.1S	cancer (blood)	B lymphoblast cell line derived (parent cell line: MM.1)	ENCFF428WVA	ENCFF720OWT
myotube	muscle	male adult myotube in vitro differentiated cells originated from skeletal muscle myoblast	ENCFF387UQY	ENCFF854VIP
natural-killer-cell	immune	male adult natural killer primary cell	ENCFF518NXG	ENCFF675NXI
NCI-H929	cancer (blood)	a cell line of the following: something that is bearer of a multiple myeloma, something that derives from a B cell, and something that derives from a bone marrow	ENCFF411GTM	ENCFF892ZYT
neural_progenitor_cell	neural	female embryo neural progenitor in vitro differentiated cells originated from H9	ENCFF094QKU	ENCFF230SPN
neuronal_stem_cell	neural	male embryo neuronal stem in vitro differentiated cells originated from H1	ENCFF935IOQ	ENCFF687UQV
OCI-LY7	cancer (blood)	OCI-LY7 cell line from the peripheral blood sample of a 48-year-old man with B-cell Non-Hodgkin lymphoma (B-NHL, diffuse large cell lymphoma, DLCL, stage 2A, at relapse)	ENCFF210URZ	ENCFF696LIK
open_cardiac_muscle_cell	muscle	embryo cardiac muscle in vitro differentiated cells originated from RUES2	ENCFF678BYP	ENCFF818DWS
osteoblast	bone	osteoblast primary cell	ENCFF407ILP	ENCFF573CUG
ovary	endocrine	ovary	ENCFF657AUA;ENCFF097AID	ENCFF883WWT;ENCFF442RVC
Panc1	cancer (other)	Panc1 cell line of pancreatic carcinoma from a 56-year-old Caucasian individual	ENCFF526BJR	ENCFF367WMG;ENCFF553OYG
pancreas	endocrine	body of pancreas	ENCFF292JKC	ENCFF522EWH
PC-3	cancer (other)	prostate carcinoma cell line from the bone marrow metastasis isolated post-mortem from a 62-year-old Caucasian man with grade IV prostate cancer	ENCFF487YGN	ENCFF150UXC
PC-9	cancer (other)	cell line derived from human lung adenocarcinoma (differentiated type)	ENCFF634GUE	ENCFF364RGE
peyers_patch	gastrointestinal	Peyer's patch	ENCFF893CXY;ENCFF624XFO;ENCFF357MJZ;ENCFF683UTO	ENCFF055ZSF;ENCFF977PNH;ENCFF490LWF;ENCFF445LIJ
placenta	reproductive	placenta	ENCFF107GTA	ENCFF166VSZ
prostate_gland	reproductive	prostate gland	ENCFF002NFG	ENCFF791MJW
proximal_femur	bone	proximal femur	GSM1039552;GSM1039553	GSM3733315
proximal_humerus	bone	proximal humerus	GSM1039552;GSM1039553	GSM3733319
proximal_radius	bone	proximal radius	GSM1039552;GSM1039553	GSM3733321
proximal_tibia	bone	proximal tibia	GSM1039552;GSM1039553	GSM3733317
psoas_muscle	muscle	psoas muscle	ENCFF479MCT	ENCFF523BCF
right_atrium_auricular_region	cardiovascular	right atrium auricular region	ENCFF586XUN;ENCFF159NYF	ENCFF918YIN;ENCFF532UXX
right_lobe_of_liver	liver	right lobe of liver	ENCFF285MWK	ENCFF558OLX
RWPE1	epithelial	epithelial cells derived from the peripheral zone of a histologically normal adult human prostate	ENCFF149SDU	ENCFF686WSE
RWPE2	epithelial	RWPE-2 cells derived from RWPE-1 cells	ENCFF936UWP	ENCFF813AKH
sigmoid_colon	gastrointestinal	sigmoid colon	ENCFF558VBW;ENCFF027RPB;ENCFF507EYU	ENCFF006EIZ;ENCFF882CST;ENCFF862GVN
SJCRH30	cancer (other)	cells from a metastatic site of the bone marrow of a child with rhabdomyosarcoma	ENCFF404XZH	ENCFF703EKE
SJSA1	cancer (other)	cell line from the primary tumor of a patient diagnosed with primitive multipotential sarcoma of the femur	ENCFF262BNF	ENCFF013DKA
SK-N-MC	cancer (other)	cell line from a metastatic site (supra-orbital region) in a 14-year-old Caucasian female with an Askin�s tumor	ENCFF274PNL	ENCFF192DXB;ENCFF888JLF
SK-N-SH	cancer (other)	neuroblastoma cell line	ENCFF030AIX	ENCFF774KKB
small_intestine	gastrointestinal	small intestine	ENCFF434KGU	ENCFF731WZI
spleen	immune	spleen	ENCFF158FZE	ENCFF534XLO
stomach	gastrointestinal	stomach	ENCFF720RQS	ENCFF360CCE
stromal	connective	decidua-derived stromal cells	SDY1626 (EXP30983)	SDY1626 (EXP30981)
T-cell	immune	T cell	ENCFF367OGU	ENCFF216NXR
testis	endocrine	testis	ENCFF567XUE;ENCFF100QOV	ENCFF323BCL;ENCFF833PXP
thymus	immune	thymus	ENCFF591XBH	ENCFF295VYO
thyroid_gland	endocrine	thyroid gland	ENCFF032RDG;ENCFF086VAY;ENCFF093DSS;ENCFF863WRB	ENCFF301WMS;ENCFF622RGY;EN
tibial_artery	cardiovascular	tibial artery	ENCFF889IXP;ENCFF692XER	ENCFF620ZPK;ENCFF601CWS
tibial_nerve	neural	tibial nerve	ENCFF936XEJ;ENCFF211WEH;ENCFF904HMR	ENCFF127TDY;ENCFF424BYY;ENCFF178XVZ
transverse_colon	gastrointestinal	transverse colon	ENCFF110SWT;ENCFF338KAJ;ENCFF872JBU;ENCFF964IXJ	ENCFF484EYC;ENCFF142WAA;ENCFF450HVI;ENCFF358EZG
trophoblast_cell	reproductive	male embryo trophoblast in vitro differentiated cells originated from H1	ENCFF182JGZ	ENCFF941ZRQ
uterus	reproductive	uterus	ENCFF422AIZ	ENCFF214VDC
vagina	reproductive	vagina	ENCFF435LEQ;ENCFF829ZKD	ENCFF600WRF;ENCFF538ASZ
WERI-Rb-1	cancer (other)	retinoblastoma cell line	ENCFF166CCJ	ENCFF205BVM

## Sheet: Table S2
ELE group	Context	Background	Motif name	Consensus	Enrichment fold change (log10 p-value)	Number (percentage) of target sequences with motif	Number (percentage) of background sequences with motif
HC	omnibus	NC ELE	1-SCGSCGSCGSCG/denovo	SCGSCGSCGSCG	3.05 (-Inf)	1742.0 (1.31%)	953.0 (0.43%)
HC	hepatocyte	NC ELE	1-GCGGCGGCGSCG/denovo	GCGGCGGCGSCG	4.20 (-318.00)	1028.0 (11.79%)	1223.7 (2.81%)
HC	astrocyte	GC random	1-VTGAVTCABN/denovo	VTGAVTCABN	2.19 (-300.00)	2527.0 (19.69%)	3274.5 (9.01%)
HC	astrocyte	GC random	1-DATGASTCATTN/denovo	DATGASTCATTN	2.30 (-290.00)	2221.0 (17.30%)	2732.7 (7.52%)
HC	SJCRH30	GC random	1-CRACAGCTGT/denovo	CRACAGCTGT	2.14 (-288.00)	2317.0 (32.27%)	6281.7 (15.11%)
HC	hepatocyte	NC ELE	1-CSGCSGCSGC/denovo	CSGCSGCSGC	3.07 (-284.00)	1341.0 (15.37%)	2181.1 (5.01%)
HC	SJCRH30	GC random	1-AACAGCTG/denovo	AACAGCTG	2.49 (-280.00)	1762.0 (24.54%)	4102.5 (9.87%)
HC	osteoblast	GC random	1-RTGASTCABM/denovo	RTGASTCABM	2.08 (-274.00)	2504.0 (22.70%)	4154.2 (10.89%)
HC	SJCRH30	GC random	1-ARCAGCTGTTGB/denovo	ARCAGCTGTTGB	2.10 (-272.00)	2284.0 (31.81%)	6303.9 (15.16%)
HC	hepatocyte	NC ELE	2-SCCSSSSCSCCS/denovo	SCCSSSSCSCCS	2.77 (-265.00)	1452.0 (16.65%)	2616.1 (6.01%)
HC	hepatocyte	NC ELE	5-CGCGGCGCGC/denovo	CGCGGCGCGC	3.20 (-255.00)	1151.0 (13.20%)	1798.6 (4.13%)
HC	osteoblast	GC random	1-DVTGAVTCABHN/denovo	DVTGAVTCABHN	2.19 (-251.00)	2106.0 (19.09%)	3325.7 (8.72%)
HC	hepatocyte	NC ELE	4-CGCGCGGCGCGC/denovo	CGCGCGGCGCGC	3.39 (-250.00)	1046.0 (11.99%)	1541.5 (3.54%)
HC	omnibus	NC ELE	1-GCCGCCGGCG/denovo	GCCGCCGGCG	2.03 (-249.00)	2825.0 (2.13%)	2339.6 (1.05%)
HC	hepatocyte	NC ELE	2-GSCGSCGC/denovo	GSCGSCGC	2.80 (-243.00)	1324.0 (15.18%)	2362.4 (5.42%)
HC	astrocyte	GC random	Jun-AP1(bZIP)/K562-cJun-ChIP-Seq(GSE31477)/Homer	GATGASTCATCN	2.49 (-231.83)	1572.0 (12.25%)	1789.6 (4.92%)
HC	hepatocyte	NC ELE	9-CCCCCCCCSC/denovo	CCCCCCCCSC	2.60 (-228.00)	1397.0 (16.02%)	2681.8 (6.16%)
HC	hepatocyte	NC ELE	6-GCGCGCCG/denovo	GCGCGCCG	2.90 (-218.00)	1139.0 (13.06%)	1966.3 (4.51%)
HC	hepatocyte	NC ELE	12-SCCSGGGCCS/denovo	SCCSGGGCCS	2.84 (-217.00)	1170.0 (13.41%)	2061.1 (4.73%)
HC	myotube	NC ELE	1-ATGASTCATN/denovo	ATGASTCATN	2.10 (-207.00)	1812.0 (26.24%)	3385.4 (12.50%)
HC	AG04450	GC random	1-NVTGASTCABNN/denovo	NVTGASTCABNN	2.25 (-206.00)	1636.0 (18.75%)	3355.8 (8.34%)
HC	hepatocyte	NC ELE	15-CTCGCGCTCG/denovo	CTCGCGCTCG	2.42 (-203.00)	1419.0 (16.27%)	2933.5 (6.73%)
HC	hepatocyte	NC ELE	ZNF219_1/encode	CRCCCCCCYCCC	2.15 (-196.87)	1705.0 (19.55%)	3954.7 (9.08%)
HC	hepatocyte	NC ELE	13-CCGGGCCGGCCC/denovo	CCGGGCCGGCCC	2.17 (-194.00)	1657.0 (19.00%)	3805.9 (8.74%)
HC	myotube	NC ELE	1-NATGASTCAYNN/denovo	NATGASTCAYNN	2.14 (-193.00)	1643.0 (23.79%)	3011.7 (11.12%)
HC	osteoblast	GC random	Jun-AP1(bZIP)/K562-cJun-ChIP-Seq(GSE31477)/Homer	GATGASTCATCN	2.26 (-187.35)	1525.0 (13.83%)	2338.6 (6.13%)
HC	hepatocyte	NC ELE	PAX5_disc5/encode	GCGCGSGCGC	2.07 (-185.66)	1753.0 (20.10%)	4229.7 (9.71%)
HC	myotube	NC ELE	1-TGAGTCAT/denovo	TGAGTCAT	2.15 (-183.00)	1555.0 (22.52%)	2833.7 (10.46%)
HC	hepatocyte	NC ELE	10-GGGGCGGG/denovo	GGGGCGGG	2.09 (-175.00)	1644.0 (18.85%)	3938.8 (9.04%)
HC	foreskin-fibroblast	GC random	Jun-AP1(bZIP)/K562-cJun-ChIP-Seq(GSE31477)/Homer	GATGASTCATCN	2.13 (-168.77)	1608.0 (9.17%)	1388.7 (4.31%)
HC	PC-3	GC random	1-NNTGAVTCAB/denovo	NNTGAVTCAB	2.09 (-164.00)	1551.0 (16.25%)	3089.2 (7.76%)
HC	myotube	NC ELE	Jun-AP1(bZIP)/K562-cJun-ChIP-Seq(GSE31477)/Homer	GATGASTCATCN	2.38 (-162.51)	1160.0 (16.80%)	1912.0 (7.06%)
HC	myotube	GC random	1-RTGASTCABN/denovo	RTGASTCABN	2.02 (-162.00)	1588.0 (23.00%)	4778.0 (11.37%)
HC	hepatocyte	NC ELE	HDAC2_disc4/encode	CGCGCGCGCG	2.82 (-161.86)	887.0 (10.17%)	1566.8 (3.60%)
HC	hepatocyte	NC ELE	PB0076.1_Sp4_1/Jaspar	KDHCMCGCCCCCTYSNB	2.24 (-159.78)	1308.0 (15.00%)	2916.7 (6.70%)
HC	hepatocyte	NC ELE	12-CGGCCGGG/denovo	CGGCCGGG	2.02 (-159.00)	1609.0 (18.45%)	3975.1 (9.13%)
HC	AG04450	GC random	Jun-AP1(bZIP)/K562-cJun-ChIP-Seq(GSE31477)/Homer	GATGASTCATCN	2.48 (-151.74)	1035.0 (11.86%)	1926.2 (4.79%)
HC	hepatocyte	NC ELE	HIC1_2/encode	BNGGGKTGCCCGCNSGCS	2.27 (-150.18)	1205.0 (13.82%)	2652.1 (6.09%)
HC	hepatocyte	NC ELE	PB0097.1_Zfp281_1/Jaspar	TCCCCCCCCCCCCCC	2.02 (-148.27)	1520.0 (17.43%)	3766.1 (8.65%)
HC	PC-3	GC random	Jun-AP1(bZIP)/K562-cJun-ChIP-Seq(GSE31477)/Homer	GATGASTCATCN	2.17 (-146.92)	1302.0 (13.64%)	2503.8 (6.29%)
HC	PC-9	GC random	1-DATGASTCATHN/denovo	DATGASTCATHN	2.29 (-142.00)	1051.0 (23.49%)	4530.6 (10.26%)
HC	PC-9	GC random	1-MTGACTCATM/denovo	MTGACTCATM	2.48 (-139.00)	901.0 (20.14%)	3585.1 (8.12%)
HC	GM23248	GC random	Jun-AP1(bZIP)/K562-cJun-ChIP-Seq(GSE31477)/Homer	GATGASTCATCN	2.04 (-138.58)	1401.0 (15.24%)	3007.9 (7.47%)
HC	hepatocyte	NC ELE	ZNF263/MA0528.1/Jaspar	GGAGGAGGARGRGGAGGAGGR	2.21 (-138.19)	1175.0 (13.47%)	2655.4 (6.10%)
HC	hepatocyte	NC ELE	PB0164.1_Smad3_2/Jaspar	THMNCCCCGCCACTCYB	2.28 (-137.98)	1102.0 (12.63%)	2412.7 (5.54%)
HC	CD14-positive-monocyte	GC random	1-AAAAGAGGAAGT/denovo	AAAAGAGGAAGT	2.15 (-130.00)	1077.0 (25.31%)	5232.6 (11.75%)
HC	hepatocyte	NC ELE	PB0052.1_Plagl1_1/Jaspar	BNGGGGGCGCCCCNRN	2.22 (-128.64)	1088.0 (12.47%)	2446.7 (5.62%)
HC	myotube	GC random	Jun-AP1(bZIP)/K562-cJun-ChIP-Seq(GSE31477)/Homer	GATGASTCATCN	2.12 (-127.68)	1160.0 (16.80%)	3327.3 (7.91%)
HC	PC-9	GC random	Jun-AP1(bZIP)/K562-cJun-ChIP-Seq(GSE31477)/Homer	GATGASTCATCN	2.42 (-122.78)	839.0 (18.75%)	3426.6 (7.76%)
HC	fibroblast-of-lung	GC random	Jun-AP1(bZIP)/K562-cJun-ChIP-Seq(GSE31477)/Homer	GATGASTCATCN	2.13 (-122.08)	1138.0 (10.86%)	1963.6 (5.09%)
HC	MM.1S	GC random	1-TGAAACTGAAAC/denovo	TGAAACTGAAAC	3.14 (-121.00)	564.0 (10.71%)	1472.3 (3.41%)
HC	mesenchymal_cell	GC random	Jun-AP1(bZIP)/K562-cJun-ChIP-Seq(GSE31477)/Homer	GATGASTCATCN	2.16 (-120.91)	1114.0 (9.60%)	1658.1 (4.45%)
HC	hepatocyte	NC ELE	PB0199.1_Zfp161_2/Jaspar	GCCGCGCAGNGCRN	2.79 (-111.57)	634.0 (7.27%)	1136.5 (2.61%)
HC	HeLa-S3	GC random	Jun-AP1(bZIP)/K562-cJun-ChIP-Seq(GSE31477)/Homer	GATGASTCATCN	2.25 (-108.83)	868.0 (16.65%)	3238.4 (7.40%)
HC	embryonic_frontal_cortex	GC random	1-CRGCGGCRGCRG/denovo	CRGCGGCRGCRG	2.42 (-107.00)	750.0 (14.45%)	2519.9 (5.97%)
HC	MM.1S	GC random	IRF1(IRF)/PBMC-IRF1-ChIP-Seq(GSE43036)/Homer	GAAAGTGAAAGT	2.37 (-106.14)	774.0 (14.69%)	2681.0 (6.21%)
HC	hepatocyte	NC ELE	ZNF143_disc3/encode	GCVYSCTGGGAVNTGTAGT	2.02 (-105.23)	1110.0 (12.73%)	2749.1 (6.31%)
HC	neural_progenitor_cell	NC ELE	PH0018.1_Dbx1/Jaspar	TARTTAATTAATAATNR	2.27 (-104.80)	840.0 (12.56%)	827.3 (5.53%)
HC	HeLa-S3	GC random	1-TGAGTCAT/denovo	TGAGTCAT	2.15 (-103.00)	908.0 (17.41%)	3553.5 (8.11%)
HC	open_cardiac_muscle_cell	GC random	1-GCTATTTTWAGM/denovo	GCTATTTTWAGM	2.35 (-102.00)	777.0 (9.82%)	1725.2 (4.17%)
HC	neural_progenitor_cell	NC ELE	PB0064.1_Sox14_1/Jaspar	KHTAATTATAATWADN	2.25 (-100.28)	819.0 (12.25%)	813.9 (5.44%)
HC	neural_progenitor_cell	NC ELE	PH0019.1_Dbx2/Jaspar	BDNAATTAATTAATTH	2.09 (-100.19)	962.0 (14.39%)	1033.4 (6.90%)
HC	brain-microvascular-endothelial-cell	GC random	Jun-AP1(bZIP)/K562-cJun-ChIP-Seq(GSE31477)/Homer	GATGASTCATCN	2.01 (-94.76)	1005.0 (13.09%)	2706.3 (6.52%)
HC	hepatocyte	NC ELE	BARHL2_4/encode	TAAWYGNYVHTAAWYG	2.04 (-91.25)	944.0 (10.82%)	2309.9 (5.30%)
HC	hepatocyte	NC ELE	Sp1(Zf)/Promoter/Homer	GGCCCCGCCCCC	2.01 (-90.81)	975.0 (11.18%)	2423.9 (5.56%)
HC	developing_neocortex_CP	GC random	1-CNGCNGCNGC/denovo	CNGCNGCNGC	2.19 (-89.00)	768.0 (14.70%)	2839.7 (6.71%)
HC	hepatocyte	NC ELE	ETV5_HES7_1/taiple	VCGGAAGCSBNGCRCGYG	3.21 (-87.12)	403.0 (4.62%)	627.1 (1.44%)
HC	embryonic_frontal_cortex	GC random	1-GCHGCHGCBG/denovo	GCHGCHGCBG	2.01 (-86.00)	893.0 (17.21%)	3618.7 (8.57%)
HC	WERI-Rb-1	GC random	1-NNRCCATCTGKY/denovo	NNRCCATCTGKY	2.12 (-85.00)	807.0 (11.41%)	2272.4 (5.39%)
HC	MM.1S	GC random	2-CGAAACTGAAAG/denovo	CGAAACTGAAAG	2.09 (-82.00)	782.0 (14.84%)	3069.8 (7.11%)
HC	hepatocyte	NC ELE	HINFP/MA0131.2/Jaspar	CARCGTCCGCGK	2.18 (-79.56)	711.0 (8.15%)	1623.6 (3.73%)
HC	embryonic_frontal_cortex	GC random	2-GCCGGCGGCG/denovo	GCCGGCGGCG	2.04 (-79.00)	794.0 (15.30%)	3161.9 (7.49%)
HC	hepatocyte	NC ELE	EGR1_disc7/encode	TGCGTGCGYG	2.04 (-78.91)	823.0 (9.44%)	2014.4 (4.62%)
HC	RWPE1	GC random	Jun-AP1(bZIP)/K562-cJun-ChIP-Seq(GSE31477)/Homer	GATGASTCATCN	2.05 (-77.87)	745.0 (19.95%)	4328.1 (9.73%)
HC	keratinocyte	GC random	1-NRRTGASTCAYT/denovo	NRRTGASTCAYT	2.04 (-76.00)	734.0 (21.22%)	4701.9 (10.39%)
HC	hepatocyte	NC ELE	PH0012.1_Cdx1/Jaspar	WRAGGTMATAAAATTW	2.00 (-75.70)	828.0 (9.49%)	2066.6 (4.74%)
HC	WERI-Rb-1	GC random	1-GCCATCTGTT/denovo	GCCATCTGTT	2.20 (-75.00)	663.0 (9.37%)	1797.0 (4.26%)
HC	hepatocyte	NC ELE	RREB1_1/encode	CCCCAAACCACCCC	2.06 (-74.66)	765.0 (8.77%)	1856.3 (4.26%)
HC	HCT116	GC random	1-DATGASTCAYNN/denovo	DATGASTCAYNN	2.08 (-73.00)	671.0 (22.04%)	4784.1 (10.60%)
HC	astrocyte	GC random	BACH1_1/encode	ANSATGAGTCATGVT	2.71 (-72.61)	441.0 (3.44%)	462.3 (1.27%)
HC	hepatocyte	NC ELE	GCM1_ELF1_1/taiple	RTGCGGGCGGAAGTR	2.54 (-70.70)	472.0 (5.41%)	926.8 (2.13%)
HC	hepatocyte	NC ELE	TFAP2C_E2F8_1/taiple	TTTCCCGCBHGCCCSAGGC	3.95 (-70.53)	251.0 (2.88%)	318.6 (0.73%)
HC	brain_fetal	GC random	RFX(HTH)/K562-RFX3-ChIP-Seq(SRA012198)/Homer	CGGTTGCCATGGCAAC	2.29 (-70.05)	564.0 (8.02%)	1452.0 (3.50%)
HC	hepatocyte	NC ELE	PH0127.1_Nobox/Jaspar	CGNVCTAATTAGKWANC	2.04 (-70.01)	729.0 (8.36%)	1779.6 (4.09%)
HC	astrocyte	GC random	NF-E2(bZIP)/K562-NFE2-ChIP-Seq(GSE31477)/Homer	GATGACTCAGCA	2.82 (-69.18)	394.0 (3.07%)	397.9 (1.09%)
HC	HCT116	GC random	1-KVTGASTCAT/denovo	KVTGASTCAT	2.02 (-69.00)	680.0 (22.34%)	4994.0 (11.07%)
HC	foreskin-fibroblast	GC random	BACH1_1/encode	ANSATGAGTCATGVT	2.58 (-67.62)	444.0 (2.53%)	315.9 (0.98%)
HC	keratinocyte	GC random	Jun-AP1(bZIP)/K562-cJun-ChIP-Seq(GSE31477)/Homer	GATGASTCATCN	2.23 (-67.01)	545.0 (15.76%)	3200.9 (7.07%)
HC	myotube	NC ELE	BACH1_1/encode	ANSATGAGTCATGVT	2.96 (-66.71)	347.0 (5.03%)	461.5 (1.70%)
HC	hepatocyte	NC ELE	NRF1(NRF)/MCF7-NRF1-ChIP-Seq(Unpublished)/Homer	CTGCGCATGCGC	2.54 (-65.32)	438.0 (5.02%)	861.1 (1.98%)
HC	HCT116	GC random	Jun-AP1(bZIP)/K562-cJun-ChIP-Seq(GSE31477)/Homer	GATGASTCATCN	2.23 (-64.97)	522.0 (17.15%)	3468.9 (7.69%)
HC	hepatocyte	NC ELE	PB0095.1_Zfp161_1/Jaspar	TGGCGCGCGCGCYYGW	2.99 (-63.41)	326.0 (3.74%)	545.5 (1.25%)
HC	embryonic_occipital_cortex	GC random	RFX(HTH)/K562-RFX3-ChIP-Seq(SRA012198)/Homer	CGGTTGCCATGGCAAC	2.18 (-62.15)	553.0 (9.19%)	1763.1 (4.21%)
HC	developing_neocortex_CP	GC random	3-CGCTCGCT/denovo	CGCTCGCT	2.11 (-62.00)	590.0 (11.30%)	2268.2 (5.36%)
HC	hepatocyte	NC ELE	POL011.1_XCPE1/Jaspar	GGGCGGGACC	2.07 (-61.54)	628.0 (7.20%)	1517.7 (3.48%)
HC	hepatocyte	NC ELE	PB0008.1_E2F2_1/Jaspar	NHWARGGCGCGCSAW	2.68 (-61.32)	376.0 (4.31%)	702.6 (1.61%)
HC	SK-N-MC	GC random	ETV2/MA0762.1/Jaspar	AACCGGAAATA	2.00 (-60.50)	651.0 (10.80%)	2297.0 (5.39%)
HC	HCT116	GC random	1-TGAGTCAT/denovo	TGAGTCAT	2.15 (-60.00)	525.0 (17.25%)	3620.8 (8.02%)
HC	hepatocyte	NC ELE	PB0101.1_Zic1_1/Jaspar	SHCCCCCGGGGGGG	2.16 (-56.15)	520.0 (5.96%)	1202.3 (2.76%)
HC	developing_neocortex_CP	GC random	RFX(HTH)/K562-RFX3-ChIP-Seq(SRA012198)/Homer	CGGTTGCCATGGCAAC	2.21 (-56.02)	481.0 (9.21%)	1759.4 (4.16%)
HC	embryonic_frontal_cortex	NC ELE	1-CCGCCGCCGCCG/denovo	CCGCCGCCGCCG	2.17 (-56.00)	501.0 (9.65%)	1403.8 (4.44%)
HC	embryonic_frontal_cortex	GC random	RFX(HTH)/K562-RFX3-ChIP-Seq(SRA012198)/Homer	CGGTTGCCATGGCAAC	2.18 (-55.89)	493.0 (9.50%)	1836.7 (4.35%)
HC	embryonic_frontal_cortex	GC random	7-GCGAGCGCGA/denovo	GCGAGCGCGA	2.08 (-55.00)	544.0 (10.48%)	2125.6 (5.03%)
HC	hepatocyte	NC ELE	POU1F1_2/encode	WATTCATAATTATACMCA	2.08 (-54.55)	554.0 (6.35%)	1334.7 (3.06%)
HC	common-myeloid-progenitor-CD34-positive	GC random	SPI1_disc1/encode	ACTTCCTCTT	2.02 (-50.55)	535.0 (9.52%)	2040.9 (4.71%)
HC	osteoblast	GC random	BACH1_1/encode	ANSATGAGTCATGVT	2.31 (-50.38)	408.0 (3.70%)	611.8 (1.60%)
HC	hepatocyte	NC ELE	E2F_known19/encode	TTGGCGCGAAAMVGVM	2.49 (-49.68)	345.0 (3.96%)	691.3 (1.59%)
HC	MM.1S	GC random	IRF_known3/encode	CAGTTTCACTTTCCC	2.79 (-49.60)	280.0 (5.32%)	822.8 (1.91%)
HC	myotube	GC random	BACH1_1/encode	ANSATGAGTCATGVT	2.48 (-49.55)	347.0 (5.03%)	854.1 (2.03%)
HC	PC-3	GC random	BACH1_1/encode	ANSATGAGTCATGVT	2.38 (-49.47)	375.0 (3.93%)	656.0 (1.65%)
HC	K562	GC random	1-AATGACTCAGCM/denovo	AATGACTCAGCM	2.20 (-49.00)	433.0 (8.04%)	1587.7 (3.65%)
HC	developing_neocortex_GZ	NC ELE	1-CYGCCGCCGCCG/denovo	CYGCCGCCGCCG	2.13 (-49.00)	463.0 (10.76%)	1436.1 (5.06%)
HC	hepatocyte	NC ELE	HOXD12_HOXA3_2/taiple	HTAATNRCGTCRTAAAH	2.11 (-48.81)	475.0 (5.45%)	1122.9 (2.58%)
HC	osteoblast	GC random	NF-E2(bZIP)/K562-NFE2-ChIP-Seq(GSE31477)/Homer	GATGACTCAGCA	2.43 (-48.64)	358.0 (3.25%)	511.1 (1.34%)
HC	AG04450	GC random	BACH1_1/encode	ANSATGAGTCATGVT	2.92 (-48.29)	255.0 (2.92%)	401.4 (1.00%)
HC	AG04450	GC random	NF-E2(bZIP)/K562-NFE2-ChIP-Seq(GSE31477)/Homer	GATGACTCAGCA	2.88 (-48.08)	261.0 (2.99%)	418.9 (1.04%)
HC	thymus	GC random	1-GCCGCCATNTTK/denovo	GCCGCCATNTTK	2.22 (-48.00)	409.0 (9.09%)	1785.1 (4.10%)
HC	heart	GC random	1-GGGGGGAAAAAA/denovo	GGGGGGAAAAAA	2.08 (-47.00)	476.0 (7.04%)	1419.8 (3.38%)
HC	AG04450	GC random	3-SGCMGCCATSTT/denovo	SGCMGCCATSTT	2.08 (-47.00)	477.0 (5.47%)	1058.1 (2.63%)
HC	hepatocyte	NC ELE	EGR1_known12/encode	HHACGCCCMCTCAMWH	2.45 (-46.99)	339.0 (3.89%)	693.1 (1.59%)
HC	developing_neocortex_GZ	NC ELE	2-GCYGCYGCYGCT/denovo	GCYGCYGCYGCT	2.18 (-46.00)	406.0 (9.43%)	1227.6 (4.33%)
HC	hepatocyte	NC ELE	ETV5_HES7_2/taiple	GSCRCGYGSSNNSCGGAWGB	2.92 (-45.56)	242.0 (2.77%)	414.8 (0.95%)
HC	developing_neocortex_GZ	GC random	RFX(HTH)/K562-RFX3-ChIP-Seq(SRA012198)/Homer	CGGTTGCCATGGCAAC	2.13 (-45.43)	422.0 (9.80%)	1968.7 (4.61%)
HC	hepatocyte	NC ELE	ZBTB7B/MA0694.1/Jaspar	RCGACCACCGAA	2.00 (-45.17)	499.0 (5.72%)	1243.7 (2.86%)
HC	developing_neocortex_GZ	NC ELE	3-CCGCCGCCGCCG/denovo	CCGCCGCCGCCG	2.17 (-45.00)	406.0 (9.43%)	1231.7 (4.34%)
HC	neural_progenitor_cell	NC ELE	PH0038.1_Hlx/Jaspar	CCATAATTAATTAYM	2.15 (-44.12)	406.0 (6.07%)	421.6 (2.82%)
HC	neural_progenitor_cell	GC random	12-AAGATGGCGG/denovo	AAGATGGCGG	2.92 (-44.00)	232.0 (3.47%)	497.5 (1.19%)
HC	thymus	GC random	1-CCGCCATCTT/denovo	CCGCCATCTT	2.55 (-44.00)	292.0 (6.49%)	1109.0 (2.55%)
HC	GM23248	GC random	BACH1_1/encode	ANSATGAGTCATGVT	2.22 (-43.99)	386.0 (4.20%)	762.3 (1.89%)
HC	hepatocyte	NC ELE	PH0150.1_Pou4f3/Jaspar	WVTTATTAATGADGTC	2.03 (-43.99)	468.0 (5.37%)	1148.4 (2.64%)
HC	fibroblast-of-lung	GC random	BACH1_1/encode	ANSATGAGTCATGVT	2.41 (-43.69)	324.0 (3.09%)	495.6 (1.28%)
HC	PC-9	GC random	NF-E2(bZIP)/K562-NFE2-ChIP-Seq(GSE31477)/Homer	GATGACTCAGCA	2.98 (-43.52)	220.0 (4.92%)	726.3 (1.65%)
HC	mesenchymal_cell	GC random	BACH1_1/encode	ANSATGAGTCATGVT	2.43 (-42.98)	316.0 (2.72%)	418.4 (1.12%)
HC	neural_progenitor_cell	NC ELE	FOXJ2_2/encode	ATMATAATATTTTT	2.05 (-42.52)	443.0 (6.63%)	485.8 (3.24%)
HC	RWPE1	GC random	BACH1_1/encode	ANSATGAGTCATGVT	2.81 (-42.49)	234.0 (6.27%)	989.8 (2.23%)
HC	hepatocyte	NC ELE	PH0055.1_Hoxa7_2/Jaspar	GKAGTAATTAATGGHM	2.11 (-42.43)	415.0 (4.76%)	982.8 (2.26%)
HC	myotube	GC random	NF-E2(bZIP)/K562-NFE2-ChIP-Seq(GSE31477)/Homer	GATGACTCAGCA	2.45 (-42.23)	300.0 (4.34%)	744.9 (1.77%)
HC	brain-microvascular-endothelial-cell	GC random	2-CGCCGCCATCTT/denovo	CGCCGCCATCTT	2.04 (-42.00)	448.0 (5.83%)	1187.9 (2.86%)
HC	omnibus	GC random	RFX2_2/encode	CGTTGCTAGGCAACG	2.83 (-41.50)	228.0 (0.17%)	79.4 (0.06%)
HC	neural_progenitor_cell	NC ELE	YY1(Zf)/Promoter/Homer	CAAGATGGCGGC	2.23 (-41.43)	355.0 (5.31%)	356.3 (2.38%)
HC	brain-microvascular-endothelial-cell	GC random	NF-E2(bZIP)/K562-NFE2-ChIP-Seq(GSE31477)/Homer	GATGACTCAGCA	2.49 (-41.35)	285.0 (3.71%)	617.0 (1.49%)
HC	developing_neocortex_CP	GC random	16-GAGTGTGTGT/denovo	GAGTGTGTGT	2.15 (-41.00)	380.0 (7.28%)	1429.9 (3.38%)
HC	PC-9	GC random	BACH1_1/encode	ANSATGAGTCATGVT	2.69 (-40.99)	245.0 (5.48%)	899.8 (2.04%)
HC	hepatocyte	NC ELE	HOXD12_HOXA3_1/taiple	YTAATKGSTAATAAAM	2.13 (-40.78)	393.0 (4.51%)	924.2 (2.12%)
HC	PC-3	GC random	NF-E2(bZIP)/K562-NFE2-ChIP-Seq(GSE31477)/Homer	GATGACTCAGCA	2.35 (-40.48)	314.0 (3.29%)	556.8 (1.40%)
HC	myotube	NC ELE	9-GGGAGTTGTAGT/denovo	GGGAGTTGTAGT	3.73 (-40.00)	152.0 (2.20%)	160.2 (0.59%)
HC	brain-microvascular-endothelial-cell	GC random	BACH1_1/encode	ANSATGAGTCATGVT	2.40 (-39.45)	293.0 (3.82%)	661.0 (1.59%)
HC	A549	GC random	1-GGGGGGGGGAAA/denovo	GGGGGGGGGAAA	2.04 (-38.00)	395.0 (10.89%)	2375.6 (5.35%)
HC	mesendoderm	NC ELE	1-CCGCCGCCGCCG/denovo	CCGCCGCCGCCG	2.02 (-38.00)	413.0 (6.65%)	1435.0 (3.29%)
HC	neural_progenitor_cell	NC ELE	HNF1_1/encode	GGTTAATDATTAMCA	2.33 (-37.60)	294.0 (4.40%)	282.4 (1.89%)
HC	thymus	GC random	YY1(Zf)/Promoter/Homer	CAAGATGGCGGC	2.14 (-37.08)	343.0 (7.63%)	1552.7 (3.56%)
HC	neural_progenitor_cell	NC ELE	FOXJ2_5/encode	GTAAACATAAACA	2.10 (-37.01)	361.0 (5.40%)	384.3 (2.57%)
HC	A549	GC random	1-ATGACTCATC/denovo	ATGACTCATC	2.41 (-37.00)	273.0 (7.52%)	1384.7 (3.12%)
HC	MM.1S	GC random	PB0037.1_Isgf3g_1/Jaspar	NARAAWCGAAACTDA	2.06 (-36.94)	376.0 (7.14%)	1497.0 (3.47%)
HC	AG04450	GC random	9-AAGATGGCGG/denovo	AAGATGGCGG	2.42 (-36.00)	266.0 (3.05%)	506.3 (1.26%)
HC	HepG2	GC random	1-GGGGGAAAAAAA/denovo	GGGGGAAAAAAA	2.04 (-36.00)	373.0 (7.60%)	1631.5 (3.72%)
HC	hepatocyte	NC ELE	ONECUT1/MA0679.1/Jaspar	AAAAAATCGATAHT	2.25 (-35.00)	296.0 (3.39%)	656.2 (1.51%)
HC	GM23248	GC random	NF-E2(bZIP)/K562-NFE2-ChIP-Seq(GSE31477)/Homer	GATGACTCAGCA	2.14 (-34.93)	331.0 (3.60%)	677.6 (1.68%)
HC	myotube	NC ELE	NF-E2(bZIP)/K562-NFE2-ChIP-Seq(GSE31477)/Homer	GATGACTCAGCA	2.23 (-34.87)	300.0 (4.34%)	528.0 (1.95%)
HC	foreskin-fibroblast	GC random	NF-E2(bZIP)/K562-NFE2-ChIP-Seq(GSE31477)/Homer	GATGACTCAGCA	2.01 (-34.02)	380.0 (2.17%)	348.5 (1.08%)
HC	K562	GC random	NF-E2(bZIP)/K562-NFE2-ChIP-Seq(GSE31477)/Homer	GATGACTCAGCA	2.81 (-33.91)	188.0 (3.49%)	538.1 (1.24%)
HC	HeLa-S3	GC random	BACH1_1/encode	ANSATGAGTCATGVT	2.45 (-33.80)	238.0 (4.56%)	814.2 (1.86%)
HC	GM12878	GC random	2-WARATNGCGD/denovo	WARATNGCGD	2.36 (-33.00)	258.0 (5.61%)	1051.1 (2.38%)
HC	developing_neocortex_CP	GC random	16-AGCGGGAGAGAG/denovo	AGCGGGAGAGAG	2.20 (-33.00)	295.0 (5.65%)	1088.0 (2.57%)
HC	distal_tibia	GC random	1-TTTTYCCCCC/denovo	TTTTYCCCCC	2.10 (-33.00)	322.0 (8.97%)	1857.6 (4.28%)
HC	thyroid_gland	GC random	1-TTTTTCCCCC/denovo	TTTTTCCCCC	2.00 (-33.00)	361.0 (8.22%)	1801.8 (4.10%)
HC	hepatocyte	NC ELE	PH0051.1_Hoxa4/Jaspar	GRTTATTAATTAACKBG	2.24 (-32.86)	280.0 (3.21%)	623.8 (1.43%)
HC	HeLa-S3	GC random	NF-E2(bZIP)/K562-NFE2-ChIP-Seq(GSE31477)/Homer	GATGACTCAGCA	2.50 (-32.70)	224.0 (4.30%)	755.0 (1.72%)
HC	neural_progenitor_cell	GC random	YY1(Zf)/Promoter/Homer	CAAGATGGCGGC	2.01 (-32.64)	355.0 (5.31%)	1108.4 (2.64%)
HC	astrocyte	GC random	17-ATTACTCATCCC/denovo	ATTACTCATCCC	7.50 (-32.00)	58.0 (0.45%)	20.8 (0.06%)
HC	HeLa-S3	GC random	5-CCCCHCCCCTTT/denovo	CCCCHCCCCTTT	2.59 (-32.00)	205.0 (3.93%)	663.7 (1.52%)
HC	psoas_muscle	GC random	4-AAGATGGCGGCK/denovo	AAGATGGCGGCK	2.16 (-32.00)	297.0 (4.19%)	818.1 (1.94%)
HC	hepatocyte	NC ELE	RFX(HTH)/K562-RFX3-ChIP-Seq(SRA012198)/Homer	CGGTTGCCATGGCAAC	2.07 (-31.88)	324.0 (3.71%)	780.2 (1.79%)
HC	neural_progenitor_cell	NC ELE	POU1F1_2/encode	WATTCATAATTATACMCA	2.05 (-31.46)	328.0 (4.91%)	360.0 (2.40%)
HC	neural_progenitor_cell	NC ELE	TEAD4_DLX2_2/taiple	RCATTCCNNHNTAATTA	2.48 (-31.24)	217.0 (3.25%)	196.6 (1.31%)
HC	H9	GC random	OCT4-SOX2-TCF-NANOG(POU,Homeobox,HMG)/mES-Oct4-ChIP-Seq(GSE11431)/Homer	ATTTGCATAACAATG	2.81 (-31.23)	173.0 (4.55%)	703.3 (1.62%)
HC	common-myeloid-progenitor-CD34-positive	GC random	6-GAAAGTGAAASY/denovo	GAAAGTGAAASY	3.47 (-31.00)	129.0 (2.29%)	284.8 (0.66%)
HC	peyers_patch	GC random	1-GGGGGGAAAA/denovo	GGGGGGAAAA	2.01 (-31.00)	330.0 (8.05%)	1789.1 (4.00%)
HC	neural_progenitor_cell	NC ELE	PH0150.1_Pou4f3/Jaspar	WVTTATTAATGADGTC	2.08 (-30.74)	307.0 (4.59%)	330.4 (2.21%)
HC	HCT116	GC random	BACH1_1/encode	ANSATGAGTCATGVT	2.98 (-30.37)	153.0 (5.03%)	763.9 (1.69%)
HC	hepatocyte	NC ELE	GCM1_FIGLA_2/taiple	CAGGTGKBNNNNNNKBRTGCGGG	2.32 (-30.04)	239.0 (2.74%)	515.5 (1.18%)
HC	embryonic_frontal_cortex	NC ELE	1-GCTGCTGCCG/denovo	GCTGCTGCCG	2.33 (-30.00)	240.0 (4.62%)	627.3 (1.98%)
HC	right_atrium_auricular_region	GC random	2-CCCCCCCCCTTT/denovo	CCCCCCCCCTTT	2.25 (-30.00)	248.0 (7.69%)	1520.7 (3.42%)
HC	K562	GC random	3-CCYTCCCCCAAA/denovo	CCYTCCCCCAAA	2.09 (-30.00)	301.0 (5.59%)	1165.3 (2.68%)
HC	hepatocyte	NC ELE	TFAP2C_HES7_2/taiple	GGCACGTGCCNNTNGCCYSRGGS	4.46 (-29.90)	93.0 (1.07%)	106.3 (0.24%)
HC	hepatocyte	NC ELE	SP2_disc3/encode	AAGGGGCGGG	2.39 (-29.69)	223.0 (2.56%)	467.5 (1.07%)
HC	A549	GC random	5-GATGAGTCATCT/denovo	GATGAGTCATCT	3.05 (-29.00)	142.0 (3.91%)	569.4 (1.28%)
HC	tibial_nerve	GC random	2-CCCCCCCCCTTT/denovo	CCCCCCCCCTTT	2.40 (-29.00)	212.0 (7.79%)	1437.7 (3.24%)
HC	GM12878	GC random	3-GCCGCCATTTTG/denovo	GCCGCCATTTTG	2.18 (-29.00)	260.0 (5.65%)	1143.5 (2.59%)
HC	natural-killer-cell	GC random	1-AAGATGGCGG/denovo	AAGATGGCGG	2.03 (-29.00)	298.0 (12.33%)	2711.7 (6.06%)
HC	mesenchymal_cell	GC random	NF-E2(bZIP)/K562-NFE2-ChIP-Seq(GSE31477)/Homer	GATGACTCAGCA	2.18 (-28.86)	261.0 (2.25%)	383.0 (1.03%)
HC	neural_progenitor_cell	NC ELE	POU2F2_known4/encode	DHATRWWTATGCAAATTHAWHGA	2.03 (-28.09)	295.0 (4.41%)	324.4 (2.17%)
HC	gastrocnemius_medialis	GC random	1-CCCCCCCCCTTT/denovo	CCCCCCCCCTTT	2.40 (-28.00)	212.0 (5.01%)	941.2 (2.09%)
HC	myotube	NC ELE	17-CGCCGATTGGCT/denovo	CGCCGATTGGCT	2.23 (-28.00)	248.0 (3.59%)	436.9 (1.61%)
HC	hepatocyte	NC ELE	Hoxd8/MA0910.1/Jaspar	TAADTAATTAATRGCTW	2.00 (-27.96)	312.0 (3.58%)	781.1 (1.79%)
HC	common-myeloid-progenitor-CD34-positive	GC random	RFX(HTH)/K562-RFX3-ChIP-Seq(SRA012198)/Homer	CGGTTGCCATGGCAAC	2.12 (-27.96)	267.0 (4.75%)	971.9 (2.24%)
HC	hepatocyte	NC ELE	ALX1_1/encode	MVCTAATTMNCATTABCD	2.06 (-27.38)	281.0 (3.22%)	680.4 (1.56%)
HC	keratinocyte	GC random	BACH1_1/encode	ANSATGAGTCATGVT	2.65 (-27.13)	165.0 (4.77%)	816.1 (1.80%)
HC	neural_progenitor_cell	NC ELE	Hoxd8/MA0910.1/Jaspar	TAADTAATTAATRGCTW	2.34 (-27.13)	208.0 (3.11%)	198.7 (1.33%)
HC	PC-9	GC random	3-AAAATGGCGG/denovo	AAAATGGCGG	2.36 (-27.00)	211.0 (4.72%)	884.8 (2.00%)
HC	common-myeloid-progenitor-CD34-positive	GC random	8-TGCCATGGCAAC/denovo	TGCCATGGCAAC	2.36 (-27.00)	212.0 (3.77%)	692.1 (1.60%)
HC	esophagus_squamous_epithelium	GC random	2-TTTTTCCCCCCC/denovo	TTTTTCCCCCCC	2.31 (-27.00)	207.0 (13.04%)	2498.7 (5.64%)
HC	developing_neocortex_GZ	GC random	19-TGTGTGTGCGCG/denovo	TGTGTGTGCGCG	2.05 (-27.00)	281.0 (6.53%)	1364.0 (3.19%)
HC	myotube	NC ELE	GFY-Staf(?,Zf)/Promoter/Homer	RACTACAATTCCCAGAAKGC	2.30 (-26.60)	213.0 (3.08%)	363.6 (1.34%)
HC	neural_progenitor_cell	NC ELE	PB0163.1_Six6_2/Jaspar	VWBGKATATATMCRHHT	2.31 (-26.43)	211.0 (3.16%)	205.2 (1.37%)
HC	developing_neocortex_CP	GC random	TFAP2C_E2F8_1/taiple	TTTCCCGCBHGCCCSAGGC	2.06 (-26.42)	267.0 (5.11%)	1047.6 (2.48%)
HC	hepatocyte	NC ELE	GCM1_FIGLA_3/taiple	CAGGTGKNGBGNNNBRTGCGGG	2.17 (-26.30)	239.0 (2.74%)	549.9 (1.26%)
HC	hepatocyte	NC ELE	PLAG1/MA0163.1/Jaspar	GGGGCCCAAGGGGG	2.21 (-26.19)	226.0 (2.59%)	507.8 (1.17%)
HC	hcasmc	GC random	CTCF_disc1/encode	DNYWATASTGCCATCTAGTGGY	3.20 (-26.11)	119.0 (1.95%)	266.0 (0.61%)
HC	hepatocyte	NC ELE	GCM1_TBX21_1/taiple	AGGTGTSRTGCGGGYK	2.34 (-26.01)	202.0 (2.32%)	431.0 (0.99%)
HC	OCI-LY7	GC random	3-CCGCCATCTT/denovo	CCGCCATCTT	2.56 (-26.00)	173.0 (5.37%)	946.8 (2.10%)
HC	prostate_gland	GC random	3-GGGAGTTGTAGT/denovo	GGGAGTTGTAGT	2.36 (-26.00)	196.0 (6.61%)	1236.8 (2.80%)
HC	SJSA1	GC random	10-CGYCGCCATYTT/denovo	CGYCGCCATYTT	2.30 (-26.00)	209.0 (3.84%)	723.1 (1.67%)
HC	Karpas-422	GC random	1-AAAATGGCGGCG/denovo	AAAATGGCGGCG	2.18 (-26.00)	232.0 (7.23%)	1498.6 (3.32%)
HC	hepatocyte	NC ELE	MYB_1/encode	YCVRMHGRCVGTTGGKGG	2.22 (-25.74)	222.0 (2.55%)	499.0 (1.15%)
HC	H9	GC random	5-ATTTGCATTA/denovo	ATTTGCATTA	2.09 (-25.00)	249.0 (6.55%)	1358.6 (3.13%)
HC	keratinocyte	GC random	2-AAAATGGCGGCG/denovo	AAAATGGCGGCG	2.03 (-25.00)	262.0 (7.57%)	1683.6 (3.72%)
HC	neural_progenitor_cell	NC ELE	HOXD12_HOXA3_2/taiple	HTAATNRCGTCRTAAAH	2.01 (-24.67)	265.0 (3.96%)	294.7 (1.97%)
HC	H9	NC ELE	1-GGAGCCGCAGTC/denovo	GGAGCCGCAGTC	20.00 (-24.00)	23.0 (0.60%)	2.7 (0.03%)
HC	NCI-H929	GC random	1-TGAAACTGAAAC/denovo	TGAAACTGAAAC	2.31 (-24.00)	194.0 (5.46%)	1061.3 (2.36%)
HC	K562	GC random	4-CCGCCAWSTT/denovo	CCGCCAWSTT	2.01 (-24.00)	256.0 (4.75%)	1024.0 (2.36%)
HC	hepatocyte	NC ELE	BARX1_2/encode	CVATTAAAWANCGATTA	2.27 (-23.44)	192.0 (2.20%)	421.1 (0.97%)
HC	hepatocyte	NC ELE	HF1H3B_1/encode	GGYGGGGGAGGGGC	2.33 (-23.33)	183.0 (2.10%)	393.0 (0.90%)
HC	SJSA1	GC random	NF-E2(bZIP)/K562-NFE2-ChIP-Seq(GSE31477)/Homer	GATGACTCAGCA	2.21 (-23.16)	200.0 (3.67%)	720.8 (1.66%)
HC	HAP-1	GC random	17-TTTGTCAGCG/denovo	TTTGTCAGCG	2.29 (-23.00)	189.0 (2.31%)	409.5 (1.01%)
HC	breast_epithelium	GC random	4-GGGAGTTGTAGT/denovo	GGGAGTTGTAGT	2.25 (-23.00)	189.0 (6.03%)	1204.7 (2.68%)
HC	Karpas-422	GC random	2-GGGGGAAAAAAA/denovo	GGGGGAAAAAAA	2.20 (-23.00)	202.0 (6.29%)	1289.7 (2.86%)
HC	RWPE2	GC random	3-TTTTACTGCCAG/denovo	TTTTACTGCCAG	2.11 (-23.00)	213.0 (11.19%)	2349.6 (5.30%)
HC	natural-killer-cell	GC random	YY1(Zf)/Promoter/Homer	CAAGATGGCGGC	2.03 (-22.97)	234.0 (9.69%)	2138.1 (4.78%)
HC	CD14-positive-monocyte	GC random	SPI1/MA0080.4/Jaspar	AAAAAGCGGAAGTA	3.15 (-22.93)	106.0 (2.49%)	353.0 (0.79%)
HC	hepatocyte	NC ELE	CUX1_2/encode	WWTATCGATTATTWT	2.04 (-22.90)	240.0 (2.75%)	587.5 (1.35%)
HC	neural_progenitor_cell	NC ELE	PH0051.1_Hoxa4/Jaspar	GRTTATTAATTAACKBG	2.29 (-22.50)	179.0 (2.68%)	174.9 (1.17%)
HC	SK-N-MC	GC random	TEAD4_ERG_3/taiple	ACCGGAAATGCC	2.04 (-22.28)	232.0 (3.85%)	804.9 (1.89%)
HC	common-myeloid-progenitor-CD34-positive	GC random	SPI1/MA0080.4/Jaspar	AAAAAGCGGAAGTA	3.16 (-22.19)	101.0 (1.80%)	244.9 (0.57%)
HC	lower_leg_skin	NC ELE	9-ABMGGGGGTKGG/denovo	ABMGGGGGTKGG	3.39 (-22.00)	93.0 (3.15%)	84.0 (0.93%)
HC	fibroblast-of-lung	GC random	20-GCTATTTTTAGC/denovo	GCTATTTTTAGC	2.36 (-22.00)	173.0 (1.65%)	271.7 (0.70%)
HC	HCT116	GC random	NF-E2(bZIP)/K562-NFE2-ChIP-Seq(GSE31477)/Homer	GATGACTCAGCA	2.60 (-21.83)	136.0 (4.47%)	776.6 (1.72%)
HC	neural_progenitor_cell	NC ELE	EMX1_2/encode	TAATTARCTAATTA	2.11 (-21.78)	210.0 (3.14%)	223.5 (1.49%)
HC	hepatocyte	NC ELE	PH0099.1_Lhx9/Jaspar	CSCATTAATTAATYACY	2.06 (-21.74)	223.0 (2.56%)	541.1 (1.24%)
HC	hepatocyte	NC ELE	RREB1/MA0073.1/Jaspar	CCCCAAACCACCCCCMMCCM	2.27 (-21.71)	178.0 (2.04%)	391.1 (0.90%)
HC	hepatocyte	NC ELE	TFAP2C_HES7_1/taiple	GRCACGTGCCNBNYNGCCYSRGGC	3.71 (-21.44)	78.0 (0.89%)	103.5 (0.24%)
HC	neural_progenitor_cell	NC ELE	Arx/MA0874.1/Jaspar	GTSCRTTAATTAATGSA	2.20 (-21.31)	188.0 (2.81%)	192.2 (1.28%)
HC	hepatocyte	NC ELE	PH0109.1_Nkx1-1/Jaspar	WGCRCTAATTAGYGGGR	2.44 (-21.26)	151.0 (1.73%)	309.5 (0.71%)
HC	H1	NC ELE	1-GCATCGCCGTCT/denovo	GCATCGCCGTCT	Inf (-21.00)	18.0 (0.28%)	0.6 (0.00%)
HC	H9	GC random	7-CAAAATGGCGGC/denovo	CAAAATGGCGGC	2.41 (-21.00)	153.0 (4.02%)	723.8 (1.67%)
HC	GM12878	GC random	7-TTTTTTCCCCCT/denovo	TTTTTTCCCCCT	2.21 (-21.00)	188.0 (4.08%)	816.3 (1.85%)
HC	HAP-1	GC random	18-CAGCTCGAAA/denovo	CAGCTCGAAA	2.20 (-21.00)	191.0 (2.33%)	431.3 (1.06%)
HC	natural-killer-cell	GC random	2-GGGAATTGTAGT/denovo	GGGAATTGTAGT	2.12 (-21.00)	196.0 (8.11%)	1711.9 (3.82%)
HC	sigmoid_colon	GC random	3-CCCCCCCCCTTT/denovo	CCCCCCCCCTTT	2.06 (-21.00)	213.0 (7.59%)	1658.8 (3.69%)
HC	keratinocyte	GC random	4-AATTTCCAGCCC/denovo	AATTTCCAGCCC	2.03 (-21.00)	223.0 (6.45%)	1441.7 (3.18%)
HC	common-myeloid-progenitor-CD34-positive	GC random	NF-E2(bZIP)/K562-NFE2-ChIP-Seq(GSE31477)/Homer	GATGACTCAGCA	2.28 (-20.32)	165.0 (2.94%)	559.6 (1.29%)
HC	hepatocyte	NC ELE	ETV5_TCF3_2/taiple	GGCGGAWGBGGGGCAGGTGK	2.75 (-20.24)	115.0 (1.32%)	209.0 (0.48%)
HC	mesenchymal_cell	NC ELE	9-ATGTTCGTGACA/denovo	ATGTTCGTGACA	21.00 (-20.00)	24.0 (0.21%)	3.8 (0.01%)
HC	adrenal_gland	GC random	13-CGCGCGCACACA/denovo	CGCGCGCACACA	2.89 (-20.00)	106.0 (1.59%)	236.5 (0.55%)
HC	CD14-positive-monocyte	GC random	10-ACTACAACTCCC/denovo	ACTACAACTCCC	2.52 (-20.00)	135.0 (3.17%)	561.7 (1.26%)
HC	keratinocyte	GC random	5-TTACTCACCGCC/denovo	TTACTCACCGCC	2.48 (-20.00)	138.0 (3.99%)	730.5 (1.61%)
HC	H9	GC random	10-AATGACTCAGCA/denovo	AATGACTCAGCA	2.34 (-20.00)	153.0 (4.02%)	746.3 (1.72%)
HC	lower_leg_skin	NC ELE	10-TTGCTCGCTCTC/denovo	TTGCTCGCTCTC	2.30 (-20.00)	163.0 (5.53%)	216.3 (2.40%)
HC	esophagus_squamous_epithelium	NC ELE	1-AGCAGCRGCGGC/denovo	AGCAGCRGCGGC	2.11 (-20.00)	185.0 (11.67%)	1030.9 (5.53%)
HC	spleen	GC random	3-TAAAGGAAACGG/denovo	TAAAGGAAACGG	2.03 (-20.00)	214.0 (5.43%)	1204.7 (2.68%)
HC	neural_progenitor_cell	NC ELE	HOXB2_HOXB13_1/taiple	TMATCATCGTAAA	2.38 (-19.96)	145.0 (2.17%)	135.7 (0.91%)
HC	hepatocyte	NC ELE	PB0179.1_Sp100_2/Jaspar	YSCGTCGHKTAAWNB	2.03 (-19.83)	208.0 (2.38%)	510.1 (1.17%)
HC	hepatocyte	NC ELE	MEF2_known6/encode	CKGTYTAAAAATAACYCA	2.03 (-19.48)	204.0 (2.34%)	500.0 (1.15%)
HC	hepatocyte	NC ELE	PH0044.1_Homez/Jaspar	AWAWMATCGTTTTTADN	2.08 (-19.41)	193.0 (2.21%)	463.0 (1.06%)
HC	neural_progenitor_cell	GC random	PH0107.1_Msx2/Jaspar	NMAGACYAATTAGYGHT	2.01 (-19.14)	209.0 (3.13%)	656.1 (1.56%)
HC	foreskin-fibroblast	GC random	CTCF_known2/encode	WGCGCCMCCTAGTGGTM	2.67 (-19.11)	113.0 (0.64%)	77.5 (0.24%)
HC	neural_progenitor_cell	NC ELE	PB0174.1_Sox30_2/Jaspar	TADGATTATAATACGS	2.00 (-18.93)	207.0 (3.10%)	232.5 (1.55%)
HC	A549	GC random	NF-E2(bZIP)/K562-NFE2-ChIP-Seq(GSE31477)/Homer	GATGACTCAGCA	2.18 (-18.50)	162.0 (4.47%)	908.7 (2.05%)
HC	RWPE1	GC random	NF-E2(bZIP)/K562-NFE2-ChIP-Seq(GSE31477)/Homer	GATGACTCAGCA	2.13 (-18.46)	171.0 (4.58%)	957.3 (2.15%)
HC	hepatocyte	NC ELE	GCM1_FOXI1_1/taiple	RTGTTGATRCGGGY	2.09 (-18.41)	182.0 (2.09%)	436.7 (1.00%)
HC	myotube	NC ELE	SP2_disc2/encode	ATTGGCYNNNVBSSCTGTCMSTCA	4.80 (-18.01)	50.0 (0.72%)	41.6 (0.15%)
HC	H1	NC ELE	2-AGTCCMTGCAGC/denovo	AGTCCMTGCAGC	25.00 (-18.00)	16.0 (0.25%)	1.5 (0.01%)
HC	iPS-DF-19.11	NC ELE	1-CGACGGGGTCGG/denovo	CGACGGGGTCGG	11.67 (-18.00)	20.0 (0.70%)	3.0 (0.06%)
HC	mesenchymal_cell	NC ELE	11-CAGTGACTAATG/denovo	CAGTGACTAATG	5.12 (-18.00)	48.0 (0.41%)	20.7 (0.08%)
HC	myotube	NC ELE	24-AGTTGAGTGATG/denovo	AGTTGAGTGATG	4.53 (-18.00)	53.0 (0.77%)	44.9 (0.17%)
HC	tibial_artery	GC random	5-TGTGYGYGCGCG/denovo	TGTGYGYGCGCG	2.51 (-18.00)	120.0 (5.02%)	889.9 (2.00%)
HC	trophoblast_cell	GC random	TEAD1_4/encode	ACATTCCWNRCATTCCW	2.71 (-17.82)	103.0 (1.41%)	217.7 (0.52%)
HC	astrocyte	GC random	TEAD1_4/encode	ACATTCCWNRCATTCCW	2.04 (-17.57)	179.0 (1.39%)	246.0 (0.68%)
HC	hepatocyte	NC ELE	LHX2_3/encode	TAATTAMGCTAATTA	2.42 (-17.47)	125.0 (1.43%)	258.1 (0.59%)
HC	RWPE2	GC random	BACH1_1/encode	ANSATGAGTCATGVT	2.23 (-17.38)	142.0 (7.46%)	1482.7 (3.35%)
HC	H1	GC random	OCT4-SOX2-TCF-NANOG(POU,Homeobox,HMG)/mES-Oct4-ChIP-Seq(GSE11431)/Homer	ATTTGCATAACAATG	2.04 (-17.19)	177.0 (2.79%)	583.4 (1.37%)
HC	ovary	NC ELE	2-AATTGGTCGTAG/denovo	AATTGGTCGTAG	24.00 (-17.00)	14.0 (0.24%)	1.6 (0.01%)
HC	psoas_muscle	NC ELE	5-TTGTCGTGCGAC/denovo	TTGTCGTGCGAC	23.00 (-17.00)	16.0 (0.23%)	2.9 (0.01%)
HC	H9	NC ELE	2-AGATCCAACACG/denovo	AGATCCAACACG	13.75 (-17.00)	21.0 (0.55%)	3.8 (0.04%)
HC	H9	GC random	12-AATGTGCTAATT/denovo	AATGTGCTAATT	5.68 (-17.00)	41.0 (1.08%)	81.5 (0.19%)
HC	mesenchymal_cell	NC ELE	17-GTACAATATAAC/denovo	GTACAATATAAC	2.69 (-17.00)	100.0 (0.86%)	80.8 (0.32%)
HC	kidney	GC random	18-TCGTCGTCYTCG/denovo	TCGTCGTCYTCG	2.09 (-17.00)	178.0 (1.67%)	310.8 (0.80%)
HC	SJCRH30	NC ELE	3-AGCAGCAGCAGC/denovo	AGCAGCAGCAGC	2.09 (-17.00)	174.0 (2.42%)	400.8 (1.16%)
HC	hepatocyte	NC ELE	PAX5_known4/encode	DGVKCACTGAAGCGTRRCSR	2.03 (-16.69)	172.0 (1.97%)	421.0 (0.97%)
HC	SJSA1	GC random	TEAD1_4/encode	ACATTCCWNRCATTCCW	2.37 (-16.19)	120.0 (2.20%)	404.7 (0.93%)
HC	iPS-DF-19.11	NC ELE	2-TTCTTATTCATT/denovo	TTCTTATTCATT	12.17 (-16.00)	21.0 (0.73%)	3.5 (0.06%)
HC	iPS-DF-19.11	NC ELE	1-GAGTACGTGA/denovo	GAGTACGTGA	8.91 (-16.00)	28.0 (0.98%)	6.0 (0.11%)
HC	RWPE2	GC random	10-GGGAGTTGTAGT/denovo	GGGAGTTGTAGT	2.42 (-16.00)	113.0 (5.93%)	1084.3 (2.45%)
HC	distal_radius	GC random	14-GAGAGCGAGCGA/denovo	GAGAGCGAGCGA	2.29 (-16.00)	131.0 (4.21%)	798.8 (1.84%)
HC	natural-killer-cell	GC random	9-AAAGGGGGGGGG/denovo	AAAGGGGGGGGG	2.25 (-16.00)	131.0 (5.42%)	1077.1 (2.41%)
HC	tibial_nerve	GC random	8-TGTGTGTGCGCG/denovo	TGTGTGTGCGCG	2.21 (-16.00)	142.0 (5.22%)	1049.1 (2.36%)
HC	lower_leg_skin	NC ELE	14-AGCCGCGGCTCC/denovo	AGCCGCGGCTCC	2.06 (-16.00)	165.0 (5.60%)	245.6 (2.72%)
HC	foreskin-fibroblast	GC random	CTCF_disc1/encode	DNYWATASTGCCATCTAGTGGY	2.31 (-16.00)	129.0 (0.74%)	104.2 (0.32%)
HC	keratinocyte	GC random	NF-E2(bZIP)/K562-NFE2-ChIP-Seq(GSE31477)/Homer	GATGACTCAGCA	2.30 (-15.71)	123.0 (3.56%)	702.5 (1.55%)
HC	brain_adult	GC random	RFX2_2/encode	CGTTGCTAGGCAACG	3.62 (-15.64)	57.0 (0.29%)	24.8 (0.08%)
HC	H9	NC ELE	1-ACCCGAGCCC/denovo	ACCCGAGCCC	15.00 (-15.00)	17.0 (0.45%)	2.9 (0.03%)
HC	H9	NC ELE	3-CCTCAGAGGCAT/denovo	CCTCAGAGGCAT	12.50 (-15.00)	19.0 (0.50%)	3.6 (0.04%)
HC	H9	NC ELE	4-TCCAGCCGCTAC/denovo	TCCAGCCGCTAC	12.50 (-15.00)	19.0 (0.50%)	3.8 (0.04%)
HC	SK-N-MC	NC ELE	1-GCGGCCGAGGCC/denovo	GCGGCCGAGGCC	10.00 (-15.00)	24.0 (0.40%)	10.9 (0.04%)
HC	mesenchymal_cell	NC ELE	19-TAAANTWCTATB/denovo	TAAANTWCTATB	8.00 (-15.00)	28.0 (0.24%)	8.3 (0.03%)
HC	iPS-DF-19.11	NC ELE	3-GCCGTGCGCATG/denovo	GCCGTGCGCATG	7.91 (-15.00)	25.0 (0.87%)	5.9 (0.11%)
HC	iPS-DF-19.11	NC ELE	2-TGCGCGMCGA/denovo	TGCGCGMCGA	7.83 (-15.00)	27.0 (0.94%)	6.3 (0.12%)
HC	lower_leg_skin	NC ELE	15-AAACTTCCCTCC/denovo	AAACTTCCCTCC	5.04 (-15.00)	40.0 (1.36%)	24.2 (0.27%)
HC	H1	NC ELE	3-GACGCCATCTTC/denovo	GACGCCATCTTC	3.30 (-15.00)	63.0 (0.99%)	38.7 (0.30%)
HC	H1	GC random	11-GGGAATGAACTT/denovo	GGGAATGAACTT	2.93 (-15.00)	80.0 (1.26%)	183.1 (0.43%)
HC	mesenchymal_cell	NC ELE	14-GTGTATATTT/denovo	GTGTATATTT	2.92 (-15.00)	81.0 (0.70%)	61.2 (0.24%)
HC	testis	GC random	14-ACTACAACTCCC/denovo	ACTACAACTCCC	2.80 (-15.00)	85.0 (2.97%)	474.6 (1.06%)
HC	lower_leg_skin	NC ELE	16-GTAGGGGTTGGA/denovo	GTAGGGGTTGGA	2.71 (-15.00)	87.0 (2.95%)	98.3 (1.09%)
HC	prostate_gland	NC ELE	5-TCGCTCGCTCTC/denovo	TCGCTCGCTCTC	2.68 (-15.00)	88.0 (2.97%)	259.0 (1.11%)
HC	H1	GC random	10-CAGTTTAGTGTG/denovo	CAGTTTAGTGTG	2.64 (-15.00)	97.0 (1.53%)	248.4 (0.58%)
HC	H1	GC random	12-TGTAAAAGCTTG/denovo	TGTAAAAGCTTG	2.34 (-15.00)	117.0 (1.85%)	337.5 (0.79%)
HC	lung	GC random	25-MAGCAGCTGTTT/denovo	MAGCAGCTGTTT	2.31 (-15.00)	118.0 (1.34%)	233.0 (0.58%)
HC	tibial_artery	NC ELE	1-CTCGCTCGCTCN/denovo	CTCGCTCGCTCN	2.30 (-15.00)	120.0 (5.02%)	567.2 (2.18%)
HC	lower_leg_skin	NC ELE	11-CGAACCGATA/denovo	CGAACCGATA	2.06 (-15.00)	150.0 (5.09%)	222.3 (2.47%)
HC	natural-killer-cell	GC random	11-GTGAAAGGTGTT/denovo	GTGAAAGGTGTT	2.05 (-15.00)	154.0 (6.37%)	1391.0 (3.11%)
HC	iPS-DF-19.11	GC random	YY1(Zf)/Promoter/Homer	CAAGATGGCGGC	2.23 (-14.99)	124.0 (4.32%)	869.0 (1.94%)
HC	hepatocyte	NC ELE	E2F3_TBX21_1/taiple	AGGTGTSADGGCGCST	2.17 (-14.98)	131.0 (1.50%)	299.7 (0.69%)
HC	H9	GC random	POU5F1_known1/encode	ATTGTSATGCWAATS	2.28 (-14.88)	118.0 (3.10%)	591.9 (1.36%)
HC	embryonic_occipital_cortex	GC random	RFX2_2/encode	CGTTGCTAGGCAACG	4.71 (-14.86)	40.0 (0.66%)	57.9 (0.14%)
HC	brain_fetal	GC random	RFX2_2/encode	CGTTGCTAGGCAACG	4.62 (-14.67)	42.0 (0.60%)	54.6 (0.13%)
HC	hepatocyte	NC ELE	Pax7(Paired,Homeobox),long/Myoblast-Pax7-ChIP-Seq(GSE25064)/Homer	TAATCHGATTAC	2.12 (-14.60)	135.0 (1.55%)	316.4 (0.73%)
HC	neural_progenitor_cell	NC ELE	Pax7(Paired,Homeobox),long/Myoblast-Pax7-ChIP-Seq(GSE25064)/Homer	TAATCHGATTAC	2.50 (-14.57)	97.0 (1.45%)	87.2 (0.58%)
HC	NCI-H929	GC random	IRF_known3/encode	CAGTTTCACTTTCCC	2.16 (-14.53)	129.0 (3.63%)	755.4 (1.68%)
HC	hepatocyte	NC ELE	ZNF524_1/encode	ACCCTCGAACCC	2.04 (-14.47)	149.0 (1.71%)	365.3 (0.84%)
HC	mesenchymal_cell	GC random	TEAD1_4/encode	ACATTCCWNRCATTCCW	2.21 (-14.10)	121.0 (1.04%)	176.3 (0.47%)
HC	iPS-DF-19.11	GC random	5-ACTCGTGAGCGA/denovo	ACTCGTGAGCGA	Inf (-14.00)	8.0 (0.28%)	2.0 (0.00%)
HC	iPS-DF-19.11	NC ELE	4-GCGCAGAAGTAG/denovo	GCGCAGAAGTAG	49.00 (-14.00)	14.0 (0.49%)	0.7 (0.01%)
HC	lower_leg_skin	NC ELE	17-GGTTCTATGAAC/denovo	GGTTCTATGAAC	41.00 (-14.00)	12.0 (0.41%)	1.2 (0.01%)
HC	H9	NC ELE	5-GCCTTCACGCAG/denovo	GCCTTCACGCAG	34.00 (-14.00)	13.0 (0.34%)	0.6 (0.01%)
HC	foreskin-melanocyte	GC random	13-GAGCGATTTACC/denovo	GAGCGATTTACC	17.00 (-14.00)	14.0 (0.17%)	3.5 (0.01%)
HC	H9	NC ELE	6-TGKCTTCGGGGG/denovo	TGKCTTCGGGGG	17.00 (-14.00)	13.0 (0.34%)	1.6 (0.02%)
HC	iPS-DF-19.11	NC ELE	3-CTCGACCGTC/denovo	CTCGACCGTC	14.75 (-14.00)	17.0 (0.59%)	2.1 (0.04%)
HC	foreskin-melanocyte	NC ELE	3-GCGGACAACTTC/denovo	GCGGACAACTTC	9.50 (-14.00)	16.0 (0.19%)	3.0 (0.02%)
HC	H9	NC ELE	7-TATTTTGTTGCG/denovo	TATTTTGTTGCG	9.40 (-14.00)	18.0 (0.47%)	4.0 (0.05%)
HC	thymus	NC ELE	4-TCGATCTCTTCG/denovo	TCGATCTCTTCG	8.29 (-14.00)	26.0 (0.58%)	10.1 (0.07%)
HC	thymus	NC ELE	3-CCGCCGRMCTGC/denovo	CCGCCGRMCTGC	7.25 (-14.00)	26.0 (0.58%)	10.9 (0.08%)
HC	H9	GC random	20-CGCCTAAGAA/denovo	CGCCTAAGAA	5.00 (-14.00)	36.0 (0.95%)	80.6 (0.19%)
HC	mesenchymal_cell	NC ELE	20-TTGAAGCATTCA/denovo	TTGAAGCATTCA	4.33 (-14.00)	45.0 (0.39%)	23.0 (0.09%)
HC	right_lobe_of_liver	GC random	2-TAGCCCTTTAAA/denovo	TAGCCCTTTAAA	3.70 (-14.00)	52.0 (6.66%)	882.2 (1.80%)
HC	H9	GC random	16-TAAACGCAGTCA/denovo	TAAACGCAGTCA	3.22 (-14.00)	66.0 (1.74%)	236.1 (0.54%)
HC	iPS-DF-19.11	GC random	4-GAAACGCCCAAA/denovo	GAAACGCCCAAA	3.18 (-14.00)	65.0 (2.26%)	315.9 (0.71%)
HC	tibial_artery	GC random	11-AGGCTGGCTTTT/denovo	AGGCTGGCTTTT	2.81 (-14.00)	78.0 (3.26%)	516.1 (1.16%)
HC	thyroid_gland	GC random	20-CGCCGCCATCTT/denovo	CGCCGCCATCTT	2.45 (-14.00)	103.0 (2.35%)	423.6 (0.96%)
HC	stomach	NC ELE	6-GMGAGCGAGCGA/denovo	GMGAGCGAGCGA	2.43 (-14.00)	102.0 (1.53%)	177.2 (0.63%)
HC	vagina	NC ELE	2-TCGCKCKCKCKC/denovo	TCGCKCKCKCKC	2.40 (-14.00)	105.0 (2.93%)	288.3 (1.22%)
HC	esophagus_squamous_epithelium	GC random	12-GGGARTTGTAGT/denovo	GGGARTTGTAGT	2.26 (-14.00)	114.0 (7.18%)	1403.9 (3.17%)
HC	coronary_artery	GC random	16-ACTACAAYTCCC/denovo	ACTACAAYTCCC	2.19 (-14.00)	120.0 (3.05%)	617.6 (1.39%)
HC	T-cell	GC random	15-GGGAATTGTAGT/denovo	GGGAATTGTAGT	2.05 (-14.00)	140.0 (4.83%)	1049.4 (2.36%)
HC	myotube	GC random	TEAD1_4/encode	ACATTCCWNRCATTCCW	2.04 (-13.87)	142.0 (2.06%)	425.0 (1.01%)
HC	foreskin-melanocyte	GC random	BACH1_1/encode	ANSATGAGTCATGVT	2.27 (-13.72)	110.0 (1.34%)	242.4 (0.59%)
HC	developing_neocortex_CP	GC random	REST-NRSF(Zf)/Jurkat-NRSF-ChIP-Seq/Homer	GGMGCTGTCCATGGTGCTGA	2.78 (-13.57)	74.0 (1.42%)	215.3 (0.51%)
HC	embryonic_frontal_cortex	GC random	REST-NRSF(Zf)/Jurkat-NRSF-ChIP-Seq/Homer	GGMGCTGTCCATGGTGCTGA	2.63 (-13.51)	82.0 (1.58%)	255.3 (0.60%)
HC	brain_fetal	GC random	CTCF_disc1/encode	DNYWATASTGCCATCTAGTGGY	2.29 (-13.42)	106.0 (1.51%)	274.5 (0.66%)
HC	neural_progenitor_cell	NC ELE	POU3F2_2/encode	ATGMATTWATTCAT	2.71 (-13.36)	74.0 (1.11%)	60.7 (0.41%)
HC	SJCRH30	GC random	PAX3_1/taiple	GTCACGGTTAATTAD	3.11 (-13.34)	60.0 (0.84%)	110.4 (0.27%)
HC	hepatocyte	NC ELE	DMRT2_1/encode	BAAATTGATACATTGT	2.07 (-13.15)	130.0 (1.49%)	314.2 (0.72%)
HC	foreskin-melanocyte	GC random	19-CATACTGTAC/denovo	CATACTGTAC	Inf (-13.00)	10.0 (0.12%)	1.8 (0.00%)
HC	DND-41	GC random	19-TTTAGACTCGAT/denovo	TTTAGACTCGAT	25.00 (-13.00)	12.0 (0.25%)	4.7 (0.01%)
HC	H1	NC ELE	5-ACACAAAATCCG/denovo	ACACAAAATCCG	21.00 (-13.00)	13.0 (0.21%)	1.3 (0.01%)
HC	H9	NC ELE	8-GATTTGGGTTAT/denovo	GATTTGGGTTAT	19.50 (-13.00)	15.0 (0.39%)	2.1 (0.02%)
HC	IMR-90	NC ELE	8-GTTGGTAACGAG/denovo	GTTGGTAACGAG	16.00 (-13.00)	19.0 (0.16%)	5.1 (0.01%)
HC	H9	NC ELE	9-ACCCGACGCTTT/denovo	ACCCGACGCTTT	11.25 (-13.00)	17.0 (0.45%)	3.7 (0.04%)
HC	foreskin-melanocyte	NC ELE	4-TATCTGCTCCGA/denovo	TATCTGCTCCGA	9.00 (-13.00)	22.0 (0.27%)	6.0 (0.03%)
HC	H1	NC ELE	7-TCTATCAGCATT/denovo	TCTATCAGCATT	7.60 (-13.00)	24.0 (0.38%)	6.2 (0.05%)
HC	lower_leg_skin	GC random	17-TCCAACTGCTGC/denovo	TCCAACTGCTGC	5.23 (-13.00)	34.0 (1.15%)	99.0 (0.22%)
HC	mesenchymal_cell	NC ELE	16-TACATGGAAA/denovo	TACATGGAAA	4.83 (-13.00)	34.0 (0.29%)	14.4 (0.06%)
HC	lower_leg_skin	NC ELE	14-ATTATTCCTG/denovo	ATTATTCCTG	4.30 (-13.00)	38.0 (1.29%)	26.6 (0.30%)
HC	H9	NC ELE	2-TGGTCATAGA/denovo	TGGTCATAGA	3.10 (-13.00)	60.0 (1.58%)	44.6 (0.51%)
HC	iPS-DF-19.11	NC ELE	4-CCGAACAAGA/denovo	CCGAACAAGA	3.06 (-13.00)	63.0 (2.20%)	38.9 (0.72%)
HC	tibial_nerve	NC ELE	1-AGCGAGCGAG/denovo	AGCGAGCGAG	2.89 (-13.00)	67.0 (2.46%)	201.5 (0.85%)
HC	iPS-DF-19.11	GC random	9-CAAAGGAACG/denovo	CAAAGGAACG	2.87 (-13.00)	70.0 (2.44%)	381.1 (0.85%)
HC	lower_leg_skin	GC random	19-CGTTTGGTCGCT/denovo	CGTTTGGTCGCT	2.80 (-13.00)	71.0 (2.41%)	389.9 (0.86%)
HC	iPS-DF-19.11	NC ELE	6-GACGCGACAGCG/denovo	GACGCGACAGCG	2.42 (-13.00)	96.0 (3.34%)	74.4 (1.38%)
HC	ascending_aorta	GC random	12-ACTACAAYTCCC/denovo	ACTACAAYTCCC	2.30 (-13.00)	107.0 (4.17%)	803.9 (1.81%)
HC	foreskin-melanocyte	GC random	18-TAAATCAAAGCG/denovo	TAAATCAAAGCG	2.22 (-13.00)	109.0 (1.33%)	245.6 (0.60%)
HC	gastrocnemius_medialis	GC random	4-TTTCCGAA/denovo	TTTCCGAA	2.15 (-13.00)	124.0 (2.93%)	613.8 (1.36%)
HC	esophagus_squamous_epithelium	GC random	14-CTCCTCCTCCTC/denovo	CTCCTCCTCCTC	2.08 (-13.00)	124.0 (7.81%)	1658.5 (3.75%)
HC	uterus	NC ELE	2-CTCCCTCGCTCG/denovo	CTCCCTCGCTCG	2.07 (-13.00)	134.0 (3.66%)	476.4 (1.77%)
HC	RWPE1	GC random	24-CGAAACGTTTCA/denovo	CGAAACGTTTCA	2.02 (-13.00)	139.0 (3.72%)	820.2 (1.84%)
HC	Bcell	GC random	14-GGCGGAGTTAAA/denovo	GGCGGAGTTAAA	2.02 (-13.00)	139.0 (4.30%)	960.8 (2.13%)
HC	brain_fetal	GC random	REST-NRSF(Zf)/Jurkat-NRSF-ChIP-Seq/Homer	GGMGCTGTCCATGGTGCTGA	2.69 (-12.99)	74.0 (1.05%)	161.8 (0.39%)
HC	hepatocyte	NC ELE	PBX3_disc3/encode	ABTGACAGSCVBNNBRGCCAA	2.07 (-12.97)	128.0 (1.47%)	309.9 (0.71%)
HC	hepatocyte	NC ELE	SOX14_4/encode	TCAATAACATTGA	2.06 (-12.89)	126.0 (1.44%)	303.7 (0.70%)
HC	common-myeloid-progenitor-CD34-positive	GC random	IRF2/MA0051.1/Jaspar	GGAAAGYGAAASCAAAWC	3.06 (-12.56)	60.0 (1.07%)	153.5 (0.35%)
HC	H9	GC random	NF-E2(bZIP)/K562-NFE2-ChIP-Seq(GSE31477)/Homer	GATGACTCAGCA	3.04 (-12.45)	59.0 (1.55%)	222.0 (0.51%)
HC	neural_progenitor_cell	NC ELE	MEOX2_3/encode	STMATCATCATTAA	2.11 (-12.30)	113.0 (1.69%)	119.1 (0.80%)
HC	prostate_gland	GC random	ETS_disc1/encode	AACTACAACTCCCA	2.97 (-12.04)	58.0 (1.96%)	289.9 (0.66%)
HC	iPS-DF-19.11	GC random	14-CATTTCGCTT/denovo	CATTTCGCTT	Inf (-12.00)	7.0 (0.24%)	1.7 (0.00%)
HC	H9	GC random	19-TCGTGCAGGTTG/denovo	TCGTGCAGGTTG	29.00 (-12.00)	11.0 (0.29%)	4.6 (0.01%)
HC	H1	NC ELE	9-CGCCATTGTGGA/denovo	CGCCATTGTGGA	19.00 (-12.00)	12.0 (0.19%)	1.8 (0.01%)
HC	H1	NC ELE	8-TCTTGAAGATTG/denovo	TCTTGAAGATTG	12.00 (-12.00)	15.0 (0.24%)	2.7 (0.02%)
HC	lower_leg_skin	NC ELE	21-TAGCTACCCCTA/denovo	TAGCTACCCCTA	10.80 (-12.00)	16.0 (0.54%)	4.3 (0.05%)
HC	H9	NC ELE	10-TGCACCGACTGC/denovo	TGCACCGACTGC	10.50 (-12.00)	16.0 (0.42%)	3.7 (0.04%)
HC	H9	NC ELE	11-ACCTCGCCGCTC/denovo	ACCTCGCCGCTC	10.50 (-12.00)	16.0 (0.42%)	3.2 (0.04%)
HC	iPS-DF-19.11	NC ELE	5-CGATCCCCCT/denovo	CGATCCCCCT	7.70 (-12.00)	22.0 (0.77%)	5.6 (0.10%)
HC	SK-N-MC	NC ELE	2-TCGCCGCCGCTG/denovo	TCGCCGCCGCTG	7.60 (-12.00)	23.0 (0.38%)	12.8 (0.05%)
HC	lower_leg_skin	NC ELE	19-CACATCCAGAAC/denovo	CACATCCAGAAC	7.50 (-12.00)	22.0 (0.75%)	9.0 (0.10%)
HC	lower_leg_skin	NC ELE	20-CCGGAGCTGWAA/denovo	CCGGAGCTGWAA	5.59 (-12.00)	28.0 (0.95%)	15.5 (0.17%)
HC	H9	GC random	21-CTTAAGCAGCAC/denovo	CTTAAGCAGCAC	3.54 (-12.00)	47.0 (1.24%)	153.1 (0.35%)
HC	iPS-DF-19.11	GC random	8-GCAACAAAAGGC/denovo	GCAACAAAAGGC	2.74 (-12.00)	71.0 (2.47%)	401.8 (0.90%)
HC	myotube	NC ELE	24-GGGAATTGTA/denovo	GGGAATTGTA	2.56 (-12.00)	76.0 (1.10%)	116.7 (0.43%)
HC	H1	NC ELE	10-TCGTCCTCGTCG/denovo	TCGTCCTCGTCG	2.36 (-12.00)	87.0 (1.37%)	74.1 (0.58%)
HC	right_lobe_of_liver	GC random	3-GGCCAAATTCCA/denovo	GGCCAAATTCCA	2.32 (-12.00)	90.0 (11.52%)	2429.4 (4.96%)
HC	natural-killer-cell	GC random	19-CTTAACCCCGAA/denovo	CTTAACCCCGAA	2.31 (-12.00)	93.0 (3.85%)	748.7 (1.67%)
HC	lower_leg_skin	NC ELE	15-GCGCGCACRC/denovo	GCGCGCACRC	2.30 (-12.00)	97.0 (3.29%)	128.9 (1.43%)
HC	iPS-DF-19.11	GC random	9-CTTTGTTTGCAG/denovo	CTTTGTTTGCAG	2.25 (-12.00)	99.0 (3.45%)	682.6 (1.53%)
HC	tibial_artery	NC ELE	3-GCTCGCTCGCTC/denovo	GCTCGCTCGCTC	2.24 (-12.00)	97.0 (4.06%)	471.1 (1.81%)
HC	OCI-LY7	GC random	17-CCACCGACGCCT/denovo	CCACCGACGCCT	2.24 (-12.00)	101.0 (3.14%)	628.8 (1.40%)
HC	liver	GC random	23-CGACGAGGGGGT/denovo	CGACGAGGGGGT	2.13 (-12.00)	111.0 (3.00%)	626.0 (1.41%)
HC	foreskin-melanocyte	NC ELE	6-ACGACGACGACG/denovo	ACGACGACGACG	2.12 (-12.00)	115.0 (1.40%)	127.4 (0.66%)
HC	lung	NC ELE	8-ACCGCCGCTA/denovo	ACCGCCGCTA	2.06 (-12.00)	123.0 (1.40%)	178.3 (0.68%)
HC	T-cell	GC random	19-AAAGCGTTGATG/denovo	AAAGCGTTGATG	2.05 (-12.00)	120.0 (4.14%)	897.1 (2.02%)
MC	hepatocyte	NC ELE	19-GCSSSCGCCG/denovo	GCSSSCGCCG	5.27 (-Inf)	6828.0 (16.64%)	983.5 (3.16%)
MC	hepatocyte	NC ELE	12-SGSSGSSGCSGS/denovo	SGSSGSSGCSGS	5.18 (-Inf)	7744.0 (18.87%)	1132.4 (3.64%)
MC	omnibus	NC ELE	15-GCGGCGSCGSCG/denovo	GCGGCGSCGSCG	4.80 (-Inf)	10248.0 (4.61%)	1269.7 (0.96%)
MC	hepatocyte	NC ELE	13-SGCGGCSG/denovo	SGCGGCSG	4.57 (-Inf)	7313.0 (17.82%)	1212.1 (3.90%)
MC	omnibus	NC ELE	17-GCCGCCGSCG/denovo	GCCGCCGSCG	4.48 (-Inf)	10560.0 (4.75%)	1400.2 (1.06%)
MC	hepatocyte	NC ELE	20-CGCSCCGCCC/denovo	CGCSCCGCCC	3.61 (-Inf)	9249.0 (22.53%)	1938.6 (6.24%)
MC	MM.1S	GC random	1-GTTTCAGTTTCH/denovo	GTTTCAGTTTCH	3.37 (-Inf)	2524.0 (11.03%)	850.0 (3.27%)
MC	hepatocyte	NC ELE	16-CCCCCCCCCCCC/denovo	CCCCCCCCCCCC	3.23 (-Inf)	11721.0 (28.56%)	2748.0 (8.84%)
MC	hepatocyte	NC ELE	16-CSSGSCSG/denovo	CSSGSCSG	3.21 (-Inf)	9355.0 (22.79%)	2208.0 (7.10%)
MC	bipolar_neuron	NC ELE	1-CCGCCGCCGCCG/denovo	CCGCCGCCGCCG	3.13 (-Inf)	1664.0 (3.69%)	285.7 (1.18%)
MC	omnibus	NC ELE	25-GCGCSGCGCG/denovo	GCGCSGCGCG	3.06 (-Inf)	14073.0 (6.34%)	2735.8 (2.07%)
MC	large_intestine_embryo	NC ELE	1-CCGCCGCCGCCG/denovo	CCGCCGCCGCCG	3.05 (-Inf)	1748.0 (4.63%)	296.1 (1.52%)
MC	omnibus	NC ELE	24-GCGCGCGA/denovo	GCGCGCGA	3.03 (-Inf)	12240.0 (5.51%)	2404.9 (1.82%)
MC	hepatocyte	NC ELE	15-SGSGSSSS/denovo	SGSGSSSS	2.94 (-Inf)	10767.0 (26.23%)	2775.1 (8.93%)
MC	myotube	NC ELE	1-HNMTGASTCABN/denovo	HNMTGASTCABN	2.92 (-Inf)	10489.0 (33.98%)	2787.0 (11.62%)
MC	A549	NC ELE	2-GCSGCCGCCGCS/denovo	GCSGCCGCCGCS	2.83 (-Inf)	2099.0 (9.58%)	425.1 (3.39%)
MC	heart	NC ELE	1-CCGCCGCCGCCG/denovo	CCGCCGCCGCCG	2.78 (-Inf)	2267.0 (8.82%)	276.9 (3.17%)
MC	hepatocyte	NC ELE	23-CSCGGGCYCG/denovo	CSCGGGCYCG	2.77 (-Inf)	11569.0 (28.19%)	3162.6 (10.17%)
MC	HCT116	GC random	1-DVTGASTCATYN/denovo	DVTGASTCATYN	2.75 (-Inf)	3560.0 (22.04%)	2557.8 (8.01%)
MC	kidney	NC ELE	1-CCGCCGCCGCCG/denovo	CCGCCGCCGCCG	2.71 (-Inf)	2178.0 (6.66%)	262.5 (2.46%)
MC	neural_progenitor_cell	NC ELE	12-TATATATAAATT/denovo	TATATATAAATT	2.69 (-Inf)	7303.0 (37.52%)	1828.7 (13.95%)
MC	myotube	NC ELE	1-BRATGAGTCA/denovo	BRATGAGTCA	2.68 (-Inf)	11535.0 (37.37%)	3350.4 (13.97%)
MC	SK-N-SH	NC ELE	1-GCGGCGGCGG/denovo	GCGGCGGCGG	2.66 (-Inf)	2703.0 (6.90%)	333.5 (2.59%)
MC	uterus	NC ELE	1-GCCGCCGCCG/denovo	GCCGCCGCCG	2.62 (-Inf)	2199.0 (10.25%)	369.3 (3.91%)
MC	omnibus	NC ELE	22-CGCSGCGS/denovo	CGCSGCGS	2.60 (-Inf)	17493.0 (7.87%)	4007.9 (3.03%)
MC	PC-9	GC random	1-NNVTGASTCAYN/denovo	NNVTGASTCAYN	2.59 (-Inf)	7100.0 (27.79%)	2667.5 (10.73%)
MC	neural_progenitor_cell	NC ELE	9-TAATATAT/denovo	TAATATAT	2.59 (-Inf)	7480.0 (38.43%)	1946.8 (14.85%)
MC	astrocyte	GC random	1-NNVTGASTCABH/denovo	NNVTGASTCABH	2.58 (-Inf)	8551.0 (21.24%)	3247.4 (8.23%)
MC	neural_progenitor_cell	NC ELE	9-ATATATATAA/denovo	ATATATATAA	2.55 (-Inf)	8104.0 (41.64%)	2141.8 (16.34%)
MC	prostate_gland	NC ELE	1-GCYGCCGCYGCC/denovo	GCYGCCGCYGCC	2.46 (-Inf)	2473.0 (13.64%)	467.8 (5.54%)
MC	embryonic_occipital_cortex	NC ELE	1-GCVGCSGCGGCN/denovo	GCVGCSGCGGCN	2.46 (-Inf)	3226.0 (11.54%)	446.7 (4.69%)
MC	testis	NC ELE	1-GGCGGCGGCGGC/denovo	GGCGGCGGCGGC	2.46 (-Inf)	2435.0 (15.03%)	456.6 (6.12%)
MC	embryonic_frontal_cortex	NC ELE	1-GCCGCCGCCGCC/denovo	GCCGCCGCCGCC	2.45 (-Inf)	3692.0 (13.61%)	570.0 (5.56%)
MC	A549	GC random	1-GATGAGTCAT/denovo	GATGAGTCAT	2.45 (-Inf)	2720.0 (12.41%)	1331.4 (5.07%)
MC	tibial_nerve	NC ELE	1-GCCGCCGCCGCC/denovo	GCCGCCGCCGCC	2.44 (-Inf)	2567.0 (13.99%)	476.5 (5.74%)
MC	SJCRH30	GC random	1-CAGCTGTT/denovo	CAGCTGTT	2.43 (-Inf)	8564.0 (29.43%)	3409.6 (12.09%)
MC	AG04450	GC random	1-NNVTGASTCABH/denovo	NNVTGASTCABH	2.43 (-Inf)	5519.0 (21.08%)	2221.2 (8.66%)
MC	PC-3	GC random	1-NNATGASTCAKN/denovo	NNATGASTCAKN	2.43 (-Inf)	10189.0 (24.73%)	4143.4 (10.19%)
MC	heart	NC ELE	1-GCSGCSGCSG/denovo	GCSGCSGCSG	2.42 (-Inf)	2428.0 (9.44%)	340.8 (3.90%)
MC	GM23248	NC ELE	1-CYGCCGCCGCCG/denovo	CYGCCGCCGCCG	2.42 (-Inf)	2720.0 (6.48%)	660.2 (2.68%)
MC	mesenchymal_cell	GC random	1-RVTGASTCAKNN/denovo	RVTGASTCAKNN	2.40 (-Inf)	5947.0 (17.82%)	2423.4 (7.41%)
MC	myotube	NC ELE	1-ATGACTCA/denovo	ATGACTCA	2.40 (-Inf)	13311.0 (43.13%)	4314.5 (17.99%)
MC	PC-9	GC random	1-GATGASTCAT/denovo	GATGASTCAT	2.39 (-Inf)	8037.0 (31.46%)	3273.8 (13.17%)
MC	developing_neocortex_GZ	NC ELE	1-GCCGCCGCCGCC/denovo	GCCGCCGCCGCC	2.37 (-Inf)	3917.0 (16.21%)	609.0 (6.85%)
MC	foreskin-fibroblast	NC ELE	1-CCGCCGCCGCCG/denovo	CCGCCGCCGCCG	2.36 (-Inf)	3602.0 (6.97%)	757.1 (2.95%)
MC	HCT116	GC random	1-ATGACTCATC/denovo	ATGACTCATC	2.36 (-Inf)	4443.0 (27.51%)	3726.5 (11.67%)
MC	SJCRH30	GC random	1-RACAGCTGTTNN/denovo	RACAGCTGTTNN	2.36 (-Inf)	8532.0 (29.32%)	3511.3 (12.45%)
MC	uterus	NC ELE	1-GCSGCSGCCGCS/denovo	GCSGCSGCCGCS	2.34 (-Inf)	2809.0 (13.09%)	529.1 (5.60%)
MC	heart_left_ventricle	NC ELE	1-GCBGCSGCCGCC/denovo	GCBGCSGCCGCC	2.33 (-Inf)	2950.0 (12.69%)	566.7 (5.45%)
MC	stromal	NC ELE	1-GCGGCGGCGG/denovo	GCGGCGGCGG	2.32 (-Inf)	3540.0 (9.22%)	972.6 (3.98%)
MC	keratinocyte	GC random	1-TGAGTCAT/denovo	TGAGTCAT	2.32 (-Inf)	4037.0 (24.83%)	3445.8 (10.72%)
MC	neural_progenitor_cell	NC ELE	8-TTAATTTA/denovo	TTAATTTA	2.31 (-Inf)	8726.0 (44.83%)	2543.4 (19.40%)
MC	transverse_colon	NC ELE	1-GCCGCCGCCG/denovo	GCCGCCGCCG	2.31 (-Inf)	3441.0 (12.31%)	931.4 (5.33%)
MC	open_cardiac_muscle_cell	NC ELE	5-CGCCGCCGCCGC/denovo	CGCCGCCGCCGC	2.31 (-Inf)	4139.0 (12.73%)	3652.7 (5.52%)
MC	NCI-H929	NC ELE	1-RGCRGCGGCRGC/denovo	RGCRGCGGCRGC	2.30 (-Inf)	3223.0 (19.02%)	907.7 (8.26%)
MC	peyers_patch	NC ELE	2-GCCGCCGCCG/denovo	GCCGCCGCCG	2.30 (-Inf)	3224.0 (11.84%)	789.7 (5.15%)
MC	SJSA1	GC random	1-TGASTCAYNNNN/denovo	TGASTCAYNNNN	2.29 (-Inf)	5526.0 (22.02%)	2330.9 (9.60%)
MC	AG04450	GC random	1-ATGACTCA/denovo	ATGACTCA	2.29 (-Inf)	5695.0 (21.75%)	2437.7 (9.50%)
MC	astrocyte	GC random	1-ATGACTCATC/denovo	ATGACTCATC	2.28 (-Inf)	10961.0 (27.23%)	4701.2 (11.92%)
MC	omnibus	GC random	2-SGCGSCGCSS/denovo	SGCGSCGCSS	2.28 (-Inf)	7034.0 (3.17%)	3090.1 (1.39%)
MC	hepatocyte	NC ELE	23-CGCAGCSCGCGC/denovo	CGCAGCSCGCGC	2.27 (-Inf)	16317.0 (39.75%)	5445.6 (17.52%)
MC	omnibus	NC ELE	24-CCCGCCCCGCGC/denovo	CCCGCCCCGCGC	2.26 (-Inf)	22833.0 (10.28%)	5998.0 (4.54%)
MC	adrenal_gland	NC ELE	1-GCSGCSGCSG/denovo	GCSGCSGCSG	2.26 (-Inf)	3617.0 (10.88%)	791.0 (4.81%)
MC	vagina	NC ELE	1-GCCGCBGCCGCC/denovo	GCCGCBGCCGCC	2.26 (-Inf)	3220.0 (16.78%)	597.1 (7.42%)
MC	sigmoid_colon	NC ELE	1-GCCGCCGCCGCC/denovo	GCCGCCGCCGCC	2.26 (-Inf)	3212.0 (15.96%)	674.1 (7.06%)
MC	WERI-Rb-1	GC random	1-GCCATCTGKY/denovo	GCCATCTGKY	2.26 (-Inf)	3825.0 (13.65%)	1655.7 (6.04%)
MC	PC-3	GC random	1-ATGACTCA/denovo	ATGACTCA	2.25 (-Inf)	10266.0 (24.91%)	4491.1 (11.05%)
MC	adrenal_gland	NC ELE	1-CGCSGCCGCCGC/denovo	CGCSGCCGCCGC	2.25 (-Inf)	4133.0 (12.43%)	909.1 (5.53%)
MC	A549	NC ELE	1-GCGGCSGCSG/denovo	GCGGCSGCSG	2.24 (-Inf)	3025.0 (13.80%)	773.4 (6.17%)
MC	AG04450	GC random	1-BRVTGASTCA/denovo	BRVTGASTCA	2.23 (-Inf)	6053.0 (23.12%)	2656.6 (10.35%)
MC	WERI-Rb-1	GC random	1-NGCCATCTGTYN/denovo	NGCCATCTGTYN	2.23 (-Inf)	3692.0 (13.17%)	1619.2 (5.91%)
MC	osteoblast	GC random	1-NNATGASTCATH/denovo	NNATGASTCATH	2.23 (-Inf)	11488.0 (26.31%)	5059.7 (11.82%)
MC	mesenchymal_cell	GC random	1-NVTGASTCAY/denovo	NVTGASTCAY	2.23 (-Inf)	7019.0 (21.03%)	3092.5 (9.45%)
MC	keratinocyte	GC random	1-NDATGASTCATH/denovo	NDATGASTCATH	2.21 (-Inf)	4668.0 (28.72%)	4169.9 (12.97%)
MC	breast_epithelium	NC ELE	1-GCBGCCGCCGCB/denovo	GCBGCCGCCGCB	2.21 (-Inf)	3073.0 (13.45%)	645.7 (6.09%)
MC	PC-9	GC random	1-TGAGTCAT/denovo	TGAGTCAT	2.21 (-Inf)	8031.0 (31.43%)	3541.8 (14.25%)
MC	stromal	NC ELE	1-CBGCCGCCGCCG/denovo	CBGCCGCCGCCG	2.20 (-Inf)	4221.0 (11.00%)	1219.8 (4.99%)
MC	RWPE2	GC random	1-ATGASTCAKH/denovo	ATGASTCAKH	2.20 (-Inf)	4737.0 (27.29%)	3725.1 (12.38%)
MC	SJCRH30	GC random	1-YARCAGCTGT/denovo	YARCAGCTGT	2.20 (-Inf)	8541.0 (29.35%)	3759.2 (13.33%)
MC	psoas_muscle	NC ELE	1-GCCGCCGCCGCB/denovo	GCCGCCGCCGCB	2.20 (-Inf)	2937.0 (12.46%)	432.1 (5.67%)
MC	esophagus_muscularis_mucosa	NC ELE	2-GCCGCCGCCGCC/denovo	GCCGCCGCCGCC	2.20 (-Inf)	2936.0 (16.87%)	617.3 (7.68%)
MC	brain-microvascular-endothelial-cell	GC random	1-ATGACTCA/denovo	ATGACTCA	2.20 (-Inf)	6950.0 (23.03%)	3081.3 (10.49%)
MC	peyers_patch	NC ELE	1-GCCGCCGCCGCC/denovo	GCCGCCGCCGCC	2.19 (-Inf)	3875.0 (14.24%)	996.7 (6.50%)
MC	HCT116	GC random	1-ATGACTCA/denovo	ATGACTCA	2.18 (-Inf)	4425.0 (27.40%)	4011.0 (12.56%)
MC	lower_leg_skin	NC ELE	1-GGGGGGGGGGGG/denovo	GGGGGGGGGGGG	2.18 (-Inf)	2858.0 (29.49%)	314.0 (13.53%)
MC	esophagus_squamous_epithelium	NC ELE	1-GGCGGCGGCGGC/denovo	GGCGGCGGCGGC	2.17 (-Inf)	3081.0 (22.68%)	723.7 (10.47%)
MC	keratinocyte	GC random	1-ATGACTCATY/denovo	ATGACTCATY	2.16 (-Inf)	4997.0 (30.74%)	4575.8 (14.24%)
MC	lung	NC ELE	2-GCCGCCGCCG/denovo	GCCGCCGCCG	2.15 (-Inf)	3285.0 (12.02%)	431.8 (5.58%)
MC	brain-microvascular-endothelial-cell	NC ELE	1-AGCAGCAGCHGC/denovo	AGCAGCAGCHGC	2.15 (-Inf)	3025.0 (10.02%)	740.5 (4.66%)
MC	HeLa-S3	GC random	1-DVTGASTCABHN/denovo	DVTGASTCABHN	2.14 (-Inf)	6458.0 (25.15%)	2907.2 (11.73%)
MC	omnibus	GC random	1-SGCCGCCGCSGS/denovo	SGCCGCCGCSGS	2.14 (-Inf)	8920.0 (4.02%)	4188.4 (1.88%)
MC	HeLa-S3	GC random	1-GATGAGTCAT/denovo	GATGAGTCAT	2.13 (-Inf)	6550.0 (25.51%)	2965.1 (11.96%)
MC	developing_neocortex_CP	NC ELE	1-GCCGCCGCCGCC/denovo	GCCGCCGCCGCC	2.12 (-Inf)	4260.0 (15.83%)	743.0 (7.45%)
MC	SJSA1	GC random	1-ATGACTCA/denovo	ATGACTCA	2.10 (-Inf)	6207.0 (24.74%)	2859.6 (11.78%)
MC	SJCRH30	GC random	2-AACAGCTGKC/denovo	AACAGCTGKC	2.10 (-Inf)	8484.0 (29.15%)	3921.1 (13.90%)
MC	PC-3	GC random	1-ATGACTCATC/denovo	ATGACTCATC	2.10 (-Inf)	12969.0 (31.47%)	6104.1 (15.02%)
MC	MCF-7	NC ELE	1-CCGCCGCCGCCG/denovo	CCGCCGCCGCCG	2.09 (-Inf)	3227.0 (11.81%)	925.6 (5.64%)
MC	brain_fetal	NC ELE	1-CCGCCGCCGCCG/denovo	CCGCCGCCGCCG	2.08 (-Inf)	4714.0 (16.03%)	728.9 (7.69%)
MC	omnibus	GC random	3-CGGGCCCGCG/denovo	CGGGCCCGCG	2.08 (-Inf)	7306.0 (3.29%)	3526.1 (1.58%)
MC	astrocyte	GC random	1-TGAGTCAT/denovo	TGAGTCAT	2.08 (-Inf)	11599.0 (28.81%)	5461.6 (13.85%)
MC	brain_adult	NC ELE	1-GCSGCCGCCG/denovo	GCSGCCGCCG	2.08 (-Inf)	5612.0 (7.27%)	1215.8 (3.50%)
MC	proximal_femur	NC ELE	1-GCSGCGGCSGCS/denovo	GCSGCGGCSGCS	2.07 (-Inf)	3966.0 (18.55%)	726.4 (8.94%)
MC	coronary_artery	NC ELE	1-GCCGCCGCCGCC/denovo	GCCGCCGCCGCC	2.07 (-Inf)	4508.0 (19.33%)	908.8 (9.33%)
MC	distal_femur	NC ELE	2-GCGGCGGCGGCG/denovo	GCGGCGGCGGCG	2.07 (-Inf)	3712.0 (14.56%)	700.1 (7.03%)
MC	proximal_femur	NC ELE	1-GCCGCCGCCG/denovo	GCCGCCGCCG	2.07 (-Inf)	3760.0 (17.58%)	690.6 (8.50%)
MC	A549	GC random	1-GATGACTCATCN/denovo	GATGACTCATCN	2.07 (-Inf)	4196.0 (19.14%)	2433.8 (9.26%)
MC	osteoblast	GC random	1-ATGACTCATC/denovo	ATGACTCATC	2.06 (-Inf)	13438.0 (30.78%)	6379.2 (14.91%)
MC	GM23248	GC random	1-NDMTGASTCAKH/denovo	NDMTGASTCAKH	2.06 (-Inf)	10805.0 (25.74%)	5142.5 (12.49%)
MC	brain_adult	NC ELE	1-CCGCCGCCGCCG/denovo	CCGCCGCCGCCG	2.06 (-Inf)	5753.0 (7.46%)	1256.9 (3.62%)
MC	SK-N-MC	GC random	1-NNRYTTCCTGTN/denovo	NNRYTTCCTGTN	2.06 (-Inf)	3742.0 (18.05%)	2477.3 (8.77%)
MC	SK-N-SH	NC ELE	1-CCGCCGCCGCCG/denovo	CCGCCGCCGCCG	2.06 (-Inf)	4690.0 (11.97%)	749.6 (5.82%)
MC	neural_progenitor_cell	NC ELE	11-TAWAATCTWA/denovo	TAWAATCTWA	2.05 (-Inf)	10445.0 (53.67%)	3429.1 (26.16%)
MC	omnibus	GC random	2-CCCGCCCCGCGC/denovo	CCCGCCCCGCGC	2.05 (-Inf)	7369.0 (3.32%)	3625.4 (1.62%)
MC	open_cardiac_muscle_cell	GC random	1-GCTATTTTTAGM/denovo	GCTATTTTTAGM	2.05 (-Inf)	4345.0 (13.36%)	2083.9 (6.52%)
MC	developing_neocortex_CP	NC ELE	1-GCSGCSGCSG/denovo	GCSGCSGCSG	2.05 (-Inf)	4133.0 (15.36%)	748.6 (7.51%)
MC	brain-microvascular-endothelial-cell	GC random	1-NNNNVTGABTCA/denovo	NNNNVTGABTCA	2.04 (-Inf)	7636.0 (25.30%)	3639.8 (12.40%)
MC	lung	NC ELE	1-GCCGCCGCCGCC/denovo	GCCGCCGCCGCC	2.04 (-Inf)	4323.0 (15.81%)	600.7 (7.75%)
MC	mesenchymal_cell	GC random	1-ATGACTCA/denovo	ATGACTCA	2.04 (-Inf)	7468.0 (22.38%)	3591.1 (10.98%)
MC	Bcell	GC random	1-CACTTCCTSTTT/denovo	CACTTCCTSTTT	2.04 (-Inf)	3482.0 (19.40%)	2858.0 (9.53%)
MC	CD4-positive-alpha-betaTcell	GC random	1-BACTTCCTGTTT/denovo	BACTTCCTGTTT	2.03 (-Inf)	3783.0 (16.50%)	2121.6 (8.11%)
MC	myotube	NC ELE	2-CAGCTGTYVCHN/denovo	CAGCTGTYVCHN	2.03 (-Inf)	12740.0 (41.28%)	4864.8 (20.29%)
MC	developing_neocortex_GZ	NC ELE	1-GCCGCCGCCG/denovo	GCCGCCGCCG	2.03 (-Inf)	4360.0 (18.05%)	791.7 (8.90%)
MC	brain_fetal	NC ELE	1-GCCGCCGCCG/denovo	GCCGCCGCCG	2.03 (-Inf)	4460.0 (15.16%)	708.4 (7.48%)
MC	PC-9	GC random	2-GVTGASTCAY/denovo	GVTGASTCAY	2.02 (-Inf)	10272.0 (40.21%)	4945.1 (19.89%)
MC	bipolar_neuron	GC random	1-RACAGATGGC/denovo	RACAGATGGC	2.02 (-Inf)	14869.0 (33.00%)	7236.1 (16.33%)
MC	MM.1S	GC random	1-GAAACTGAAA/denovo	GAAACTGAAA	2.02 (-Inf)	4668.0 (20.40%)	2625.8 (10.10%)
MC	neural_progenitor_cell	NC ELE	5-TTTTCAAA/denovo	TTTTCAAA	2.02 (-Inf)	10833.0 (55.66%)	3614.3 (27.57%)
MC	HeLa-S3	GC random	1-ATGACTCA/denovo	ATGACTCA	2.01 (-Inf)	6342.0 (24.70%)	3040.0 (12.26%)
MC	hepatocyte	NC ELE	11-CTACTAAAAA/denovo	CTACTAAAAA	2.01 (-Inf)	23211.0 (56.55%)	8734.1 (28.10%)
MC	distal_humerus	NC ELE	1-GCGGCGGCGGCG/denovo	GCGGCGGCGGCG	2.01 (-Inf)	4130.0 (17.23%)	788.9 (8.57%)
MC	brain-microvascular-endothelial-cell	GC random	1-RTGASTCABM/denovo	RTGASTCABM	2.01 (-Inf)	8990.0 (29.79%)	4351.6 (14.82%)
MC	hepatocyte	NC ELE	3-CTCTACTAAAAA/denovo	CTCTACTAAAAA	2.01 (-Inf)	24544.0 (59.80%)	9259.6 (29.79%)
MC	esophagus_muscularis_mucosa	NC ELE	1-GCCGCCGCCG/denovo	GCCGCCGCCG	2.01 (-Inf)	3350.0 (19.25%)	771.0 (9.59%)
MC	distal_tibia	NC ELE	1-GCVGCSGCVGCS/denovo	GCVGCSGCVGCS	2.01 (-Inf)	3851.0 (18.96%)	711.6 (9.45%)
MC	transverse_colon	NC ELE	1-GCBGCCGCCGCB/denovo	GCBGCCGCCGCB	2.00 (-Inf)	5077.0 (18.17%)	1585.2 (9.07%)
MC	hepatocyte	NC ELE	E2A(bHLH),near_PU.1/Bcell-PU.1-ChIP-Seq(GSE21512)/Homer	NVCACCTGBN	2.19 (-3865.66)	23601.0 (57.50%)	8157.1 (26.24%)
MC	hepatocyte	NC ELE	PB0124.1_Gabpa_2/Jaspar	CCNTYTTCCSCCYVVN	2.04 (-3115.63)	22564.0 (54.97%)	8363.5 (26.91%)
MC	hepatocyte	NC ELE	Arid3b/MA0601.1/Jaspar	ATATTAATTAN	2.01 (-3103.47)	23045.0 (56.15%)	8686.8 (27.95%)
MC	hepatocyte	NC ELE	Maz(Zf)/HepG2-Maz-ChIP-Seq(GSE31477)/Homer	GGGGGGGG	2.09 (-3083.49)	21748.0 (52.99%)	7888.8 (25.38%)
MC	hepatocyte	NC ELE	VSX1_3/encode	DGCYAATTARC	2.03 (-3083.06)	22671.0 (55.23%)	8471.9 (27.26%)
MC	hepatocyte	NC ELE	PPARE(NR),DR1/3T3L1-Pparg-ChIP-Seq(GSE13511)/Homer	TGACCTTTGCCCCA	2.20 (-3017.91)	19917.0 (48.52%)	6853.1 (22.05%)
MC	hepatocyte	NC ELE	ESRRA_disc3/encode	ARGSTGACCY	2.06 (-3015.31)	21894.0 (53.34%)	8062.3 (25.94%)
MC	hepatocyte	NC ELE	NANOG_disc2/encode	WDGVARRACAAAGGM	2.04 (-2960.59)	21876.0 (53.30%)	8118.8 (26.12%)
MC	hepatocyte	NC ELE	HOXD13(Homeobox)/Chicken-Hoxd13-ChIP-Seq(GSE38910)/Homer	NCYAATAAAA	2.03 (-2946.25)	21978.0 (53.55%)	8200.8 (26.38%)
MC	hepatocyte	NC ELE	Fox:Ebox(Forkhead,bHLH)/Panc1-Foxa2-ChIP-Seq(GSE47459)/Homer	NNNVCTGWGYAAACASN	2.13 (-2942.35)	20517.0 (49.99%)	7300.4 (23.49%)
MC	hepatocyte	NC ELE	EGR1_known3/encode	GTGGGGGCGRS	2.09 (-2914.98)	20865.0 (50.83%)	7545.4 (24.27%)
MC	hepatocyte	NC ELE	GATA_known8/encode	RCWGATAACA	2.30 (-2913.25)	18240.0 (44.44%)	5998.2 (19.30%)
MC	hepatocyte	NC ELE	CTCF_disc9/encode	GNCCWCHRGWGGSCDS	2.00 (-2906.73)	22185.0 (54.05%)	8381.4 (26.96%)
MC	hepatocyte	NC ELE	PB0110.1_Bcl6b_2/Jaspar	HNNSCCGCCCCWNAHM	2.24 (-2895.44)	18908.0 (46.07%)	6400.6 (20.59%)
MC	hepatocyte	NC ELE	ZNF467(Zf)/HEK293-ZNF467.GFP-ChIP-Seq(GSE58341)/Homer	TGGGGAAGGGCM	2.27 (-2893.70)	18510.0 (45.10%)	6173.2 (19.86%)
MC	hepatocyte	NC ELE	SP1_disc3/encode	GGNDGGGGGCGGGGC	2.61 (-2871.12)	15228.0 (37.10%)	4415.8 (14.21%)
MC	hepatocyte	NC ELE	MEIS1_EOMES_1/taiple	ANGTGDTGACAB	2.02 (-2861.13)	21655.0 (52.76%)	8103.8 (26.07%)
MC	hepatocyte	NC ELE	TFAP2A/MA0003.3/Jaspar	HGCCTCAGGCD	2.30 (-2801.63)	17748.0 (43.24%)	5842.0 (18.79%)
MC	hepatocyte	NC ELE	PB0107.1_Ascl2_2/Jaspar	BTVWCCCCRCCCNRTY	2.42 (-2800.33)	16501.0 (40.20%)	5154.8 (16.58%)
MC	hepatocyte	NC ELE	MYC_known8/encode	GCCACGCGCB	2.28 (-2792.51)	17916.0 (43.65%)	5946.2 (19.13%)
MC	hepatocyte	NC ELE	STAT4(Stat)/CD4-Stat4-ChIP-Seq(GSE22104)/Homer	NYTTCCWGGAAR	2.06 (-2790.78)	20795.0 (50.66%)	7655.0 (24.63%)
MC	hepatocyte	NC ELE	TATA_known1/encode	NCTATAAAAG	2.04 (-2777.31)	20960.0 (51.07%)	7773.8 (25.01%)
MC	hepatocyte	NC ELE	POU1F1_1/encode	ATGAATAAAT	2.03 (-2772.97)	21096.0 (51.40%)	7863.6 (25.30%)
MC	hepatocyte	NC ELE	Gata2(Zf)/K562-GATA2-ChIP-Seq(GSE18829)/Homer	BBCTTATCTS	2.48 (-2769.50)	15850.0 (38.62%)	4837.3 (15.56%)
MC	hepatocyte	NC ELE	SPZ1_1/encode	DBMGGRGGGTWTGSS	2.31 (-2766.46)	17454.0 (42.52%)	5714.4 (18.38%)
MC	hepatocyte	NC ELE	TCF3_4/encode	CCACCTGYCBCNGN	2.24 (-2756.47)	18181.0 (44.30%)	6137.2 (19.74%)
MC	hepatocyte	NC ELE	AP-2gamma(AP2)/MCF7-TFAP2C-ChIP-Seq(GSE21234)/Homer	SCCTSAGGSCAW	2.03 (-2746.91)	20969.0 (51.09%)	7817.7 (25.15%)
MC	hepatocyte	NC ELE	HIF-1b(HLH)/T47D-HIF1b-ChIP-Seq(GSE59937)/Homer	RTACGTGC	2.19 (-2728.67)	18698.0 (45.55%)	6468.7 (20.81%)
MC	hepatocyte	NC ELE	EGR1/MA0162.2/Jaspar	CCCCCGCCCCCGCC	2.93 (-2722.16)	12616.0 (30.74%)	3264.7 (10.50%)
MC	hepatocyte	NC ELE	PB0105.1_Arid3a_2/Jaspar	HNVVRTATCADATHK	2.18 (-2710.87)	18678.0 (45.51%)	6477.6 (20.84%)
MC	hepatocyte	NC ELE	PB0182.1_Srf_2/Jaspar	GTTDAAAAAAAAAMNNN	2.02 (-2699.14)	20939.0 (51.01%)	7859.8 (25.29%)
MC	hepatocyte	NC ELE	NANOG_disc4/encode	TGCATATCAA	2.01 (-2686.11)	20976.0 (51.10%)	7899.1 (25.41%)
MC	hepatocyte	NC ELE	Egr1(Zf)/K562-Egr1-ChIP-Seq(GSE32465)/Homer	TGCGTGGGYG	2.56 (-2630.52)	14568.0 (35.49%)	4304.2 (13.85%)
MC	hepatocyte	NC ELE	NR5A2_1/encode	CBGRCCTTGVAC	2.11 (-2592.30)	19061.0 (46.44%)	6845.6 (22.02%)
MC	hepatocyte	NC ELE	FOXI1_1/encode	KSDTGTTTRTTTA	2.14 (-2589.26)	18569.0 (45.24%)	6557.9 (21.10%)
MC	hepatocyte	NC ELE	PB0080.1_Tbp_1/Jaspar	NYHWTATATATAWHTN	2.26 (-2581.88)	17192.0 (41.89%)	5771.9 (18.57%)
MC	hepatocyte	NC ELE	Foxd3/MA0041.1/Jaspar	GAWTGTTTRTTT	2.12 (-2572.76)	18854.0 (45.93%)	6746.4 (21.70%)
MC	hepatocyte	NC ELE	Sox9(HMG)/Limb-SOX9-ChIP-Seq(GSE73225)/Homer	AGGVNCCTTTGT	2.19 (-2565.81)	17870.0 (43.54%)	6177.9 (19.88%)
MC	hepatocyte	NC ELE	SMAD3_1/encode	TGTCTGTCT	2.14 (-2547.14)	18469.0 (45.00%)	6549.2 (21.07%)
MC	hepatocyte	NC ELE	GATA_known10/encode	AGATADMAGGGA	2.06 (-2542.36)	19464.0 (47.42%)	7150.3 (23.00%)
MC	hepatocyte	NC ELE	NFAT(RHD)/Jurkat-NFATC1-ChIP-Seq(Jolma_et_al.)/Homer	ATTTTCCATT	2.03 (-2535.85)	19935.0 (48.57%)	7446.8 (23.96%)
MC	hepatocyte	NC ELE	Pit1(Homeobox)/GCrat-Pit1-ChIP-Seq(GSE58009)/Homer	ATGMATATDC	2.07 (-2535.41)	19352.0 (47.15%)	7091.9 (22.82%)
MC	omnibus	NC ELE	PAX5_disc5/encode	GCGCGSGCGC	2.32 (-2531.50)	20130.0 (9.06%)	5154.4 (3.90%)
MC	hepatocyte	NC ELE	TFCP2_1/encode	GCHCDACCCAG	2.19 (-2501.97)	17603.0 (42.89%)	6098.7 (19.62%)
MC	hepatocyte	NC ELE	NR3C1_disc5/encode	CCTGCTGA	2.14 (-2501.54)	18210.0 (44.37%)	6452.9 (20.76%)
MC	hepatocyte	NC ELE	MYC_known6/encode	GTCACGTGGC	2.00 (-2495.02)	20132.0 (49.05%)	7621.7 (24.52%)
MC	hepatocyte	NC ELE	CTCF_disc7/encode	CCACCAGGGG	2.05 (-2489.81)	19311.0 (47.05%)	7124.8 (22.92%)
MC	hepatocyte	NC ELE	NKX2-5_2/encode	CTTAATTG	2.12 (-2464.19)	18270.0 (44.51%)	6533.6 (21.02%)
MC	hepatocyte	NC ELE	POU2F2_known6/encode	CAWAATKACATGYW	2.11 (-2463.75)	18345.0 (44.69%)	6578.9 (21.17%)
MC	hepatocyte	NC ELE	SP1_disc2/encode	AAAGGGGC	2.14 (-2459.84)	18004.0 (43.86%)	6382.3 (20.53%)
MC	hepatocyte	NC ELE	PB0141.1_Isgf3g_2/Jaspar	GVAAAACABKACTR	2.19 (-2458.11)	17275.0 (42.09%)	5961.7 (19.18%)
MC	hepatocyte	NC ELE	REST_disc10/encode	AAGGTGCTG	2.00 (-2457.67)	19881.0 (48.44%)	7515.6 (24.18%)
MC	hepatocyte	NC ELE	Mef2c(MADS)/GM12878-Mef2c-ChIP-Seq(GSE32465)/Homer	DCYAAAAATAGM	2.52 (-2454.63)	14126.0 (34.42%)	4248.1 (13.67%)
MC	hepatocyte	NC ELE	PB0187.1_Tcf7_2/Jaspar	CBKTATTANAAAHHN	2.46 (-2446.38)	14529.0 (35.40%)	4466.2 (14.37%)
MC	omnibus	NC ELE	HDAC2_disc4/encode	CGCGCGCGCG	3.52 (-2439.43)	10090.0 (4.54%)	1702.4 (1.29%)
MC	hepatocyte	NC ELE	ZNF189(Zf)/HEK293-ZNF189.GFP-ChIP-Seq(GSE58341)/Homer	TGGAACAGMA	2.16 (-2438.56)	17607.0 (42.90%)	6176.1 (19.87%)
MC	hepatocyte	NC ELE	HMBOX1/MA0895.1/Jaspar	MYTAGTTAAS	2.10 (-2424.23)	18256.0 (44.48%)	6574.1 (21.15%)
MC	hepatocyte	NC ELE	VDR_1/encode	GGGTVARBGGGGTSA	2.35 (-2418.59)	15432.0 (37.60%)	4977.7 (16.01%)
MC	hepatocyte	NC ELE	PB0165.1_Sox11_2/Jaspar	ADAATTGTTWNGDD	2.22 (-2415.55)	16727.0 (40.75%)	5699.4 (18.34%)
MC	hepatocyte	NC ELE	MF0008.1_MADS_class/Jaspar	CYATWTWTGG	2.12 (-2398.17)	17930.0 (43.68%)	6414.4 (20.64%)
MC	hepatocyte	NC ELE	GATA_known4/encode	KTANAGATAGGGGN	2.31 (-2396.44)	15708.0 (38.27%)	5152.3 (16.58%)
MC	hepatocyte	NC ELE	STAT_known1/encode	TTCCCGKAA	2.13 (-2394.70)	17762.0 (43.27%)	6320.4 (20.33%)
MC	hepatocyte	NC ELE	CHR(?)/Hela-CellCycle-Expression/Homer	SRGTTTCAAA	2.27 (-2390.79)	16107.0 (39.24%)	5379.1 (17.31%)
MC	hepatocyte	NC ELE	TFAP2_known4/encode	GSCCSCRGGCKGWGVS	2.94 (-2388.62)	11213.0 (27.32%)	2884.3 (9.28%)
MC	hepatocyte	NC ELE	VENTX/MA0724.1/Jaspar	AMCGATTAG	2.10 (-2388.62)	18069.0 (44.02%)	6508.2 (20.94%)
MC	hepatocyte	NC ELE	FOXD2_1/encode	ARWWAATATTTAYW	2.53 (-2388.19)	13695.0 (33.37%)	4092.4 (13.17%)
MC	hepatocyte	NC ELE	NR2C2_disc3/encode	ACCCCGSA	2.31 (-2386.88)	15690.0 (38.23%)	5153.8 (16.58%)
MC	hepatocyte	NC ELE	GMEB2_1/encode	TTACGTAM	2.09 (-2381.24)	18158.0 (44.24%)	6570.1 (21.14%)
MC	hepatocyte	NC ELE	FOXA_known4/encode	NTYWTTRTTTRCTTWGKH	2.21 (-2380.80)	16656.0 (40.58%)	5699.3 (18.34%)
MC	hepatocyte	NC ELE	YY1_known1/encode	BVWSDCCATWTTBNVAB	2.17 (-2374.72)	17196.0 (41.90%)	6015.9 (19.35%)
MC	hepatocyte	NC ELE	PB0062.1_Sox12_1/Jaspar	TWATTGTTCTNAWN	2.38 (-2374.29)	14934.0 (36.38%)	4756.6 (15.30%)
MC	hepatocyte	NC ELE	TFAP2_known1/encode	CGCCCSCMGGCG	2.27 (-2366.04)	15905.0 (38.75%)	5295.3 (17.04%)
MC	hepatocyte	NC ELE	ELF1_known1/encode	RDAAGAGGAART	2.11 (-2360.82)	17795.0 (43.35%)	6381.8 (20.53%)
MC	hepatocyte	NC ELE	PB0129.1_Glis2_2/Jaspar	HDTATTAWTAAAGA	2.48 (-2349.10)	13939.0 (33.96%)	4257.1 (13.70%)
MC	hepatocyte	NC ELE	PB0176.1_Sox5_2/Jaspar	NHTCATAATTWAGNN	2.19 (-2346.49)	16792.0 (40.91%)	5817.1 (18.71%)
MC	hepatocyte	NC ELE	Nr2e3/MA0164.1/Jaspar	CAAGCTT	2.17 (-2345.62)	16997.0 (41.41%)	5937.0 (19.10%)
MC	hepatocyte	NC ELE	HIC1_1/encode	VCCSGGTGCCCGSSK	2.64 (-2340.85)	12703.0 (30.95%)	3638.9 (11.71%)
MC	hepatocyte	NC ELE	Zfx/MA0146.2/Jaspar	SSSGCCBVGGCCTG	2.22 (-2299.59)	16104.0 (39.23%)	5483.6 (17.64%)
MC	hepatocyte	NC ELE	MYC_disc8/encode	CACGCGGT	2.01 (-2296.11)	18911.0 (46.07%)	7133.4 (22.95%)
MC	hepatocyte	NC ELE	FOXJ2_HOXB13_2/taiple	RTAAACAYMRTAAAA	2.55 (-2292.21)	13121.0 (31.97%)	3894.3 (12.53%)
MC	hepatocyte	NC ELE	TATA_disc3/encode	ACCGGAAR	2.01 (-2287.86)	18827.0 (45.87%)	7093.2 (22.82%)
MC	hepatocyte	NC ELE	KLF10(Zf)/HEK293-KLF10.GFP-ChIP-Seq(GSE58341)/Homer	GGGGGTGTGTCC	2.58 (-2257.03)	12756.0 (31.08%)	3744.8 (12.05%)
MC	hepatocyte	NC ELE	PB0123.1_Foxl1_2/Jaspar	AWATCAAAACAAMAHM	2.37 (-2256.16)	14433.0 (35.16%)	4615.9 (14.85%)
MC	hepatocyte	NC ELE	TFAP2C/MA0524.2/Jaspar	TGCCCBRGGGCA	2.46 (-2248.78)	13604.0 (33.14%)	4186.6 (13.47%)
MC	hepatocyte	NC ELE	PB0119.1_Foxa2_2/Jaspar	VVAAATAACAAANGN	2.26 (-2243.57)	15374.0 (37.46%)	5141.3 (16.54%)
MC	hepatocyte	NC ELE	MyoD(bHLH)/Myotube-MyoD-ChIP-Seq(GSE21614)/Homer	RRCAGCTGYTSY	2.19 (-2238.35)	16135.0 (39.31%)	5573.4 (17.93%)
MC	hepatocyte	NC ELE	ZEB1_known1/encode	HAYTTACCTGTGT	2.85 (-2237.92)	11042.0 (26.90%)	2930.4 (9.43%)
MC	hepatocyte	NC ELE	PB0137.1_Irf3_2/Jaspar	GGAGAAAGGWSCRA	2.38 (-2233.58)	14263.0 (34.75%)	4549.1 (14.63%)
MC	hepatocyte	NC ELE	FOXP1/MA0481.1/Jaspar	MAAAAGTAAACAAAR	2.19 (-2231.84)	16162.0 (39.38%)	5596.4 (18.00%)
MC	hepatocyte	NC ELE	TCF12_disc3/encode	AGGTGCGG	2.46 (-2223.15)	13490.0 (32.87%)	4153.4 (13.36%)
MC	hepatocyte	NC ELE	Arid5a/MA0602.1/Jaspar	CTAATATTGMDANH	2.48 (-2221.42)	13291.0 (32.38%)	4052.1 (13.04%)
MC	hepatocyte	NC ELE	ELF5(ETS)/T47D-ELF5-ChIP-Seq(GSE30407)/Homer	ACVAGGAAGT	2.08 (-2210.56)	17358.0 (42.29%)	6314.6 (20.31%)
MC	hepatocyte	NC ELE	Esrrb(NR)/mES-Esrrb-ChIP-Seq(GSE11431)/Homer	KTGACCTTGA	2.32 (-2205.35)	14584.0 (35.53%)	4752.6 (15.29%)
MC	hepatocyte	NC ELE	ZNF740/MA0753.1/Jaspar	CCCCCCCCAC	2.67 (-2197.96)	11906.0 (29.01%)	3379.7 (10.87%)
MC	hepatocyte	NC ELE	Myb/MA0100.2/Jaspar	YCAACTGYCA	2.17 (-2194.49)	16123.0 (39.28%)	5619.6 (18.08%)
MC	hepatocyte	NC ELE	CEBPD_1/encode	MATTGCGTMAYY	2.09 (-2191.45)	17129.0 (41.73%)	6204.2 (19.96%)
MC	hepatocyte	NC ELE	PAX5_disc5/encode	GCGCGSGCGC	3.33 (-2186.24)	8911.0 (21.71%)	2024.6 (6.51%)
MC	hepatocyte	NC ELE	CCDC6_1/encode	GRGGAATTAVAVTDS	2.22 (-2174.95)	15505.0 (37.78%)	5294.7 (17.03%)
MC	hepatocyte	NC ELE	SD0002.1_at_AC_acceptor/Jaspar	MAGGCAAGTRN	2.21 (-2174.95)	15641.0 (38.11%)	5371.0 (17.28%)
MC	hepatocyte	NC ELE	PB0116.1_Elf3_2/Jaspar	GBTCMAAAAAAAAMYDC	2.24 (-2167.56)	15258.0 (37.17%)	5165.9 (16.62%)
MC	hepatocyte	NC ELE	PB0151.1_Myf6_2/Jaspar	VVNAACAGMCGCRCC	2.57 (-2165.39)	12422.0 (30.26%)	3666.2 (11.79%)
MC	hepatocyte	NC ELE	CEBPG_1/encode	CTBATTTCARAAW	2.42 (-2161.05)	13543.0 (33.00%)	4246.1 (13.66%)
MC	hepatocyte	NC ELE	HNF4a(NR),DR1/HepG2-HNF4a-ChIP-Seq(GSE25021)/Homer	CARRGKBCAAAGTYCA	2.62 (-2157.14)	12025.0 (29.30%)	3476.7 (11.18%)
MC	hepatocyte	NC ELE	MITF(bHLH)/MastCells-MITF-ChIP-Seq(GSE48085)/Homer	RTCATGTGAC	2.08 (-2149.32)	17032.0 (41.50%)	6201.7 (19.95%)
MC	omnibus	NC ELE	PB0164.1_Smad3_2/Jaspar	THMNCCCCGCCACTCYB	2.15 (-2132.39)	20092.0 (9.04%)	5565.0 (4.21%)
MC	hepatocyte	NC ELE	PB0114.1_Egr1_2/Jaspar	NKNBGAGTGGGAYTNN	2.45 (-2131.08)	13132.0 (31.99%)	4063.1 (13.07%)
MC	hepatocyte	NC ELE	NR2C2_disc2/encode	ACCTYTGACC	2.48 (-2127.17)	12845.0 (31.29%)	3919.8 (12.61%)
MC	hepatocyte	NC ELE	E2F6(E2F)/Hela-E2F6-ChIP-Seq(GSE31477)/Homer	GGCGGGAARN	2.57 (-2108.93)	12098.0 (29.47%)	3559.3 (11.45%)
MC	hepatocyte	NC ELE	POU6F2/MA0793.1/Jaspar	AGCTCATTAW	2.29 (-2087.22)	14262.0 (34.75%)	4711.8 (15.16%)
MC	hepatocyte	NC ELE	Zic(Zf)/Cerebellum-ZIC1.2-ChIP-Seq(GSE60731)/Homer	CCTGCTGAGH	2.10 (-2075.93)	16345.0 (39.82%)	5895.5 (18.97%)
MC	hepatocyte	NC ELE	ZNF219_1/encode	CRCCCCCCYCCC	3.12 (-2065.50)	9200.0 (22.41%)	2236.1 (7.19%)
MC	hepatocyte	NC ELE	MEF2_known10/encode	GGCTATTTTTAR	2.35 (-2063.33)	13643.0 (33.24%)	4406.0 (14.17%)
MC	hepatocyte	NC ELE	Spz1/MA0111.1/Jaspar	AGGGTAACAGC	2.64 (-2060.29)	11441.0 (27.87%)	3281.2 (10.56%)
MC	hepatocyte	NC ELE	PB0071.1_Sox4_1/Jaspar	ANNAGAACAAAGGABHA	2.34 (-2058.99)	13641.0 (33.23%)	4409.5 (14.19%)
MC	hepatocyte	NC ELE	EP300_disc8/encode	GCSGGCGCCG	2.43 (-2054.21)	12846.0 (31.30%)	3996.3 (12.86%)
MC	hepatocyte	NC ELE	PB0121.1_Foxj3_2/Jaspar	NDNACCAAAACAWWKSN	2.29 (-2053.34)	14111.0 (34.38%)	4668.0 (15.02%)
MC	hepatocyte	NC ELE	Gfi1b(Zf)/HPC7-Gfi1b-ChIP-Seq(GSE22178)/Homer	MAATCACTGC	2.14 (-2049.00)	15670.0 (38.18%)	5541.3 (17.83%)
MC	hepatocyte	NC ELE	SOX17_1/taiple	ACCGAACAAT	2.29 (-2040.32)	14052.0 (34.24%)	4651.8 (14.97%)
MC	hepatocyte	NC ELE	TEAD4_EOMES_2/taiple	GGAATGTGTGA	2.07 (-2036.84)	16505.0 (40.21%)	6039.8 (19.43%)
MC	hepatocyte	NC ELE	PB0168.1_Sox14_2/Jaspar	BKBACACAATGGNBS	2.41 (-2030.76)	12885.0 (31.39%)	4041.2 (13.00%)
MC	hepatocyte	NC ELE	ZBTB33_known1/encode	HTCCTGCKAD	2.13 (-2029.89)	15735.0 (38.34%)	5602.2 (18.02%)
MC	hepatocyte	NC ELE	GATA_known5/encode	AKGNDGATTABVGS	2.27 (-2021.64)	14117.0 (34.39%)	4708.3 (15.15%)
MC	hepatocyte	NC ELE	CEBP(bZIP)/ThioMac-CEBPb-ChIP-Seq(GSE21512)/Homer	ATTGCGCAAC	2.11 (-2010.78)	15861.0 (38.64%)	5699.4 (18.34%)
MC	hepatocyte	NC ELE	NFKB_disc3/encode	AAATCCCCTN	2.40 (-2006.01)	12895.0 (31.42%)	4073.2 (13.10%)
MC	hepatocyte	NC ELE	SA0003.1_at_AC_acceptor/Jaspar	YYTTWAYHNYTCTTYACNTT	2.53 (-2001.23)	11868.0 (28.91%)	3551.6 (11.43%)
MC	hepatocyte	NC ELE	SA0001.1_at_AC_acceptor/Jaspar	TTTTTTTTTYYTTNCAGGWN	2.36 (-1998.62)	13180.0 (32.11%)	4231.3 (13.61%)
MC	hepatocyte	NC ELE	NFY(CCAAT)/Promoter/Homer	RGCCAATSRG	2.23 (-1995.15)	14377.0 (35.03%)	4882.8 (15.71%)
MC	hepatocyte	NC ELE	PB0076.1_Sp4_1/Jaspar	KDHCMCGCCCCCTYSNB	3.65 (-1994.71)	7383.0 (17.99%)	1531.2 (4.93%)
MC	hepatocyte	NC ELE	ZNF264(Zf)/HEK293-ZNF264.GFP-ChIP-Seq(GSE58341)/Homer	RGGGCACTAACY	2.28 (-1992.54)	13887.0 (33.83%)	4617.8 (14.86%)
MC	hepatocyte	NC ELE	PB0171.1_Sox18_2/Jaspar	GKRSTRAATTYAWDHN	2.32 (-1987.77)	13514.0 (32.92%)	4421.1 (14.22%)
MC	myotube	NC ELE	Jun-AP1(bZIP)/K562-cJun-ChIP-Seq(GSE31477)/Homer	GATGASTCATCN	3.67 (-1974.30)	7065.0 (22.89%)	1493.1 (6.23%)
MC	hepatocyte	NC ELE	NR2F1/MA0017.2/Jaspar	CARAGGTCAAVNG	2.35 (-1970.39)	13119.0 (31.96%)	4230.1 (13.61%)
MC	hepatocyte	NC ELE	STAT6(Stat)/CD4-Stat6-ChIP-Seq(GSE22104)/Homer	ABTTCYYRRGAA	2.28 (-1955.63)	13688.0 (33.35%)	4552.9 (14.65%)
MC	hepatocyte	NC ELE	Tcf4(HMG)/Hct116-Tcf4-ChIP-Seq(SRA012054)/Homer	ASATCAAAGGVA	2.57 (-1947.81)	11315.0 (27.57%)	3328.8 (10.71%)
MC	hepatocyte	NC ELE	CEBP:AP1(bZIP)/ThioMac-CEBPb-ChIP-Seq(GSE21512)/Homer	DRTGTTGCAA	2.05 (-1947.81)	16281.0 (39.67%)	6026.8 (19.39%)
MC	hepatocyte	NC ELE	FOXA_known1/encode	TGNAATRTTTRYTTA	2.38 (-1942.16)	12728.0 (31.01%)	4055.4 (13.05%)
MC	hepatocyte	NC ELE	PB0133.1_Hic1_2/Jaspar	KGGDGTGCCCAANNDN	2.42 (-1925.23)	12272.0 (29.90%)	3836.7 (12.34%)
MC	hepatocyte	NC ELE	NKX3-1_1/encode	NWATAAGTATAT	2.59 (-1923.49)	11097.0 (27.04%)	3244.7 (10.44%)
MC	hepatocyte	NC ELE	ZBTB7A_disc2/encode	AAGGGGCG	2.41 (-1919.15)	12313.0 (30.00%)	3864.3 (12.43%)
MC	hepatocyte	NC ELE	TATA_disc8/encode	CGGAAGTCGC	2.56 (-1918.71)	11287.0 (27.50%)	3343.0 (10.75%)
MC	hepatocyte	NC ELE	REST_disc6/encode	ACAGCGCT	2.41 (-1915.67)	12339.0 (30.06%)	3881.8 (12.49%)
MC	hepatocyte	NC ELE	NKX2-1_1/encode	ACTCAAGTGT	2.14 (-1910.03)	14829.0 (36.13%)	5239.9 (16.86%)
MC	hepatocyte	NC ELE	EP300_disc10/encode	ARVAGGAADT	2.15 (-1906.12)	14751.0 (35.94%)	5200.5 (16.73%)
MC	hepatocyte	NC ELE	Foxh1(Forkhead)/hESC-FOXH1-ChIP-Seq(GSE29422)/Homer	NNTGTGGATTSS	2.19 (-1887.88)	14200.0 (34.60%)	4914.0 (15.81%)
MC	hepatocyte	NC ELE	PB0097.1_Zfp281_1/Jaspar	TCCCCCCCCCCCCCC	3.16 (-1886.14)	8320.0 (20.27%)	1991.3 (6.41%)
MC	hepatocyte	NC ELE	HNF6(Homeobox)/Liver-Hnf6-ChIP-Seq(ERP000394)/Homer	NTATYGATCH	2.45 (-1886.14)	11825.0 (28.81%)	3648.9 (11.74%)
MC	hepatocyte	NC ELE	FOXL1_1/encode	TWDAYATAAACAWRAW	2.36 (-1870.51)	12441.0 (30.31%)	3984.1 (12.82%)
MC	hepatocyte	NC ELE	Klf4(Zf)/mES-Klf4-ChIP-Seq(GSE11431)/Homer	GCCACACCCA	2.90 (-1865.73)	9232.0 (22.49%)	2411.1 (7.76%)
MC	hepatocyte	NC ELE	DMRT3/MA0610.1/Jaspar	AATGTATCAAN	2.20 (-1863.99)	13961.0 (34.01%)	4811.6 (15.48%)
MC	hepatocyte	NC ELE	Sp1(Zf)/Promoter/Homer	GGCCCCGCCCCC	3.81 (-1859.65)	6612.0 (16.11%)	1316.4 (4.23%)
MC	hepatocyte	NC ELE	STAT_disc6/encode	AGGCAGGAA	2.22 (-1859.21)	13676.0 (33.32%)	4660.5 (14.99%)
MC	hepatocyte	NC ELE	PB0066.1_Sox17_1/Jaspar	MWAAACAATTRAWHW	2.49 (-1851.83)	11428.0 (27.84%)	3482.7 (11.20%)
MC	hepatocyte	NC ELE	PITX2_1/encode	TDTAATCCCAR	2.02 (-1851.83)	16015.0 (39.02%)	6000.9 (19.31%)
MC	hepatocyte	NC ELE	HOXB2_EOMES_1/taiple	RGGTGTTAATGR	2.32 (-1836.63)	12641.0 (30.80%)	4128.7 (13.28%)
MC	hepatocyte	NC ELE	AP1_disc5/encode	ACTCACCAC	2.12 (-1833.59)	14676.0 (35.76%)	5250.3 (16.89%)
MC	hepatocyte	NC ELE	ELK1_HOXA3_2/taiple	RCCGGAAATKR	2.16 (-1832.72)	14144.0 (34.46%)	4952.4 (15.93%)
MC	hepatocyte	NC ELE	EP300_disc5/encode	AAAGAGGAAVTGAAA	2.31 (-1829.68)	12677.0 (30.89%)	4155.6 (13.37%)
MC	hepatocyte	NC ELE	Max(bHLH)/K562-Max-ChIP-Seq(GSE31477)/Homer	RCCACGTGGYYN	2.34 (-1828.38)	12380.0 (30.16%)	3999.5 (12.87%)
MC	hepatocyte	NC ELE	POL012.1_TATA-Box/Jaspar	STATAAAARSSVVSS	2.29 (-1821.43)	12790.0 (31.16%)	4225.5 (13.59%)
MC	hepatocyte	NC ELE	PRDM1(Zf)/Hela-PRDM1-ChIP-Seq(GSE31477)/Homer	ACTTTCACTTTC	2.16 (-1811.88)	14094.0 (34.34%)	4950.3 (15.93%)
MC	hepatocyte	NC ELE	POU2F2_3/encode	HATGMATATKCAWA	2.53 (-1808.84)	10900.0 (26.56%)	3261.5 (10.49%)
MC	hepatocyte	NC ELE	PB0068.1_Sox1_1/Jaspar	HWTCAATTCAATAHDK	2.66 (-1793.20)	10065.0 (24.52%)	2867.4 (9.22%)
MC	hepatocyte	NC ELE	PB0033.1_Irf3_1/Jaspar	BARAAHSGAAACYR	2.34 (-1787.99)	12207.0 (29.74%)	3954.0 (12.72%)
MC	hepatocyte	NC ELE	PB0164.1_Smad3_2/Jaspar	THMNCCCCGCCACTCYB	3.83 (-1783.21)	6315.0 (15.39%)	1249.6 (4.02%)
MC	hepatocyte	NC ELE	MYOD1_1/encode	SRACAGGTGKTG	2.41 (-1775.40)	11578.0 (28.21%)	3640.9 (11.71%)
MC	hepatocyte	NC ELE	SD0003.1_at_AC_acceptor/Jaspar	NARATATCCTT	2.41 (-1774.09)	11519.0 (28.06%)	3611.6 (11.62%)
MC	hepatocyte	NC ELE	Foxq1/MA0040.1/Jaspar	TATTGTTTATT	2.31 (-1770.18)	12371.0 (30.14%)	4061.6 (13.07%)
MC	hepatocyte	NC ELE	TAL1_known4/encode	TCCAKCTGCT	2.33 (-1769.75)	12166.0 (29.64%)	3953.6 (12.72%)
MC	hepatocyte	NC ELE	DPRX_2/encode	VGGATAATCCN	2.44 (-1759.33)	11289.0 (27.50%)	3509.3 (11.29%)
MC	hepatocyte	NC ELE	TCF12_known1/encode	GCCAGCTG	2.30 (-1758.46)	12360.0 (30.11%)	4069.3 (13.09%)
MC	hepatocyte	NC ELE	RAD21_disc4/encode	ACCTGGTGGM	2.48 (-1754.98)	10988.0 (26.77%)	3361.6 (10.81%)
MC	hepatocyte	NC ELE	ZNF415(Zf)/HEK293-ZNF415.GFP-ChIP-Seq(GSE58341)/Homer	GRTGMTRGAGCC	2.38 (-1749.34)	11646.0 (28.37%)	3704.2 (11.92%)
MC	hepatocyte	NC ELE	CEBPA/MA0102.3/Jaspar	ATTGCACAAYH	2.26 (-1749.34)	12667.0 (30.86%)	4244.1 (13.65%)
MC	hepatocyte	NC ELE	PB0191.1_Tcfap2c_2/Jaspar	NYGCCCAAGGGCAD	2.58 (-1742.82)	10236.0 (24.94%)	2999.5 (9.65%)
MC	hepatocyte	NC ELE	RAD21_disc9/encode	CATCYMGTCTAGT	2.30 (-1738.92)	12227.0 (29.79%)	4021.2 (12.94%)
MC	hepatocyte	NC ELE	FOXJ3_TBX21_2/taiple	WAACAACACCT	2.38 (-1727.19)	11510.0 (28.04%)	3658.6 (11.77%)
MC	hepatocyte	NC ELE	PBX4_HOXA10_2/taiple	VTCRTAAATCA	2.34 (-1726.32)	11823.0 (28.80%)	3822.1 (12.30%)
MC	hepatocyte	NC ELE	Arnt:Ahr(bHLH)/MCF7-Arnt-ChIP-Seq(Lo_et_al.)/Homer	TBGCACGCAA	2.23 (-1724.15)	12770.0 (31.11%)	4330.4 (13.93%)
MC	hepatocyte	NC ELE	IRX2_2/encode	NWACATGACAWG	2.39 (-1721.11)	11462.0 (27.93%)	3640.8 (11.71%)
MC	hepatocyte	NC ELE	Hoxc9(Homeobox)/Ainv15-Hoxc9-ChIP-Seq(GSE21812)/Homer	GGCCATAAATCA	2.23 (-1720.67)	12755.0 (31.08%)	4326.7 (13.92%)
MC	hepatocyte	NC ELE	Atoh1/MA0461.2/Jaspar	AACATATGBY	2.23 (-1720.67)	12816.0 (31.22%)	4359.2 (14.02%)
MC	hepatocyte	NC ELE	E2F_known7/encode	TTTGGCGG	2.33 (-1710.69)	11861.0 (28.90%)	3860.9 (12.42%)
MC	hepatocyte	NC ELE	MF0002.1_bZIP_CREB/G-box-like_subclass/Jaspar	TGACGT	2.39 (-1698.96)	11318.0 (27.57%)	3590.4 (11.55%)
MC	hepatocyte	NC ELE	PHOX2A/MA0713.1/Jaspar	TAATYTAATTA	2.62 (-1695.92)	9800.0 (23.88%)	2833.5 (9.12%)
MC	hepatocyte	NC ELE	HIC1_2/encode	BNGGGKTGCCCGCNSGCS	3.45 (-1693.31)	6794.0 (16.55%)	1493.5 (4.80%)
MC	hepatocyte	NC ELE	PDX1_1/encode	GHNYTAATGACC	2.42 (-1692.01)	11062.0 (26.95%)	3466.9 (11.15%)
MC	hepatocyte	NC ELE	MEIS1_DRGX_2/taiple	TGTCAATTA	2.41 (-1691.58)	11121.0 (27.09%)	3497.6 (11.25%)
MC	hepatocyte	NC ELE	BCL_disc6/encode	GGGAAAGCCC	2.25 (-1689.41)	12413.0 (30.24%)	4179.8 (13.45%)
MC	hepatocyte	NC ELE	Hes2/MA0616.1/Jaspar	NNNVGACACGTGC	2.44 (-1679.42)	10839.0 (26.41%)	3366.5 (10.83%)
MC	hepatocyte	NC ELE	TRIM28_disc2/encode	AGAGAAACC	2.34 (-1678.55)	11596.0 (28.25%)	3758.5 (12.09%)
MC	hepatocyte	NC ELE	HOXA7_1/encode	YCAATCT	2.39 (-1678.11)	11153.0 (27.17%)	3529.0 (11.35%)
MC	hepatocyte	NC ELE	POU3F2_5/encode	TATGCATAAWTTA	2.48 (-1667.26)	10479.0 (25.53%)	3197.5 (10.29%)
MC	omnibus	NC ELE	PB0199.1_Zfp161_2/Jaspar	GCCGCGCAGNGCRN	3.08 (-1665.95)	8361.0 (3.76%)	1616.5 (1.22%)
MC	hepatocyte	NC ELE	Atf3/MA0605.1/Jaspar	GATGACGT	2.08 (-1655.10)	13955.0 (34.00%)	5077.3 (16.33%)
MC	hepatocyte	NC ELE	HDAC2_disc4/encode	CGCGCGCGCG	4.95 (-1654.23)	4530.0 (11.04%)	692.4 (2.23%)
MC	hepatocyte	NC ELE	INSM1/MA0155.1/Jaspar	TGTCAGGGGGCR	2.70 (-1649.45)	9158.0 (22.31%)	2571.0 (8.27%)
MC	hepatocyte	NC ELE	ZBTB14_1/encode	YGGGGGCGCGCTW	3.14 (-1638.59)	7396.0 (18.02%)	1783.9 (5.74%)
MC	hepatocyte	NC ELE	ZBTB18(Zf)/HEK293-ZBTB18.GFP-ChIP-Seq(GSE58341)/Homer	AACATCTGGA	2.29 (-1632.51)	11671.0 (28.43%)	3851.3 (12.39%)
MC	hepatocyte	NC ELE	PB0145.1_Mafb_2/Jaspar	NAATTGCAAAAAWDT	2.35 (-1631.21)	11205.0 (27.30%)	3608.8 (11.61%)
MC	hepatocyte	NC ELE	NFkB-p65(RHD)/GM12787-p65-ChIP-Seq(GSE19485)/Homer	WGGGGATTTCCC	2.16 (-1629.91)	12895.0 (31.42%)	4516.2 (14.53%)
MC	hepatocyte	NC ELE	NF1(CTF)/LNCAP-NF1-ChIP-Seq(Unpublished)/Homer	CYTGGCABNSTGCCAR	2.44 (-1629.47)	10563.0 (25.74%)	3281.0 (10.56%)
MC	hepatocyte	NC ELE	GTF2A_1/encode	TATRWAAGGASC	2.45 (-1618.18)	10436.0 (25.43%)	3228.4 (10.39%)
MC	hepatocyte	NC ELE	REST_disc3/encode	GGACAGCKCC	2.65 (-1609.93)	9186.0 (22.38%)	2621.2 (8.43%)
MC	hepatocyte	NC ELE	PBX3_known1/encode	GATTGATGGTHS	2.44 (-1609.93)	10442.0 (25.44%)	3240.0 (10.42%)
MC	hepatocyte	NC ELE	IKZF1_1/encode	NHTTGGGAATRCC	2.25 (-1609.50)	11898.0 (28.99%)	3999.6 (12.87%)
MC	hepatocyte	NC ELE	PB0161.1_Rxra_2/Jaspar	KCRCRWAGGTYRNDMN	2.57 (-1603.42)	9607.0 (23.41%)	2831.4 (9.11%)
MC	hepatocyte	NC ELE	NKX2-2_1/encode	TTAAGTRSTT	2.42 (-1600.38)	10511.0 (25.61%)	3285.1 (10.57%)
MC	hepatocyte	NC ELE	PB0162.1_Sfpi1_2/Jaspar	MAAWTTMVGGAACC	2.22 (-1595.16)	12068.0 (29.40%)	4108.6 (13.22%)
MC	hepatocyte	NC ELE	Oct4(POU,Homeobox)/mES-Oct4-ChIP-Seq(GSE11431)/Homer	ATTTGCATAW	2.33 (-1592.12)	11161.0 (27.19%)	3631.0 (11.68%)
MC	hepatocyte	NC ELE	THRa(NR)/C17.2-THRa-ChIP-Seq(GSE38347)/Homer	GGTCANYTGAGGWCA	2.30 (-1591.69)	11408.0 (27.79%)	3760.9 (12.10%)
MC	hepatocyte	NC ELE	PB0198.1_Zfp128_2/Jaspar	KGTATAYWTATAMS	2.74 (-1582.57)	8644.0 (21.06%)	2390.4 (7.69%)
MC	hepatocyte	NC ELE	Crx/MA0467.1/Jaspar	AAGRGGATTAG	2.39 (-1566.93)	10524.0 (25.64%)	3329.4 (10.71%)
MC	hepatocyte	NC ELE	PH0037.1_Hdx/Jaspar	NDGDNGAAATCATNBHA	2.38 (-1563.89)	10601.0 (25.83%)	3372.2 (10.85%)
MC	hepatocyte	NC ELE	FOXN1_1/encode	ARBGACGCTWT	2.36 (-1561.72)	10771.0 (26.24%)	3462.7 (11.14%)
MC	hepatocyte	NC ELE	PB0166.1_Sox12_2/Jaspar	MVNBAGACAAAGGADT	2.39 (-1539.14)	10409.0 (25.36%)	3301.3 (10.62%)
MC	hepatocyte	NC ELE	MYF_1/encode	MRGCARCTGCTG	2.40 (-1537.40)	10331.0 (25.17%)	3263.5 (10.50%)
MC	hepatocyte	NC ELE	PB0169.1_Sox15_2/Jaspar	BTVAATGWAATTCSA	2.53 (-1536.53)	9490.0 (23.12%)	2842.5 (9.14%)
MC	hepatocyte	NC ELE	PB0122.1_Foxk1_2/Jaspar	CHAACAACAACAHHH	2.34 (-1536.53)	10758.0 (26.21%)	3484.7 (11.21%)
MC	hepatocyte	NC ELE	EGR1_disc5/encode	ACCGCCCA	2.47 (-1535.67)	9829.0 (23.95%)	3011.9 (9.69%)
MC	hepatocyte	NC ELE	PRDM9(Zf)/Testis-DMC1-ChIP-Seq(GSE35498)/Homer	ADGGYAGYAGCATCT	2.47 (-1519.60)	9712.0 (23.66%)	2970.1 (9.56%)
MC	hepatocyte	NC ELE	PB0173.1_Sox21_2/Jaspar	NVYCWATTGTTCVNHNV	2.47 (-1517.42)	9764.0 (23.79%)	2998.4 (9.65%)
MC	hepatocyte	NC ELE	HES1_1/encode	AVSBCTYGTGSCYMG	2.63 (-1505.70)	8793.0 (21.42%)	2534.5 (8.15%)
MC	hepatocyte	NC ELE	ZNF143_disc3/encode	GCVYSCTGGGAVNTGTAGT	3.17 (-1501.79)	6758.0 (16.46%)	1616.5 (5.20%)
MC	hepatocyte	NC ELE	EP300_disc4/encode	ACHTCCGG	2.68 (-1500.49)	8505.0 (20.72%)	2402.6 (7.73%)
MC	omnibus	NC ELE	RFX(HTH)/K562-RFX3-ChIP-Seq(SRA012198)/Homer	CGGTTGCCATGGCAAC	2.27 (-1499.18)	12794.0 (5.76%)	3356.2 (2.54%)
MC	hepatocyte	NC ELE	HNF4_disc2/encode	AAGTCCAGY	2.52 (-1498.75)	9346.0 (22.77%)	2810.0 (9.04%)
MC	hepatocyte	NC ELE	GCM_1/encode	CMNRCCCGCATD	2.34 (-1496.58)	10524.0 (25.64%)	3409.2 (10.97%)
MC	hepatocyte	NC ELE	CDX2_1/encode	ADANTTTTATKRCC	2.73 (-1491.80)	8236.0 (20.07%)	2284.7 (7.35%)
MC	hepatocyte	NC ELE	HLF_1/encode	GTTACGTAAT	2.45 (-1487.02)	9696.0 (23.62%)	2997.5 (9.64%)
MC	hepatocyte	NC ELE	IRF4(IRF)/GM12878-IRF4-ChIP-Seq(GSE32465)/Homer	ACTGAAACCA	2.24 (-1486.16)	11269.0 (27.46%)	3814.3 (12.27%)
MC	hepatocyte	NC ELE	ZNF263/MA0528.1/Jaspar	GGAGGAGGARGRGGAGGAGGR	3.36 (-1485.29)	6215.0 (15.14%)	1402.7 (4.51%)
MC	hepatocyte	NC ELE	BDP1_disc2/encode	GTTCGAATCC	2.52 (-1485.29)	9270.0 (22.58%)	2787.6 (8.97%)
MC	hepatocyte	NC ELE	FOXA_disc4/encode	AAATTCCT	2.22 (-1483.55)	11439.0 (27.87%)	3908.8 (12.58%)
MC	hepatocyte	NC ELE	HOXB13_EOMES_1/taiple	AGGTGTBHMATAAAA	2.59 (-1478.34)	8850.0 (21.56%)	2589.8 (8.33%)
MC	hepatocyte	NC ELE	TCF12_disc6/encode	ATTCCAGGC	2.18 (-1476.60)	11761.0 (28.65%)	4091.6 (13.16%)
MC	hepatocyte	NC ELE	RBPJ:Ebox(?,bHLH)/Panc1-Rbpj1-ChIP-Seq(GSE47459)/Homer	GGGRAARRGRMCAGMTG	2.60 (-1464.01)	8746.0 (21.31%)	2553.5 (8.21%)
MC	hepatocyte	NC ELE	STAT5(Stat)/mCD4+-Stat5-ChIP-Seq(GSE12346)/Homer	RTTTCTNAGAAA	2.43 (-1455.76)	9648.0 (23.51%)	3007.5 (9.68%)
MC	hepatocyte	NC ELE	Pit1+1bp(Homeobox)/GCrat-Pit1-ChIP-Seq(GSE58009)/Homer	ATGCATAATTCA	2.46 (-1453.15)	9429.0 (22.97%)	2900.1 (9.33%)
MC	hepatocyte	NC ELE	FOXA_disc5/encode	AAAGKTCAA	2.43 (-1452.72)	9606.0 (23.40%)	2989.6 (9.62%)
MC	hepatocyte	NC ELE	PB0052.1_Plagl1_1/Jaspar	BNGGGGGCGCCCCNRN	3.34 (-1450.98)	6126.0 (14.93%)	1390.4 (4.47%)
MC	hepatocyte	NC ELE	PH0019.1_Dbx2/Jaspar	BDNAATTAATTAATTH	2.75 (-1446.63)	7938.0 (19.34%)	2187.5 (7.04%)
MC	hepatocyte	NC ELE	PB0135.1_Hoxa3_2/Jaspar	AAAANCBATTAASG	2.62 (-1442.73)	8509.0 (20.73%)	2460.9 (7.92%)
MC	hepatocyte	NC ELE	REST_disc7/encode	ACAGCGWC	2.30 (-1441.86)	10491.0 (25.56%)	3456.6 (11.12%)
MC	hepatocyte	NC ELE	PU.1(ETS)/ThioMac-PU.1-ChIP-Seq(GSE21512)/Homer	AGAGGAAGTG	2.09 (-1440.99)	12378.0 (30.16%)	4479.6 (14.41%)
MC	hepatocyte	NC ELE	GRHL2(CP2)/HBE-GRHL2-ChIP-Seq(GSE46194)/Homer	AAACYKGTTWDACMRGTTTB	2.44 (-1413.19)	9324.0 (22.72%)	2891.3 (9.30%)
MC	hepatocyte	NC ELE	PH0021.1_Dlx2/Jaspar	VVDATAATTABHYCAG	2.60 (-1408.85)	8434.0 (20.55%)	2458.1 (7.91%)
MC	PC-3	GC random	Jun-AP1(bZIP)/K562-cJun-ChIP-Seq(GSE31477)/Homer	GATGASTCATCN	2.39 (-1402.77)	9590.0 (23.27%)	3954.4 (9.73%)
MC	hepatocyte	NC ELE	FXR(NR),IR1/Liver-FXR-ChIP-Seq(Chong_et_al.)/Homer	AGGTCANTGACCTB	2.42 (-1394.52)	9325.0 (22.72%)	2912.2 (9.37%)
MC	hepatocyte	NC ELE	PB0001.1_Arid3a_1/Jaspar	SNBTTTAATTAAAAHHN	2.84 (-1393.65)	7321.0 (17.84%)	1952.0 (6.28%)
MC	hepatocyte	NC ELE	ZBTB33_disc4/encode	AACCTCGC	2.98 (-1391.05)	6816.0 (16.61%)	1729.8 (5.57%)
MC	hepatocyte	NC ELE	TCF3_1/encode	VSRGCAGGTGTBCSY	2.56 (-1390.18)	8535.0 (20.79%)	2526.1 (8.13%)
MC	hepatocyte	NC ELE	ZBTB12(Zf)/HEK293-ZBTB12.GFP-ChIP-Seq(GSE58341)/Homer	NGNTCTAGAACCNGV	2.37 (-1383.23)	9653.0 (23.52%)	3091.1 (9.94%)
MC	hepatocyte	NC ELE	BCL_disc7/encode	ACAGCTCCC	2.38 (-1378.88)	9541.0 (23.25%)	3040.0 (9.78%)
MC	hepatocyte	NC ELE	TFAP2_known6/encode	AHCGCCTBAGGSGAT	2.66 (-1369.33)	7943.0 (19.35%)	2263.4 (7.28%)
MC	hepatocyte	NC ELE	PB0064.1_Sox14_1/Jaspar	KHTAATTATAATWADN	2.81 (-1364.99)	7291.0 (17.76%)	1964.1 (6.32%)
MC	hepatocyte	NC ELE	FOXJ2_HOXB13_4/taiple	TTTTATKRYCAACA	2.66 (-1364.99)	7917.0 (19.29%)	2255.1 (7.25%)
MC	hepatocyte	NC ELE	PB0047.1_Myf6_1/Jaspar	RRRGAACAGBTGTCYG	2.66 (-1362.82)	7900.0 (19.25%)	2249.9 (7.24%)
MC	neural_progenitor_cell	NC ELE	PB0080.1_Tbp_1/Jaspar	NYHWTATATATAWHTN	2.94 (-1360.64)	6205.0 (31.88%)	1420.4 (10.84%)
MC	hepatocyte	NC ELE	RUNX1_5/encode	DGATADGATAAGATA	2.60 (-1359.78)	8146.0 (19.85%)	2369.7 (7.62%)
MC	hepatocyte	NC ELE	TEF_1/encode	ATGTTWAYATAA	2.61 (-1359.34)	8110.0 (19.76%)	2352.6 (7.57%)
MC	astrocyte	GC random	Jun-AP1(bZIP)/K562-cJun-ChIP-Seq(GSE31477)/Homer	GATGASTCATCN	2.71 (-1355.87)	7645.0 (18.99%)	2767.5 (7.02%)
MC	hepatocyte	NC ELE	RXRA_disc5/encode	AGAGGGCG	2.61 (-1352.39)	8049.0 (19.61%)	2330.8 (7.50%)
MC	neural_progenitor_cell	NC ELE	IKZF2_3/encode	WWWAGGAAAAM	2.03 (-1348.48)	10173.0 (52.27%)	3374.8 (25.74%)
MC	hepatocyte	NC ELE	HNF4_disc4/encode	AGCAAACAG	2.58 (-1344.58)	8212.0 (20.01%)	2416.2 (7.77%)
MC	omnibus	NC ELE	NRF1(NRF)/MCF7-NRF1-ChIP-Seq(Unpublished)/Homer	CTGCGCATGCGC	2.90 (-1344.14)	7358.0 (3.31%)	1503.2 (1.14%)
MC	hepatocyte	NC ELE	POU3F2_1/encode	BYCATBCRWAATRARY	2.46 (-1329.38)	8758.0 (21.34%)	2700.9 (8.69%)
MC	hepatocyte	NC ELE	FOXJ2_HOXB13_1/taiple	TTTTATKDGTAAACA	2.84 (-1325.47)	6993.0 (17.04%)	1864.8 (6.00%)
MC	hepatocyte	NC ELE	ZNF322(Zf)/HEK293-ZNF322.GFP-ChIP-Seq(GSE58341)/Homer	GAGCCTGGTACTGWGCCTGR	2.61 (-1325.47)	7911.0 (19.27%)	2291.3 (7.37%)
MC	neural_progenitor_cell	NC ELE	Arid3b/MA0601.1/Jaspar	ATATTAATTAN	2.24 (-1324.60)	8731.0 (44.86%)	2628.1 (20.05%)
MC	hepatocyte	NC ELE	CHD2_disc2/encode	AAAGGCGS	2.36 (-1323.30)	9314.0 (22.69%)	2988.0 (9.61%)
MC	hepatocyte	NC ELE	PH0018.1_Dbx1/Jaspar	TARTTAATTAATAATNR	2.66 (-1319.82)	7678.0 (18.71%)	2187.0 (7.04%)
MC	omnibus	NC ELE	POL011.1_XCPE1/Jaspar	GGGCGGGACC	2.02 (-1313.31)	14644.0 (6.59%)	4321.3 (3.27%)
MC	hepatocyte	NC ELE	PB0138.1_Irf4_2/Jaspar	NSNATTCTCGGTYNS	2.50 (-1309.83)	8404.0 (20.48%)	2546.3 (8.19%)
MC	hepatocyte	NC ELE	PB0154.1_Osr1_2/Jaspar	RYAYGCTACYTRMWNN	2.34 (-1305.49)	9328.0 (22.73%)	3015.8 (9.70%)
MC	hepatocyte	NC ELE	ETS_known4/encode	RCAGGAAGTGVKTGS	2.10 (-1296.37)	11278.0 (27.48%)	4066.2 (13.08%)
MC	hepatocyte	NC ELE	PB0030.1_Hnf4a_1/Jaspar	NDBNMGGGGTCAAYTNV	2.66 (-1291.59)	7541.0 (18.37%)	2149.1 (6.91%)
MC	hepatocyte	NC ELE	ETS_disc8/encode	AACGGAAV	2.40 (-1289.42)	8865.0 (21.60%)	2798.7 (9.00%)
MC	hepatocyte	NC ELE	PB0132.1_Hbp1_2/Jaspar	DDKYCCCATTGTVNABN	2.58 (-1285.08)	7834.0 (19.09%)	2295.6 (7.39%)
MC	hepatocyte	NC ELE	PRDM14(Zf)/H1-PRDM14-ChIP-Seq(GSE22767)/Homer	RGGTCTCTAACY	2.60 (-1274.65)	7712.0 (18.79%)	2247.9 (7.23%)
MC	hepatocyte	NC ELE	HNF4_known4/encode	VTGAACTTTGMMC	2.71 (-1267.71)	7191.0 (17.52%)	2008.6 (6.46%)
MC	hepatocyte	NC ELE	PAX5_known3/encode	CTGGAACTCAC	2.30 (-1265.53)	9362.0 (22.81%)	3080.1 (9.91%)
MC	hepatocyte	NC ELE	HSFY2_2/encode	TTTCGAACG	2.43 (-1254.24)	8465.0 (20.62%)	2637.6 (8.49%)
MC	hepatocyte	NC ELE	MEIS1_DRGX_1/taiple	TGACACTAATTR	2.42 (-1251.64)	8544.0 (20.82%)	2679.6 (8.62%)
MC	omnibus	NC ELE	PB0101.1_Zic1_1/Jaspar	SHCCCCCGGGGGGG	2.23 (-1251.64)	11065.0 (4.98%)	2944.7 (2.23%)
MC	hepatocyte	NC ELE	GATA_disc4/encode	ATCTGATA	2.62 (-1249.90)	7490.0 (18.25%)	2166.6 (6.97%)
MC	osteoblast	GC random	Jun-AP1(bZIP)/K562-cJun-ChIP-Seq(GSE31477)/Homer	GATGASTCATCN	2.28 (-1248.16)	9513.0 (21.79%)	4096.7 (9.57%)
MC	hepatocyte	NC ELE	PB0208.1_Zscan4_2/Jaspar	MVWRGCACACAANWHV	2.52 (-1246.43)	7964.0 (19.40%)	2398.0 (7.71%)
MC	omnibus	NC ELE	HINFP/MA0131.2/Jaspar	CARCGTCCGCGK	2.19 (-1243.82)	11476.0 (5.17%)	3115.5 (2.36%)
MC	hepatocyte	NC ELE	CTCF_disc10/encode	ACCTGCWGG	2.55 (-1236.87)	7729.0 (18.83%)	2294.3 (7.38%)
MC	hepatocyte	NC ELE	POU2F2_known2/encode	ADGAATATKCAHNHW	2.52 (-1232.96)	7867.0 (19.17%)	2365.7 (7.61%)
MC	neural_progenitor_cell	NC ELE	FOXO3_2/encode	TRTAAACAARTW	2.15 (-1226.01)	8728.0 (44.84%)	2728.8 (20.82%)
MC	hepatocyte	NC ELE	Zfp809(Zf)/ES-Zfp809-ChIP-Seq(GSE70799)/Homer	GGGGCTYGKCTGGGA	2.85 (-1223.84)	6477.0 (15.78%)	1722.5 (5.54%)
MC	hepatocyte	NC ELE	TFCP2_3/encode	GCTGGKTYGVGCTGG	2.60 (-1223.41)	7419.0 (18.08%)	2159.0 (6.95%)
MC	hepatocyte	NC ELE	ETV5_FOXO1_1/taiple	RSCGGATGTTGWB	2.25 (-1223.41)	9445.0 (23.01%)	3175.1 (10.21%)
MC	neural_progenitor_cell	NC ELE	PAX4_2/encode	GAAWAATTACC	2.07 (-1219.06)	9208.0 (47.31%)	2990.7 (22.81%)
MC	hepatocyte	NC ELE	MEF2_disc2/encode	AGGAAATGA	2.28 (-1217.76)	9229.0 (22.49%)	3069.7 (9.88%)
MC	omnibus	NC ELE	GCM1_ELF1_1/taiple	RTGCGGGCGGAAGTR	2.32 (-1214.72)	10030.0 (4.52%)	2581.6 (1.95%)
MC	hepatocyte	NC ELE	HOXC11/MA0651.1/Jaspar	GGTCGTAAAAN	2.65 (-1210.38)	7151.0 (17.42%)	2045.5 (6.58%)
MC	hepatocyte	NC ELE	BARHL2_4/encode	TAAWYGNYVHTAAWYG	3.19 (-1206.47)	5455.0 (13.29%)	1293.5 (4.16%)
MC	hepatocyte	NC ELE	PB0120.1_Foxj1_2/Jaspar	ANRTCACAACAACAC	2.49 (-1203.86)	7822.0 (19.06%)	2374.7 (7.64%)
MC	hepatocyte	NC ELE	LBX2_2/encode	CTSGAHCTAATTA	2.54 (-1202.13)	7586.0 (18.48%)	2261.1 (7.27%)
MC	hepatocyte	NC ELE	ZNF519(Zf)/HEK293-ZNF519.GFP-ChIP-Seq(GSE58341)/Homer	GAGSCCGAGC	2.94 (-1201.69)	6067.0 (14.78%)	1559.4 (5.02%)
MC	hepatocyte	NC ELE	Ddit3::Cebpa/MA0019.1/Jaspar	RRRTGCAATMCC	2.23 (-1189.97)	9435.0 (22.99%)	3212.2 (10.33%)
MC	hepatocyte	NC ELE	CTCF_disc6/encode	ACCTAGTG	2.57 (-1185.19)	7341.0 (17.89%)	2161.9 (6.96%)
MC	neural_progenitor_cell	NC ELE	FOXA1(Forkhead)/LNCAP-FOXA1-ChIP-Seq(GSE27824)/Homer	WAAGTAAACA	2.19 (-1182.15)	8276.0 (42.52%)	2541.8 (19.39%)
MC	hepatocyte	NC ELE	PB0091.1_Zbtb3_1/Jaspar	RANBGCACTGCABTBBB	2.06 (-1182.15)	10824.0 (26.37%)	3975.6 (12.79%)
MC	hepatocyte	NC ELE	PH0088.1_Isl2/Jaspar	MHMAATYAATTAAKWT	2.81 (-1179.54)	6366.0 (15.51%)	1712.6 (5.51%)
MC	neural_progenitor_cell	NC ELE	PB0129.1_Glis2_2/Jaspar	HDTATTAWTAAAGA	3.18 (-1178.68)	5003.0 (25.71%)	1060.3 (8.09%)
MC	neural_progenitor_cell	NC ELE	Foxd3/MA0041.1/Jaspar	GAWTGTTTRTTT	2.53 (-1168.69)	6678.0 (34.31%)	1779.3 (13.57%)
MC	hepatocyte	NC ELE	Rfx5(HTH)/GM12878-Rfx5-ChIP-Seq(GSE31477)/Homer	SCCTAGCAACAG	2.49 (-1168.25)	7631.0 (18.59%)	2319.7 (7.46%)
MC	neural_progenitor_cell	NC ELE	HDAC2_disc6/encode	AARRRAAGAAAARAA	2.01 (-1168.25)	9372.0 (48.15%)	3137.8 (23.93%)
MC	hepatocyte	NC ELE	GATA_disc6/encode	AGTCAGCT	2.26 (-1163.47)	8952.0 (21.81%)	2992.3 (9.63%)
MC	hepatocyte	NC ELE	NFIL3/MA0025.1/Jaspar	TTATGTAAYNT	2.70 (-1158.70)	6658.0 (16.22%)	1865.1 (6.00%)
MC	hepatocyte	NC ELE	FOXF2/MA0030.1/Jaspar	BMAASGTAAACAAD	2.81 (-1158.26)	6273.0 (15.28%)	1689.5 (5.44%)
MC	PC-9	GC random	Jun-AP1(bZIP)/K562-cJun-ChIP-Seq(GSE31477)/Homer	GATGASTCATCN	2.38 (-1157.39)	7635.0 (29.88%)	3124.8 (12.57%)
MC	hepatocyte	NC ELE	PAX5(Paired,Homeobox)/GM12878-PAX5-ChIP-Seq(GSE32465)/Homer	GCAGCCAAGCRTGACH	2.27 (-1153.92)	8852.0 (21.57%)	2952.0 (9.50%)
MC	hepatocyte	NC ELE	TFAP2B(var.3)/MA0813.1/Jaspar	TGCCCYBAGGGCA	2.80 (-1143.50)	6241.0 (15.21%)	1688.7 (5.43%)
MC	hepatocyte	NC ELE	NANOG_known1/encode	GGGVCCATTTCC	2.38 (-1138.72)	8018.0 (19.53%)	2544.3 (8.19%)
MC	neural_progenitor_cell	NC ELE	NANOG_disc2/encode	WDGVARRACAAAGGM	2.04 (-1138.72)	8998.0 (46.23%)	2968.3 (22.64%)
MC	hepatocyte	NC ELE	CBX5_1/encode	AATATTCAACAG	2.64 (-1137.42)	6780.0 (16.52%)	1943.7 (6.25%)
MC	omnibus	NC ELE	EGR1_known12/encode	HHACGCCCMCTCAMWH	2.44 (-1136.55)	8457.0 (3.81%)	2062.9 (1.56%)
MC	hepatocyte	NC ELE	p63(p53)/Keratinocyte-p63-ChIP-Seq(GSE17611)/Homer	NNDRCATGYCYNRRCATGYH	2.43 (-1134.38)	7774.0 (18.94%)	2427.7 (7.81%)
MC	neural_progenitor_cell	NC ELE	PB0123.1_Foxl1_2/Jaspar	AWATCAAAACAAMAHM	2.95 (-1133.94)	5300.0 (27.23%)	1209.2 (9.22%)
MC	hepatocyte	NC ELE	CArG(MADS)/PUER-Srf-ChIP-Seq(Sullivan_et_al.)/Homer	CCATATATGGNM	2.35 (-1132.21)	8203.0 (19.99%)	2645.8 (8.51%)
MC	hepatocyte	NC ELE	PTEN_1/encode	SCCCAMGTGAAGG	2.29 (-1132.21)	8559.0 (20.85%)	2827.3 (9.10%)
MC	neural_progenitor_cell	NC ELE	POU1F1_1/encode	ATGAATAAAT	2.30 (-1123.95)	7422.0 (38.13%)	2173.8 (16.58%)
MC	hepatocyte	NC ELE	CUX1_3/encode	NATCGATCGS	2.61 (-1122.65)	6815.0 (16.60%)	1974.0 (6.35%)
MC	hepatocyte	NC ELE	PB0200.1_Zfp187_2/Jaspar	GDGCCCTTGTCCMYNN	2.53 (-1119.18)	7171.0 (17.47%)	2148.6 (6.91%)
MC	neural_progenitor_cell	NC ELE	FOXI1_1/encode	KSDTGTTTRTTTA	2.56 (-1115.27)	6325.0 (32.50%)	1665.8 (12.71%)
MC	hepatocyte	NC ELE	ZNF143|STAF(Zf)/CUTLL-ZNF143-ChIP-Seq(GSE29600)/Homer	ATTTCCCAGVAKSCY	2.32 (-1115.27)	8273.0 (20.16%)	2701.3 (8.69%)
MC	hepatocyte	NC ELE	IRX3_3/encode	YTACATGACAAA	2.74 (-1114.83)	6281.0 (15.30%)	1733.5 (5.58%)
MC	neural_progenitor_cell	NC ELE	ETV1(ETS)/GIST48-ETV1-ChIP-Seq(GSE22441)/Homer	AACCGGAAGT	2.02 (-1114.40)	9029.0 (46.39%)	3013.2 (22.98%)
MC	hepatocyte	NC ELE	PB0028.1_Hbp1_1/Jaspar	WNDWTGAATGAATGRN	2.51 (-1113.53)	7216.0 (17.58%)	2176.8 (7.00%)
MC	hepatocyte	NC ELE	NHLH1_3/encode	NCGCAGCTGCGB	2.38 (-1110.49)	7859.0 (19.15%)	2497.6 (8.04%)
MC	hepatocyte	NC ELE	Six1(Homeobox)/Myoblast-Six1-ChIP-Chip(GSE20150)/Homer	GKVTCADRTTWC	2.58 (-1107.45)	6870.0 (16.74%)	2016.3 (6.49%)
MC	hepatocyte	NC ELE	Brachyury(T-box)/Mesoendoderm-Brachyury-ChIP-exo(GSE54963)/Homer	ANTTMRCASBNNNGTGYKAAN	2.57 (-1105.71)	6896.0 (16.80%)	2030.0 (6.53%)
MC	omnibus	NC ELE	ETV5_HES7_1/taiple	VCGGAAGCSBNGCRCGYG	2.85 (-1103.98)	6327.0 (2.85%)	1328.4 (1.00%)
MC	hepatocyte	NC ELE	MYC_disc7/encode	AACACGTG	2.67 (-1101.81)	6468.0 (15.76%)	1832.7 (5.90%)
MC	hepatocyte	NC ELE	POU2F1_EOMES_1/taiple	WTATKCAGTGTBA	2.39 (-1099.20)	7776.0 (18.95%)	2468.4 (7.94%)
MC	hepatocyte	NC ELE	PB0167.1_Sox13_2/Jaspar	RTDHTGGGTGGGWAWHT	2.65 (-1095.72)	6519.0 (15.88%)	1862.8 (5.99%)
MC	hepatocyte	NC ELE	PH0007.1_Barx1/Jaspar	AARSYAATTRSYNAAT	2.69 (-1093.12)	6344.0 (15.46%)	1783.3 (5.74%)
MC	hepatocyte	NC ELE	ARE(NR)/LNCAP-AR-ChIP-Seq(GSE27824)/Homer	RGRACASNSTGTYCYB	2.76 (-1089.21)	6093.0 (14.84%)	1671.5 (5.38%)
MC	hepatocyte	NC ELE	MEIS1_DLX2_1/taiple	TGACARBWTAATTR	2.64 (-1088.78)	6500.0 (15.84%)	1860.7 (5.99%)
MC	hepatocyte	NC ELE	PH0064.1_Hoxb9/Jaspar	RRAGCMATAAAAWTCR	2.79 (-1083.56)	5967.0 (14.54%)	1619.7 (5.21%)
MC	hepatocyte	NC ELE	PB0109.1_Bbx_2/Jaspar	TVANBGTTAACASHNRR	2.73 (-1081.83)	6176.0 (15.05%)	1716.1 (5.52%)
MC	hepatocyte	NC ELE	PH0134.1_Pbx1/Jaspar	YCAYMCATCAATHWWNM	2.69 (-1076.62)	6269.0 (15.27%)	1764.3 (5.68%)
MC	hepatocyte	NC ELE	MYC_disc4/encode	GTTGCCATGG	2.50 (-1072.71)	7010.0 (17.08%)	2120.1 (6.82%)
MC	hepatocyte	NC ELE	TCF12_disc4/encode	AACCGAAA	2.32 (-1063.15)	7899.0 (19.24%)	2573.5 (8.28%)
MC	hepatocyte	NC ELE	FOXO1_HOXB13_3/taiple	RWMAACACYMRTAAAA	2.70 (-1060.11)	6126.0 (14.93%)	1714.8 (5.52%)
MC	neural_progenitor_cell	NC ELE	HOXD13(Homeobox)/Chicken-Hoxd13-ChIP-Seq(GSE38910)/Homer	NCYAATAAAA	2.14 (-1059.68)	7959.0 (40.89%)	2510.6 (19.15%)
MC	hepatocyte	NC ELE	ONECUT1_1/encode	HAAAATCAATAA	2.77 (-1054.90)	5895.0 (14.36%)	1613.6 (5.19%)
MC	hepatocyte	NC ELE	MSC/MA0665.1/Jaspar	AACAGCTGTT	2.53 (-1052.30)	6750.0 (16.45%)	2016.2 (6.49%)
MC	neural_progenitor_cell	NC ELE	Dux/MA0611.1/Jaspar	NCAATCAA	2.07 (-1049.26)	8304.0 (42.67%)	2701.0 (20.60%)
MC	hepatocyte	NC ELE	HDAC2_disc5/encode	CTGGACYTT	2.54 (-1048.82)	6692.0 (16.30%)	1992.5 (6.41%)
MC	hepatocyte	NC ELE	HINFP/MA0131.2/Jaspar	CARCGTCCGCGK	3.61 (-1045.35)	4080.0 (9.94%)	855.3 (2.75%)
MC	neural_progenitor_cell	NC ELE	TATA_known1/encode	NCTATAAAAG	2.18 (-1044.04)	7641.0 (39.26%)	2365.7 (18.05%)
MC	neural_progenitor_cell	NC ELE	PB0182.1_Srf_2/Jaspar	GTTDAAAAAAAAAMNNN	2.16 (-1038.83)	7726.0 (39.70%)	2414.5 (18.42%)
MC	hepatocyte	NC ELE	TEAD4_EOMES_3/taiple	WKGTGYKACATTCY	2.34 (-1037.10)	7619.0 (18.56%)	2462.8 (7.92%)
MC	hepatocyte	NC ELE	EP300_disc6/encode	ATTACATCA	2.53 (-1035.79)	6659.0 (16.22%)	1990.1 (6.40%)
MC	hepatocyte	NC ELE	ETS_known6/encode	RCCGGAAGTGCA	2.56 (-1030.15)	6492.0 (15.82%)	1916.9 (6.17%)
MC	hepatocyte	NC ELE	SP1_known3/encode	AGCCTTGGGGAGGG	2.96 (-1026.24)	5218.0 (12.71%)	1337.5 (4.30%)
MC	hepatocyte	NC ELE	PB0022.1_Gata5_1/Jaspar	WWWRCTGATAAGRRNAN	3.29 (-1025.80)	4508.0 (10.98%)	1038.5 (3.34%)
MC	hepatocyte	NC ELE	CTCFL_disc1/encode	GCGCCCCCTG	2.85 (-1025.80)	5512.0 (13.43%)	1467.5 (4.72%)
MC	hepatocyte	NC ELE	PB0172.1_Sox1_2/Jaspar	HTATAATTGTTAKYV	2.70 (-1025.80)	5957.0 (14.51%)	1669.8 (5.37%)
MC	hepatocyte	NC ELE	TCF3_2/encode	AHKAACAGGTGTTMVM	2.65 (-1023.63)	6129.0 (14.93%)	1751.0 (5.63%)
MC	hepatocyte	NC ELE	NR3C1_known1/encode	DGGGHHCAHTSTGTTCTHN	2.55 (-1022.33)	6517.0 (15.88%)	1936.6 (6.23%)
MC	hepatocyte	NC ELE	MafF(bZIP)/HepG2-MafF-ChIP-Seq(GSE31477)/Homer	HWWGTCAGCAWWTTT	2.28 (-1021.89)	7908.0 (19.27%)	2628.0 (8.45%)
MC	neural_progenitor_cell	NC ELE	PB0062.1_Sox12_1/Jaspar	TWATTGTTCTNAWN	2.62 (-1020.59)	5675.0 (29.16%)	1457.6 (11.12%)
MC	hepatocyte	NC ELE	FOXJ2_HOXB13_3/taiple	GTAAACWWATAAAA	2.81 (-1015.81)	5545.0 (13.51%)	1491.9 (4.80%)
MC	neural_progenitor_cell	NC ELE	PB0141.1_Isgf3g_2/Jaspar	GVAAAACABKACTR	2.44 (-1012.34)	6262.0 (32.17%)	1729.6 (13.19%)
MC	hepatocyte	NC ELE	SMC3_disc2/encode	ACCAGCAGG	2.42 (-1007.56)	7032.0 (17.13%)	2203.1 (7.09%)
MC	hepatocyte	NC ELE	HNF4_disc3/encode	AGTCCAAAG	2.55 (-1006.26)	6415.0 (15.63%)	1904.8 (6.13%)
MC	neural_progenitor_cell	NC ELE	NKX3-2/MA0122.2/Jaspar	RCCACTTAA	2.01 (-1002.79)	8438.0 (43.35%)	2827.3 (21.57%)
MC	GM23248	GC random	Jun-AP1(bZIP)/K562-cJun-ChIP-Seq(GSE31477)/Homer	GATGASTCATCN	2.01 (-1002.79)	9997.0 (23.81%)	4887.1 (11.87%)
MC	hepatocyte	NC ELE	Nur77(NR)/K562-NR4A1-ChIP-Seq(GSE31363)/Homer	TGACCTTTNCNT	2.87 (-1000.61)	5326.0 (12.98%)	1407.9 (4.53%)
MC	neural_progenitor_cell	NC ELE	PB0165.1_Sox11_2/Jaspar	ADAATTGTTWNGDD	2.46 (-994.10)	6084.0 (31.26%)	1664.3 (12.70%)
MC	neural_progenitor_cell	NC ELE	PB0186.1_Tcf3_2/Jaspar	DGSSGAAAAWAAAWN	2.11 (-992.80)	7757.0 (39.86%)	2481.3 (18.93%)
MC	hepatocyte	NC ELE	YY2/MA0748.1/Jaspar	GWCCGCCATTA	2.73 (-991.06)	5688.0 (13.86%)	1579.4 (5.08%)
MC	hepatocyte	NC ELE	EGR1_disc7/encode	TGCGTGCGYG	3.07 (-989.32)	4777.0 (11.64%)	1178.7 (3.79%)
MC	hepatocyte	NC ELE	CDX_1/encode	TACWRHCARAGTHATAAA	2.80 (-988.45)	5440.0 (13.25%)	1469.4 (4.73%)
MC	omnibus	NC ELE	E2F_known19/encode	TTGGCGCGAAAMVGVM	2.96 (-987.59)	5324.0 (2.40%)	1074.6 (0.81%)
MC	hepatocyte	NC ELE	Atf4(bZIP)/MEF-Atf4-ChIP-Seq(GSE35681)/Homer	MTGATGCAAT	2.35 (-985.85)	7236.0 (17.63%)	2330.9 (7.50%)
MC	hepatocyte	NC ELE	PH0012.1_Cdx1/Jaspar	WRAGGTMATAAAATTW	3.05 (-984.98)	4799.0 (11.69%)	1191.7 (3.83%)
MC	neural_progenitor_cell	NC ELE	PB0176.1_Sox5_2/Jaspar	NHTCATAATTWAGNN	2.50 (-979.77)	5873.0 (30.18%)	1582.0 (12.07%)
MC	hepatocyte	NC ELE	PH0073.1_Hoxc9/Jaspar	VKRGGTCATTAAYTDK	2.69 (-979.33)	5726.0 (13.95%)	1608.7 (5.18%)
MC	neural_progenitor_cell	NC ELE	POU2F2_known6/encode	CAWAATKACATGYW	2.38 (-979.33)	6306.0 (32.40%)	1781.3 (13.59%)
MC	hepatocyte	NC ELE	DMRT1(DM)/Testis-DMRT1-ChIP-Seq(GSE64892)/Homer	TWGHWACAWTGTWDC	2.54 (-974.12)	6262.0 (15.26%)	1865.9 (6.00%)
MC	hepatocyte	NC ELE	DUX4/MA0468.1/Jaspar	TAATYYAATCA	2.51 (-967.17)	6336.0 (15.44%)	1908.8 (6.14%)
MC	hepatocyte	NC ELE	CDC5L_1/encode	GATTTAACATAA	2.77 (-963.70)	5418.0 (13.20%)	1482.7 (4.77%)
MC	hepatocyte	NC ELE	DMRTC2_1/encode	TTGTTACAWTKTTG	2.58 (-962.83)	6038.0 (14.71%)	1770.9 (5.70%)
MC	hepatocyte	NC ELE	VDR(NR),DR3/GM10855-VDR+vitD-ChIP-Seq(GSE22484)/Homer	ARAGGTCANWGAGTTCANNN	2.69 (-958.05)	5621.0 (13.69%)	1580.8 (5.09%)
MC	hepatocyte	NC ELE	TBX20/MA0689.1/Jaspar	WAGGTGTGAAG	2.55 (-956.32)	6126.0 (14.93%)	1819.1 (5.85%)
MC	hepatocyte	NC ELE	NKX6-1_1/encode	TTTTTAATTGGTT	2.84 (-950.24)	5139.0 (12.52%)	1369.3 (4.41%)
MC	hepatocyte	NC ELE	SpiB(ETS)/OCILY3-SPIB-ChIP-Seq(GSE56857)/Homer	AAAGRGGAAGTG	2.35 (-937.64)	6940.0 (16.91%)	2239.9 (7.21%)
MC	neural_progenitor_cell	NC ELE	PH0018.1_Dbx1/Jaspar	TARTTAATTAATAATNR	4.44 (-937.21)	2819.0 (14.48%)	427.4 (3.26%)
MC	hepatocyte	NC ELE	POU6F1_1/encode	GCATAAWTTAT	2.65 (-936.77)	5653.0 (13.77%)	1616.7 (5.20%)
MC	hepatocyte	NC ELE	MYBL1_EOMES_2/taiple	AGGTGNSNAACGG	2.52 (-934.60)	6128.0 (14.93%)	1843.6 (5.93%)
MC	hepatocyte	NC ELE	MAF_disc2/encode	AAAATGCTGACT	2.28 (-933.73)	7309.0 (17.81%)	2431.0 (7.82%)
MC	neural_progenitor_cell	NC ELE	PB0066.1_Sox17_1/Jaspar	MWAAACAATTRAWHW	3.09 (-932.86)	4217.0 (21.67%)	919.8 (7.02%)
MC	hepatocyte	NC ELE	PB0152.1_Nkx3-1_2/Jaspar	VMDBVRAGTACTYBGAA	2.94 (-930.26)	4790.0 (11.67%)	1233.8 (3.97%)
MC	hepatocyte	NC ELE	PB0130.1_Gm397_2/Jaspar	RRMRGCACACACKCVH	2.98 (-928.96)	4702.0 (11.46%)	1196.5 (3.85%)
MC	neural_progenitor_cell	NC ELE	CEBPG_1/encode	CTBATTTCARAAW	2.88 (-928.09)	4594.0 (23.60%)	1073.1 (8.19%)
MC	neural_progenitor_cell	NC ELE	FOXD2_1/encode	ARWWAATATTTAYW	2.99 (-926.35)	4365.0 (22.43%)	982.4 (7.49%)
MC	hepatocyte	NC ELE	PB0193.1_Tcfe2a_2/Jaspar	NRGGCCAGATGKYYBGG	2.41 (-925.92)	6537.0 (15.93%)	2052.2 (6.60%)
MC	neural_progenitor_cell	NC ELE	HSF_known1/encode	AGAABGTTCG	2.02 (-925.92)	7915.0 (40.67%)	2642.0 (20.15%)
MC	hepatocyte	NC ELE	EN1_7/encode	TAATTRSNYAATTA	2.60 (-924.18)	5756.0 (14.02%)	1677.8 (5.40%)
MC	neural_progenitor_cell	NC ELE	FOXJ2_HOXB13_2/taiple	RTAAACAYMRTAAAA	2.99 (-923.31)	4362.0 (22.41%)	983.8 (7.50%)
MC	neural_progenitor_cell	NC ELE	BPTF_1/encode	RMMCACAACACRHA	2.00 (-923.31)	8018.0 (41.20%)	2700.2 (20.60%)
MC	hepatocyte	NC ELE	PB0106.1_Arid5a_2/Jaspar	NNTNMAATACGARABVA	2.85 (-922.44)	4968.0 (12.10%)	1318.4 (4.24%)
MC	neural_progenitor_cell	NC ELE	FOXA_known4/encode	NTYWTTRTTTRCTTWGKH	2.49 (-921.57)	5614.0 (28.84%)	1517.7 (11.58%)
MC	neural_progenitor_cell	NC ELE	FOXL1_1/encode	TWDAYATAAACAWRAW	3.13 (-919.84)	4093.0 (21.03%)	880.6 (6.72%)
MC	neural_progenitor_cell	NC ELE	SPDEF(ETS)/VCaP-SPDEF-ChIP-Seq(SRA014231)/Homer	ASWTCCTGBT	2.16 (-919.84)	7032.0 (36.13%)	2195.4 (16.75%)
MC	hepatocyte	NC ELE	RREB1_1/encode	CCCCAAACCACCCC	3.04 (-918.97)	4515.0 (11.00%)	1124.2 (3.62%)
MC	hepatocyte	NC ELE	TFCP2/MA0145.3/Jaspar	AAACCGGTTY	2.55 (-918.10)	5918.0 (14.42%)	1760.0 (5.66%)
MC	hepatocyte	NC ELE	ERE(NR),IR3/MCF7-ERa-ChIP-Seq(Unpublished)/Homer	VAGGTCACNSTGACC	2.51 (-917.23)	6058.0 (14.76%)	1828.4 (5.88%)
MC	neural_progenitor_cell	NC ELE	PB0105.1_Arid3a_2/Jaspar	HNVVRTATCADATHK	2.38 (-917.23)	5989.0 (30.77%)	1693.9 (12.92%)
MC	hepatocyte	NC ELE	POL011.1_XCPE1/Jaspar	GGGCGGGACC	3.40 (-916.36)	3877.0 (9.45%)	863.9 (2.78%)
MC	hepatocyte	NC ELE	HOXC13/MA0907.1/Jaspar	KCTCGTAAAAH	2.71 (-915.93)	5346.0 (13.02%)	1495.9 (4.81%)
MC	omnibus	NC ELE	PB0008.1_E2F2_1/Jaspar	NHWARGGCGCGCSAW	2.63 (-915.06)	5920.0 (2.66%)	1334.1 (1.01%)
MC	neural_progenitor_cell	NC ELE	NANOG_disc4/encode	TGCATATCAA	2.06 (-912.45)	7563.0 (38.86%)	2474.7 (18.88%)
MC	neural_progenitor_cell	NC ELE	NKX2-5_2/encode	CTTAATTG	2.17 (-911.58)	6912.0 (35.51%)	2144.3 (16.36%)
MC	hepatocyte	NC ELE	FOXJ2_PITX1_2/taiple	TAAACAGGATTA	2.94 (-909.85)	4701.0 (11.45%)	1212.2 (3.90%)
MC	hepatocyte	NC ELE	ERF_FOXO1_1/taiple	RTAAACAGGAAGBS	2.35 (-908.54)	6747.0 (16.44%)	2177.8 (7.01%)
MC	neural_progenitor_cell	NC ELE	STAT4(Stat)/CD4-Stat4-ChIP-Seq(GSE22104)/Homer	NYTTCCWGGAAR	2.10 (-908.54)	7288.0 (37.45%)	2338.0 (17.83%)
MC	neural_progenitor_cell	NC ELE	CHR(?)/Hela-CellCycle-Expression/Homer	SRGTTTCAAA	2.41 (-907.68)	5848.0 (30.05%)	1637.7 (12.49%)
MC	neural_progenitor_cell	NC ELE	GATA_known10/encode	AGATADMAGGGA	2.14 (-906.81)	7035.0 (36.15%)	2211.6 (16.87%)
MC	hepatocyte	NC ELE	HOXB2_HOXB13_2/taiple	CTCGTAAAATTA	2.81 (-905.94)	4997.0 (12.17%)	1346.8 (4.33%)
MC	neural_progenitor_cell	NC ELE	Pit1(Homeobox)/GCrat-Pit1-ChIP-Seq(GSE58009)/Homer	ATGMATATDC	2.23 (-901.60)	6534.0 (33.57%)	1969.9 (15.03%)
MC	hepatocyte	NC ELE	PB0199.1_Zfp161_2/Jaspar	GCCGCGCAGNGCRN	3.91 (-898.12)	3213.0 (7.83%)	622.0 (2.00%)
MC	neural_progenitor_cell	NC ELE	Nr2e1/MA0676.1/Jaspar	AAAAGTCAA	2.07 (-898.12)	7408.0 (38.06%)	2411.9 (18.40%)
MC	hepatocyte	NC ELE	PB0005.1_Bbx_1/Jaspar	TAATTCAWTGAABTD	2.74 (-897.69)	5146.0 (12.54%)	1421.4 (4.57%)
MC	hepatocyte	NC ELE	PDX1_2/encode	TSGGTCATTAGHNTC	2.40 (-897.25)	6395.0 (15.58%)	2015.0 (6.48%)
MC	hepatocyte	NC ELE	EBF(EBF)/proBcell-EBF-ChIP-Seq(GSE21978)/Homer	DGTCCCYRGGGA	2.43 (-892.04)	6255.0 (15.24%)	1952.6 (6.28%)
MC	hepatocyte	NC ELE	PH0022.1_Dlx3/Jaspar	BMRMDATAATTACMSWM	2.90 (-889.44)	4688.0 (11.42%)	1224.8 (3.94%)
MC	neural_progenitor_cell	NC ELE	Fox:Ebox(Forkhead,bHLH)/Panc1-Foxa2-ChIP-Seq(GSE47459)/Homer	NNNVCTGWGYAAACASN	2.17 (-887.26)	6791.0 (34.89%)	2111.9 (16.11%)
MC	brain-microvascular-endothelial-cell	GC random	Jun-AP1(bZIP)/K562-cJun-ChIP-Seq(GSE31477)/Homer	GATGASTCATCN	2.31 (-883.35)	6535.0 (21.66%)	2752.2 (9.37%)
MC	hepatocyte	NC ELE	POU2F1_SOX15_1/taiple	WTGMATAACAATA	2.56 (-880.75)	5641.0 (13.74%)	1668.2 (5.37%)
MC	hepatocyte	NC ELE	Bcl6/MA0463.1/Jaspar	KTTCCTRGAAAGCW	2.35 (-879.88)	6553.0 (15.97%)	2114.3 (6.80%)
MC	neural_progenitor_cell	NC ELE	FOXA_known1/encode	TGNAATRTTTRYTTA	2.91 (-873.37)	4303.0 (22.11%)	996.3 (7.60%)
MC	hepatocyte	NC ELE	NFKB_disc4/encode	AAAGTCCCC	2.60 (-871.19)	5437.0 (13.25%)	1582.5 (5.09%)
MC	hepatocyte	NC ELE	FOXJ2_2/encode	ATMATAATATTTTT	2.91 (-870.33)	4572.0 (11.14%)	1190.1 (3.83%)
MC	hepatocyte	NC ELE	OCT4-SOX2-TCF-NANOG(POU,Homeobox,HMG)/mES-Oct4-ChIP-Seq(GSE11431)/Homer	ATTTGCATAACAATG	2.66 (-869.89)	5252.0 (12.80%)	1497.8 (4.82%)
MC	hepatocyte	NC ELE	IRF_disc6/encode	AAGTTTCA	2.58 (-866.85)	5483.0 (13.36%)	1608.8 (5.18%)
MC	hepatocyte	NC ELE	ETS_disc4/encode	AACCGGAAGC	2.51 (-866.85)	5754.0 (14.02%)	1737.2 (5.59%)
MC	neural_progenitor_cell	NC ELE	ELF1_known1/encode	RDAAGAGGAART	2.29 (-864.68)	6055.0 (31.11%)	1777.9 (13.56%)
MC	neural_progenitor_cell	NC ELE	PB0187.1_Tcf7_2/Jaspar	CBKTATTANAAAHHN	2.58 (-864.25)	5050.0 (25.95%)	1318.2 (10.06%)
MC	neural_progenitor_cell	NC ELE	Sox9(HMG)/Limb-SOX9-ChIP-Seq(GSE73225)/Homer	AGGVNCCTTTGT	2.07 (-864.25)	7194.0 (36.96%)	2341.3 (17.86%)
MC	omnibus	NC ELE	RREB1/MA0073.1/Jaspar	CCCCAAACCACCCCCMMCCM	2.40 (-862.51)	6662.0 (3.00%)	1652.7 (1.25%)
MC	neural_progenitor_cell	NC ELE	CRX_1/encode	TYAYTAATCYCMC	2.05 (-857.30)	7242.0 (37.21%)	2374.3 (18.11%)
MC	hepatocyte	NC ELE	SMAD4_1/encode	GTSGGGCAGMCANCT	2.50 (-854.26)	5715.0 (13.92%)	1732.8 (5.57%)
MC	hepatocyte	NC ELE	Hnf1(Homeobox)/Liver-Foxa2-Chip-Seq(GSE25694)/Homer	GGTTAAWCATTAA	2.70 (-851.22)	5017.0 (12.22%)	1407.3 (4.53%)
MC	hepatocyte	NC ELE	Lhx3/MA0135.1/Jaspar	WAATTAATTAWYC	2.85 (-850.35)	4600.0 (11.21%)	1220.6 (3.93%)
MC	hepatocyte	NC ELE	FOXO3_1/encode	TNGTTGTTTACATW	2.73 (-848.61)	4902.0 (11.94%)	1358.0 (4.37%)
MC	hepatocyte	NC ELE	ATF4_1/encode	CVTGACGYMABG	2.25 (-848.61)	6871.0 (16.74%)	2316.0 (7.45%)
MC	neural_progenitor_cell	NC ELE	MEF2_known10/encode	GGCTATTTTTAR	2.61 (-847.31)	4883.0 (25.09%)	1260.4 (9.61%)
MC	neural_progenitor_cell	NC ELE	PB0064.1_Sox14_1/Jaspar	KHTAATTATAATWADN	4.35 (-846.87)	2614.0 (13.43%)	404.5 (3.09%)
MC	hepatocyte	NC ELE	FOXO1_HOXB13_1/taiple	VWCAACAHVCYMATAAA	2.88 (-846.44)	4510.0 (10.99%)	1184.2 (3.81%)
MC	neural_progenitor_cell	NC ELE	YY1_known1/encode	BVWSDCCATWTTBNVAB	2.32 (-846.44)	5848.0 (30.05%)	1698.8 (12.96%)
MC	hepatocyte	NC ELE	FOXJ1_1/encode	AWKTGTTTGTTTA	2.59 (-843.83)	5305.0 (12.92%)	1548.1 (4.98%)
MC	neural_progenitor_cell	NC ELE	PB0119.1_Foxa2_2/Jaspar	VVAAATAACAAANGN	2.39 (-843.40)	5554.0 (28.54%)	1565.0 (11.94%)
MC	hepatocyte	NC ELE	PU.1:IRF8(ETS:IRF)/pDC-Irf8-ChIP-Seq(GSE66899)/Homer	GGAAGTGAAAST	2.42 (-842.10)	5963.0 (14.53%)	1866.3 (6.00%)
MC	neural_progenitor_cell	NC ELE	Arid5a/MA0602.1/Jaspar	CTAATATTGMDANH	2.81 (-839.06)	4349.0 (22.34%)	1041.5 (7.94%)
MC	neural_progenitor_cell	NC ELE	PHOX2A/MA0713.1/Jaspar	TAATYTAATTA	3.13 (-836.45)	3758.0 (19.31%)	808.8 (6.17%)
MC	hepatocyte	NC ELE	EP300_disc7/encode	ATGACACA	2.33 (-835.58)	6306.0 (15.36%)	2044.6 (6.58%)
MC	neural_progenitor_cell	NC ELE	NKX3-1_1/encode	NWATAAGTATAT	3.13 (-832.11)	3748.0 (19.26%)	807.5 (6.16%)
MC	hepatocyte	NC ELE	PB0184.1_Tbp_2/Jaspar	CCSWTTTAAGSGNNC	2.53 (-831.67)	5440.0 (13.25%)	1625.3 (5.23%)
MC	hepatocyte	NC ELE	BORIS(Zf)/K562-CTCFL-ChIP-Seq(GSE32465)/Homer	CNNBRGCGCCCCCTGSTGGC	2.89 (-827.77)	4427.0 (10.79%)	1164.1 (3.74%)
MC	hepatocyte	NC ELE	SIX5_disc1/encode	GARTTGTAGT	2.43 (-825.16)	5819.0 (14.18%)	1815.6 (5.84%)
MC	neural_progenitor_cell	NC ELE	HMBOX1/MA0895.1/Jaspar	MYTAGTTAAS	2.17 (-824.29)	6370.0 (32.73%)	1973.3 (15.05%)
MC	hepatocyte	NC ELE	PAX5_disc2/encode	GTCACGCTTG	2.25 (-823.86)	6655.0 (16.21%)	2236.0 (7.19%)
MC	neural_progenitor_cell	NC ELE	SP1_disc2/encode	AAAGGGGC	2.06 (-819.51)	6972.0 (35.82%)	2281.3 (17.40%)
MC	omnibus	NC ELE	GCM1_ELF1_2/taiple	DGCGGAAATGCGGGT	2.03 (-819.08)	9151.0 (4.12%)	2686.9 (2.03%)
MC	hepatocyte	NC ELE	PB0147.1_Max_2/Jaspar	KTGYCACGCGACDD	2.72 (-814.74)	4751.0 (11.58%)	1321.4 (4.25%)
MC	hepatocyte	NC ELE	PB0153.1_Nr2f2_2/Jaspar	CKCGCCGGGTCASBNW	2.76 (-812.13)	4644.0 (11.31%)	1275.4 (4.10%)
MC	hepatocyte	NC ELE	ZNF165(Zf)/WHIM12-ZNF165-ChIP-Seq(GSE65937)/Homer	AAGGKGRCGCAGGCA	2.98 (-811.70)	4135.0 (10.07%)	1051.1 (3.38%)
MC	hepatocyte	NC ELE	PB0146.1_Mafk_2/Jaspar	VNAAAAATTGCAASR	2.34 (-809.09)	6094.0 (14.85%)	1970.3 (6.34%)
MC	neural_progenitor_cell	NC ELE	CCDC6_1/encode	GRGGAATTAVAVTDS	2.32 (-806.05)	5609.0 (28.82%)	1627.8 (12.42%)
MC	hepatocyte	NC ELE	PB0170.1_Sox17_2/Jaspar	GHBCACATTCATRYAAT	2.50 (-805.62)	5416.0 (13.20%)	1642.6 (5.28%)
MC	hepatocyte	NC ELE	Pbx3(Homeobox)/GM12878-PBX3-ChIP-Seq(GSE32465)/Homer	SCTGTCAMTCAN	2.58 (-805.18)	5121.0 (12.48%)	1502.8 (4.83%)
MC	hepatocyte	NC ELE	Tbx20(T-box)/Heart-Tbx20-ChIP-Seq(GSE29636)/Homer	GGTGYTGACAGS	2.54 (-802.58)	5265.0 (12.83%)	1573.3 (5.06%)
MC	omnibus	NC ELE	GCM1_FIGLA_2/taiple	CAGGTGKBNNNNNNKBRTGCGGG	2.09 (-802.14)	8323.0 (3.75%)	2368.1 (1.79%)
MC	neural_progenitor_cell	NC ELE	GATA_known8/encode	RCWGATAACA	2.21 (-800.84)	6057.0 (31.12%)	1846.4 (14.08%)
MC	mesenchymal_cell	GC random	Jun-AP1(bZIP)/K562-cJun-ChIP-Seq(GSE31477)/Homer	GATGASTCATCN	2.60 (-799.97)	4953.0 (14.84%)	1867.3 (5.71%)
MC	neural_progenitor_cell	NC ELE	Mef2c(MADS)/GM12878-Mef2c-ChIP-Seq(GSE32465)/Homer	DCYAAAAATAGM	2.71 (-796.50)	4379.0 (22.50%)	1088.6 (8.30%)
MC	neural_progenitor_cell	NC ELE	NFAT(RHD)/Jurkat-NFATC1-ChIP-Seq(Jolma_et_al.)/Homer	ATTTTCCATT	2.05 (-796.50)	6894.0 (35.42%)	2269.6 (17.31%)
MC	hepatocyte	NC ELE	Srebp1a(bHLH)/HepG2-Srebp1a-ChIP-Seq(GSE31477)/Homer	RTCACSCCAY	2.41 (-796.06)	5705.0 (13.90%)	1793.8 (5.77%)
MC	hepatocyte	NC ELE	PH0008.1_Barx2/Jaspar	TAAKTAATTAVTKDTR	2.87 (-794.32)	4286.0 (10.44%)	1132.9 (3.64%)
MC	neural_progenitor_cell	NC ELE	MEIS1_EOMES_1/taiple	ANGTGDTGACAB	2.03 (-792.59)	6997.0 (35.95%)	2327.4 (17.75%)
MC	neural_progenitor_cell	NC ELE	PH0019.1_Dbx2/Jaspar	BDNAATTAATTAATTH	3.63 (-792.15)	2988.0 (15.35%)	554.0 (4.23%)
MC	neural_progenitor_cell	NC ELE	NKX2-5_3/encode	TSCCACTTGA	2.10 (-786.51)	6545.0 (33.63%)	2104.6 (16.05%)
MC	hepatocyte	NC ELE	CRE(bZIP)/Promoter/Homer	CSGTGACGTCAC	2.71 (-785.64)	4614.0 (11.24%)	1287.3 (4.14%)
MC	hepatocyte	NC ELE	PH0024.1_Dlx5/Jaspar	SSGGTAATTASCKVTS	2.57 (-782.60)	5024.0 (12.24%)	1480.6 (4.76%)
MC	neural_progenitor_cell	NC ELE	SA0001.1_at_AC_acceptor/Jaspar	TTTTTTTTTYYTTNCAGGWN	2.53 (-780.86)	4770.0 (24.51%)	1270.3 (9.69%)
MC	hepatocyte	NC ELE	PB0203.1_Zfp691_2/Jaspar	NACGAGACTCCTYWNAS	2.28 (-779.56)	6168.0 (15.03%)	2044.3 (6.58%)
MC	neural_progenitor_cell	NC ELE	Nr2e3/MA0164.1/Jaspar	CAAGCTT	2.16 (-779.56)	6175.0 (31.73%)	1928.6 (14.71%)
MC	neural_progenitor_cell	NC ELE	PB0001.1_Arid3a_1/Jaspar	SNBTTTAATTAAAAHHN	3.76 (-778.26)	2825.0 (14.51%)	506.1 (3.86%)
MC	myotube	NC ELE	MEF2_disc3/encode	ATGASTCAG	2.05 (-778.26)	7353.0 (23.82%)	2785.5 (11.62%)
MC	hepatocyte	NC ELE	Gmeb1/MA0615.1/Jaspar	BHBBKTACGTAMSABNN	2.86 (-775.65)	4207.0 (10.25%)	1114.6 (3.59%)
MC	hepatocyte	NC ELE	AFP_1/encode	ATTAACTACAC	2.82 (-775.65)	4286.0 (10.44%)	1149.6 (3.70%)
MC	hepatocyte	NC ELE	ZNF692(Zf)/HEK293-ZNF692.GFP-ChIP-Seq(GSE58341)/Homer	GTGGGCCCCA	2.78 (-773.04)	4372.0 (10.65%)	1190.5 (3.83%)
MC	hepatocyte	NC ELE	HNF4_disc5/encode	ACAAAGGGC	2.56 (-773.04)	5009.0 (12.20%)	1483.9 (4.77%)
MC	neural_progenitor_cell	NC ELE	MF0008.1_MADS_class/Jaspar	CYATWTWTGG	2.16 (-773.04)	6105.0 (31.37%)	1902.0 (14.51%)
MC	hepatocyte	NC ELE	PB0195.1_Zbtb3_2/Jaspar	CAATCACTGGCARHWW	2.36 (-772.18)	5735.0 (13.97%)	1836.0 (5.91%)
MC	hepatocyte	NC ELE	ELK1_FOXI1_6/taiple	AMCGGAANGTAAACA	2.58 (-769.57)	4924.0 (12.00%)	1447.6 (4.66%)
MC	hepatocyte	NC ELE	Dmbx1/MA0883.1/Jaspar	WDAAMCGGATTARKBNW	2.71 (-767.40)	4542.0 (11.07%)	1272.5 (4.09%)
MC	omnibus	NC ELE	PB0095.1_Zfp161_1/Jaspar	TGGCGCGCGCGCYYGW	2.56 (-766.96)	5287.0 (2.38%)	1233.5 (0.93%)
MC	hepatocyte	NC ELE	PB0092.1_Zbtb7b_1/Jaspar	DDGCCCCCCWAAWAT	2.72 (-765.23)	4482.0 (10.92%)	1247.5 (4.01%)
MC	hepatocyte	NC ELE	TATA_disc6/encode	TTCTGATTGG	2.48 (-764.36)	5226.0 (12.73%)	1596.5 (5.14%)
MC	hepatocyte	NC ELE	AP1_disc9/encode	ACTCATGS	2.10 (-760.02)	7118.0 (17.34%)	2566.5 (8.26%)
MC	neural_progenitor_cell	NC ELE	POU2F2_3/encode	HATGMATATKCAWA	2.99 (-759.58)	3657.0 (18.79%)	823.4 (6.28%)
MC	neural_progenitor_cell	NC ELE	PB0116.1_Elf3_2/Jaspar	GBTCMAAAAAAAAMYDC	2.40 (-759.58)	5046.0 (25.93%)	1414.8 (10.79%)
MC	neural_progenitor_cell	NC ELE	VENTX/MA0724.1/Jaspar	AMCGATTAG	2.00 (-758.71)	6903.0 (35.47%)	2321.7 (17.71%)
MC	hepatocyte	NC ELE	PB0117.1_Eomes_2/Jaspar	NBVGAGGTGTCGCCYN	2.92 (-756.54)	3971.0 (9.67%)	1028.2 (3.31%)
MC	neural_progenitor_cell	NC ELE	CEBPD_1/encode	MATTGCGTMAYY	2.21 (-755.24)	5750.0 (29.54%)	1748.2 (13.34%)
MC	hepatocyte	NC ELE	SOX_1/encode	CTCTTTGTTAYGA	2.93 (-754.80)	3947.0 (9.62%)	1019.9 (3.28%)
MC	hepatocyte	NC ELE	TEAD4_HOXB13_2/taiple	SYAATAAAATGCR	2.90 (-754.37)	4011.0 (9.77%)	1047.6 (3.37%)
MC	neural_progenitor_cell	NC ELE	PB0068.1_Sox1_1/Jaspar	HWTCAATTCAATAHDK	3.00 (-752.63)	3619.0 (18.59%)	813.3 (6.20%)
MC	neural_progenitor_cell	NC ELE	REST_disc10/encode	AAGGTGCTG	2.02 (-748.72)	6701.0 (34.43%)	2229.5 (17.01%)
MC	neural_progenitor_cell	NC ELE	PB0121.1_Foxj3_2/Jaspar	NDNACCAAAACAWWKSN	2.39 (-747.86)	5036.0 (25.87%)	1421.3 (10.84%)
MC	omnibus	NC ELE	ELF2_1/encode	TGSCAGGAAGTRGGTBDC	2.10 (-747.86)	7727.0 (3.48%)	2193.5 (1.66%)
MC	hepatocyte	NC ELE	TEAD4_DLX2_1/taiple	RCATWCCNNNYAATTA	2.67 (-747.42)	4516.0 (11.00%)	1280.3 (4.12%)
MC	hepatocyte	NC ELE	TATA_disc5/encode	AAGCGGAA	2.56 (-745.68)	4837.0 (11.78%)	1431.3 (4.60%)
MC	hepatocyte	NC ELE	HRE(HSF)/Striatum-HSF1-ChIP-Seq(GSE38000)/Homer	TTCTAGAABNTTCTA	2.34 (-744.82)	5652.0 (13.77%)	1828.8 (5.88%)
MC	hepatocyte	NC ELE	Tbox:Smad(T-box,MAD)/ESCd5-Smad2_3-ChIP-Seq(GSE29422)/Homer	AGGTGHCAGACA	2.61 (-743.51)	4648.0 (11.32%)	1345.8 (4.33%)
MC	neural_progenitor_cell	NC ELE	ELF5(ETS)/T47D-ELF5-ChIP-Seq(GSE30407)/Homer	ACVAGGAAGT	2.22 (-742.64)	5633.0 (28.94%)	1706.7 (13.02%)
MC	AG04450	GC random	Jun-AP1(bZIP)/K562-cJun-ChIP-Seq(GSE31477)/Homer	GATGASTCATCN	2.67 (-741.77)	4342.0 (16.58%)	1594.1 (6.21%)
MC	neural_progenitor_cell	NC ELE	FOXP1/MA0481.1/Jaspar	MAAAAGTAAACAAAR	2.23 (-741.77)	5596.0 (28.75%)	1689.2 (12.89%)
MC	SJSA1	GC random	Jun-AP1(bZIP)/K562-cJun-ChIP-Seq(GSE31477)/Homer	GATGASTCATCN	2.20 (-740.04)	5949.0 (23.71%)	2612.8 (10.76%)
MC	neural_progenitor_cell	NC ELE	NR3C1_disc5/encode	CCTGCTGA	2.07 (-740.04)	6363.0 (32.69%)	2068.6 (15.78%)
MC	hepatocyte	NC ELE	HOXB2_PITX1_3/taiple	TAATKRVNVMGGATTA	2.89 (-739.60)	3951.0 (9.63%)	1034.7 (3.33%)
MC	hepatocyte	NC ELE	NFAT:AP1(RHD,bZIP)/Jurkat-NFATC1-ChIP-Seq(Jolma_et_al.)/Homer	SARTGGAAAAWRTGAGTCAB	2.36 (-738.73)	5523.0 (13.46%)	1771.7 (5.70%)
MC	neural_progenitor_cell	NC ELE	PB0071.1_Sox4_1/Jaspar	ANNAGAACAAAGGABHA	2.25 (-734.39)	5484.0 (28.18%)	1644.6 (12.54%)
MC	HeLa-S3	GC random	Jun-AP1(bZIP)/K562-cJun-ChIP-Seq(GSE31477)/Homer	GATGASTCATCN	2.16 (-733.96)	6158.0 (23.98%)	2753.6 (11.11%)
MC	hepatocyte	NC ELE	PB0095.1_Zfp161_1/Jaspar	TGGCGCGCGCGCYYGW	5.41 (-733.09)	1887.0 (4.60%)	263.8 (0.85%)
MC	neural_progenitor_cell	NC ELE	EWS:ERG-fusion(ETS)/CADO_ES1-EWS:ERG-ChIP-Seq(SRA014231)/Homer	ATTTCCTGTN	2.18 (-733.09)	5781.0 (29.70%)	1788.4 (13.64%)
MC	hepatocyte	NC ELE	POU5F1_known1/encode	ATTGTSATGCWAATS	2.70 (-729.61)	4342.0 (10.58%)	1218.1 (3.92%)
MC	hepatocyte	NC ELE	PB0134.1_Hnf4a_2/Jaspar	KKCHAAAGTCCAATNH	2.96 (-728.75)	3784.0 (9.22%)	971.1 (3.12%)
MC	omnibus	NC ELE	ETV5_HES7_2/taiple	GSCRCGYGSSNNSCGGAWGB	2.95 (-728.75)	3940.0 (1.77%)	795.3 (0.60%)
MC	myotube	GC random	Jun-AP1(bZIP)/K562-cJun-ChIP-Seq(GSE31477)/Homer	GATGASTCATCN	2.03 (-728.31)	7065.0 (22.89%)	3404.3 (11.25%)
MC	hepatocyte	NC ELE	GFI1B_1/encode	TAAATCACTGCW	2.68 (-725.71)	4368.0 (10.64%)	1234.4 (3.97%)
MC	neural_progenitor_cell	NC ELE	ZNF189(Zf)/HEK293-ZNF189.GFP-ChIP-Seq(GSE58341)/Homer	TGGAACAGMA	2.10 (-724.40)	6136.0 (31.53%)	1973.6 (15.05%)
MC	neural_progenitor_cell	NC ELE	PB0198.1_Zfp128_2/Jaspar	KGTATAYWTATAMS	3.53 (-723.53)	2837.0 (14.58%)	541.6 (4.13%)
MC	myotube	NC ELE	PB0047.1_Myf6_1/Jaspar	RRRGAACAGBTGTCYG	2.04 (-722.67)	6951.0 (22.52%)	2643.0 (11.02%)
MC	hepatocyte	NC ELE	ZNF675(Zf)/HEK293-ZNF675.GFP-ChIP-Seq(GSE58341)/Homer	ARGAGGMCAAAATGW	2.67 (-720.49)	4361.0 (10.62%)	1236.7 (3.98%)
MC	hepatocyte	NC ELE	ETV5_HES7_1/taiple	VCGGAAGCSBNGCRCGYG	4.85 (-720.06)	2053.0 (5.00%)	319.8 (1.03%)
MC	neural_progenitor_cell	NC ELE	Foxq1/MA0040.1/Jaspar	TATTGTTTATT	2.67 (-717.89)	4075.0 (20.94%)	1026.5 (7.83%)
MC	neural_progenitor_cell	NC ELE	EP300_disc5/encode	AAAGAGGAAVTGAAA	2.52 (-716.59)	4453.0 (22.88%)	1190.4 (9.08%)
MC	neural_progenitor_cell	NC ELE	POU3F2_5/encode	TATGCATAAWTTA	2.88 (-714.85)	3651.0 (18.76%)	854.4 (6.52%)
MC	neural_progenitor_cell	NC ELE	POU6F2/MA0793.1/Jaspar	AGCTCATTAW	2.22 (-707.90)	5413.0 (27.81%)	1639.1 (12.50%)
MC	hepatocyte	NC ELE	PB0196.1_Zbtb7b_2/Jaspar	NNDAVGACCACCAKTRN	2.73 (-706.16)	4131.0 (10.06%)	1145.3 (3.68%)
MC	hepatocyte	NC ELE	PB0159.1_Rfx4_2/Jaspar	THSCMTRGTTACVNN	2.67 (-704.86)	4290.0 (10.45%)	1219.0 (3.92%)
MC	myotube	NC ELE	Klf4(Zf)/mES-Klf4-ChIP-Seq(GSE11431)/Homer	GCCACACCCA	2.04 (-700.08)	6786.0 (21.99%)	2583.0 (10.77%)
MC	hepatocyte	NC ELE	PB0180.1_Sp4_2/Jaspar	BAWAGGCGTGGCYND	3.24 (-698.78)	3189.0 (7.77%)	746.4 (2.40%)
MC	omnibus	NC ELE	GCM1_TBX21_1/taiple	AGGTGTSRTGCGGGYK	2.19 (-697.91)	6549.0 (2.95%)	1781.3 (1.35%)
MC	neural_progenitor_cell	NC ELE	Zic(Zf)/Cerebellum-ZIC1.2-ChIP-Seq(GSE60731)/Homer	CCTGCTGAGH	2.06 (-694.00)	6090.0 (31.29%)	1987.9 (15.16%)
MC	mesenchymal_cell	NC ELE	Jun-AP1(bZIP)/K562-cJun-ChIP-Seq(GSE31477)/Homer	GATGASTCATCN	2.40 (-689.23)	4953.0 (14.84%)	1423.3 (6.19%)
MC	neural_progenitor_cell	NC ELE	PRDM1(Zf)/Hela-PRDM1-ChIP-Seq(GSE31477)/Homer	ACTTTCACTTTC	2.30 (-689.23)	4986.0 (25.62%)	1458.1 (11.12%)
MC	neural_progenitor_cell	NC ELE	MyoD(bHLH)/Myotube-MyoD-ChIP-Seq(GSE21614)/Homer	RRCAGCTGYTSY	2.09 (-688.79)	5911.0 (30.37%)	1904.5 (14.53%)
MC	omnibus	NC ELE	Znf423/MA0116.1/Jaspar	GSMMCCYARGGKKGC	2.04 (-686.19)	7605.0 (3.42%)	2221.4 (1.68%)
MC	hepatocyte	NC ELE	GCM1_ELF1_1/taiple	RTGCGGGCGGAAGTR	3.86 (-685.75)	2515.0 (6.13%)	494.3 (1.59%)
MC	hepatocyte	NC ELE	POU2F2_known9/encode	TNTATGBTAATT	2.89 (-684.88)	3676.0 (8.96%)	963.7 (3.10%)
MC	myotube	NC ELE	MSC/MA0665.1/Jaspar	AACAGCTGTT	2.11 (-684.88)	6222.0 (20.16%)	2291.2 (9.56%)
MC	myotube	NC ELE	BACH1_1/encode	ANSATGAGTCATGVT	4.56 (-683.58)	2069.0 (6.70%)	352.3 (1.47%)
MC	omnibus	NC ELE	HF1H3B_1/encode	GGYGGGGGAGGGGC	2.80 (-683.58)	4047.0 (1.82%)	864.2 (0.65%)
MC	hepatocyte	NC ELE	NFKB_known4/encode	DGGGGAMTTTCCBN	2.25 (-682.71)	5633.0 (13.72%)	1898.0 (6.11%)
MC	neural_progenitor_cell	NC ELE	FOXJ2_HOXB13_1/taiple	TTTTATKDGTAAACA	3.83 (-681.41)	2438.0 (12.53%)	428.3 (3.27%)
MC	hepatocyte	NC ELE	PB0181.1_Spdef_2/Jaspar	DWNHACATCCTAGTAR	2.56 (-681.41)	4427.0 (10.79%)	1307.2 (4.21%)
MC	hepatocyte	NC ELE	E2F_known19/encode	TTGGCGCGAAAMVGVM	5.00 (-678.37)	1889.0 (4.60%)	286.1 (0.92%)
MC	hepatocyte	NC ELE	PH0127.1_Nobox/Jaspar	CGNVCTAATTAGKWANC	2.77 (-676.20)	3884.0 (9.46%)	1063.0 (3.42%)
MC	omnibus	NC ELE	SP2_disc3/encode	AAGGGGCGGG	2.62 (-675.33)	4412.0 (1.99%)	998.6 (0.76%)
MC	neural_progenitor_cell	NC ELE	ELK1_HOXA3_2/taiple	RCCGGAAATKR	2.31 (-674.89)	4858.0 (24.96%)	1415.0 (10.79%)
MC	hepatocyte	NC ELE	PAX3:FKHR-fusion(Paired,Homeobox)/Rh4-PAX3:FKHR-ChIP-Seq(GSE19063)/Homer	ACCRTGACTAATTNN	2.33 (-672.72)	5211.0 (12.70%)	1697.7 (5.46%)
MC	neural_progenitor_cell	NC ELE	PB0171.1_Sox18_2/Jaspar	GKRSTRAATTYAWDHN	2.35 (-671.42)	4720.0 (24.25%)	1354.8 (10.33%)
MC	neural_progenitor_cell	NC ELE	STAT_known1/encode	TTCCCGKAA	2.06 (-670.98)	5973.0 (30.69%)	1957.4 (14.93%)
MC	hepatocyte	NC ELE	ELK1_HOXB13_2/taiple	RVCGGAARYWATAAAM	2.62 (-670.12)	4200.0 (10.23%)	1213.5 (3.90%)
MC	neural_progenitor_cell	NC ELE	TCF3_4/encode	CCACCTGYCBCNGN	2.04 (-669.68)	6027.0 (30.97%)	1986.5 (15.15%)
MC	hepatocyte	NC ELE	NR2C2_disc1/encode	TGACCCGGAA	2.48 (-668.38)	4612.0 (11.24%)	1409.4 (4.53%)
MC	neural_progenitor_cell	NC ELE	GATA_known5/encode	AKGNDGATTABVGS	2.28 (-667.51)	4953.0 (25.45%)	1466.0 (11.18%)
MC	hepatocyte	NC ELE	FOXA_disc2/encode	AATATTGACH	3.08 (-666.64)	3261.0 (7.94%)	801.1 (2.58%)
MC	omnibus	NC ELE	MYB_1/encode	YCVRMHGRCVGTTGGKGG	2.09 (-664.47)	6997.0 (3.15%)	2000.6 (1.51%)
MC	neural_progenitor_cell	NC ELE	Gfi1b(Zf)/HPC7-Gfi1b-ChIP-Seq(GSE22178)/Homer	MAATCACTGC	2.21 (-662.30)	5178.0 (26.60%)	1578.3 (12.04%)
MC	neural_progenitor_cell	NC ELE	HNF6(Homeobox)/Liver-Hnf6-ChIP-Seq(ERP000394)/Homer	NTATYGATCH	2.57 (-661.86)	4020.0 (20.65%)	1052.9 (8.03%)
MC	neural_progenitor_cell	NC ELE	Gata2(Zf)/K562-GATA2-ChIP-Seq(GSE18829)/Homer	BBCTTATCTS	2.26 (-656.22)	4946.0 (25.41%)	1475.6 (11.26%)
MC	hepatocyte	NC ELE	TEAD4_DLX3_3/taiple	RCATWCCDNNNTAATNR	2.24 (-654.92)	5481.0 (13.35%)	1856.5 (5.97%)
MC	neural_progenitor_cell	NC ELE	CEBP(bZIP)/ThioMac-CEBPb-ChIP-Seq(GSE21512)/Homer	ATTGCGCAAC	2.23 (-654.92)	5037.0 (25.88%)	1519.9 (11.59%)
MC	neural_progenitor_cell	NC ELE	Crx/MA0467.1/Jaspar	AAGRGGATTAG	2.45 (-654.48)	4313.0 (22.16%)	1187.1 (9.05%)
MC	hepatocyte	NC ELE	POU1F1_2/encode	WATTCATAATTATACMCA	3.11 (-654.05)	3155.0 (7.69%)	767.8 (2.47%)
MC	neural_progenitor_cell	NC ELE	CEBP:AP1(bZIP)/ThioMac-CEBPb-ChIP-Seq(GSE21512)/Homer	DRTGTTGCAA	2.14 (-651.88)	5429.0 (27.89%)	1712.0 (13.06%)
MC	neural_progenitor_cell	NC ELE	SOX17_1/taiple	ACCGAACAAT	2.22 (-650.14)	5068.0 (26.04%)	1539.4 (11.74%)
MC	neural_progenitor_cell	NC ELE	NKX2-1_1/encode	ACTCAAGTGT	2.27 (-649.70)	4871.0 (25.03%)	1447.8 (11.04%)
MC	hepatocyte	NC ELE	TR4(NR),DR1/Hela-TR4-ChIP-Seq(GSE24685)/Homer	GAGGTCAAAGGTCA	3.08 (-649.27)	3175.0 (7.74%)	779.7 (2.51%)
MC	neural_progenitor_cell	NC ELE	RUNX1_5/encode	DGATADGATAAGATA	3.28 (-647.10)	2800.0 (14.39%)	575.3 (4.39%)
MC	neural_progenitor_cell	NC ELE	FOXJ3_TBX21_2/taiple	WAACAACACCT	2.58 (-647.10)	3926.0 (20.17%)	1025.9 (7.83%)
MC	hepatocyte	NC ELE	FOXJ2_5/encode	GTAAACATAAACA	2.75 (-644.93)	3751.0 (9.14%)	1033.0 (3.32%)
MC	neural_progenitor_cell	NC ELE	NFKB_disc3/encode	AAATCCCCTN	2.37 (-644.93)	4485.0 (23.04%)	1274.8 (9.72%)
MC	hepatocyte	NC ELE	PB0008.1_E2F2_1/Jaspar	NHWARGGCGCGCSAW	4.26 (-638.85)	2083.0 (5.07%)	369.0 (1.19%)
MC	hepatocyte	NC ELE	NRF1(NRF)/MCF7-NRF1-ChIP-Seq(Unpublished)/Homer	CTGCGCATGCGC	3.69 (-637.11)	2455.0 (5.98%)	502.4 (1.62%)
MC	neural_progenitor_cell	NC ELE	POL012.1_TATA-Box/Jaspar	STATAAAARSSVVSS	2.46 (-636.68)	4159.0 (21.37%)	1136.6 (8.67%)
MC	omnibus	NC ELE	TFAP2C_E2F8_1/taiple	TTTCCCGCBHGCCCSAGGC	3.00 (-635.37)	3330.0 (1.50%)	658.1 (0.50%)
MC	hepatocyte	NC ELE	PH0082.1_Irx2/Jaspar	WADATACATGTAANWKW	2.86 (-635.37)	3481.0 (8.48%)	922.6 (2.97%)
MC	hepatocyte	NC ELE	ATF3_known6/encode	GSTGACGTAABS	2.73 (-634.07)	3721.0 (9.07%)	1030.6 (3.32%)
MC	neural_progenitor_cell	NC ELE	MafA(bZIP)/Islet-MafA-ChIP-Seq(GSE30298)/Homer	TGCTGACTCA	2.17 (-634.07)	5165.0 (26.54%)	1604.1 (12.24%)
MC	neural_progenitor_cell	NC ELE	PB0168.1_Sox14_2/Jaspar	BKBACACAATGGNBS	2.18 (-633.64)	5114.0 (26.28%)	1580.5 (12.06%)
MC	hepatocyte	NC ELE	TEAD4_DLX2_4/taiple	GGWATGTTAATTG	2.53 (-632.77)	4231.0 (10.31%)	1267.0 (4.08%)
MC	neural_progenitor_cell	NC ELE	GATA_known4/encode	KTANAGATAGGGGN	2.24 (-632.33)	4844.0 (24.89%)	1453.2 (11.09%)
MC	neural_progenitor_cell	NC ELE	ZBTB33_known1/encode	HTCCTGCKAD	2.10 (-631.90)	5445.0 (27.98%)	1743.8 (13.30%)
MC	neural_progenitor_cell	NC ELE	PB0137.1_Irf3_2/Jaspar	GGAGAAAGGWSCRA	2.20 (-630.60)	5015.0 (25.77%)	1536.9 (11.72%)
MC	neural_progenitor_cell	NC ELE	STAT6(Stat)/CD4-Stat6-ChIP-Seq(GSE22104)/Homer	ABTTCYYRRGAA	2.25 (-630.16)	4804.0 (24.68%)	1437.6 (10.97%)
MC	hepatocyte	NC ELE	Oct4:Sox17(POU,Homeobox,HMG)/F9-Sox17-ChIP-Seq(GSE44553)/Homer	CCATTGTATGCAAAT	2.62 (-629.29)	3954.0 (9.63%)	1141.1 (3.67%)
MC	neural_progenitor_cell	NC ELE	Hoxc9(Homeobox)/Ainv15-Hoxc9-ChIP-Seq(GSE21812)/Homer	GGCCATAAATCA	2.45 (-629.29)	4167.0 (21.41%)	1147.3 (8.75%)
MC	hepatocyte	NC ELE	CEBP:CEBP(bZIP)/MEF-Chop-ChIP-Seq(GSE35681)/Homer	NTNATGCAAYMNNHTGMAAY	2.43 (-629.29)	4513.0 (11.00%)	1406.1 (4.52%)
MC	hepatocyte	NC ELE	HOXA3_EOMES_1/taiple	TAATGAGGTGTBA	2.63 (-627.99)	3944.0 (9.61%)	1138.8 (3.66%)
MC	neural_progenitor_cell	NC ELE	PBX4_HOXA10_2/taiple	VTCRTAAATCA	2.57 (-627.99)	3837.0 (19.71%)	1004.5 (7.66%)
MC	neural_progenitor_cell	NC ELE	PB0162.1_Sfpi1_2/Jaspar	MAAWTTMVGGAACC	2.46 (-627.99)	4131.0 (21.22%)	1132.2 (8.64%)
MC	neural_progenitor_cell	NC ELE	PB0145.1_Mafb_2/Jaspar	NAATTGCAAAAAWDT	2.52 (-627.56)	3959.0 (20.34%)	1057.1 (8.06%)
MC	neural_progenitor_cell	NC ELE	PB0135.1_Hoxa3_2/Jaspar	AAAANCBATTAASG	3.01 (-627.12)	3040.0 (15.62%)	679.9 (5.19%)
MC	HCT116	GC random	Jun-AP1(bZIP)/K562-cJun-ChIP-Seq(GSE31477)/Homer	GATGASTCATCN	2.32 (-625.82)	4395.0 (27.21%)	3739.1 (11.71%)
MC	hepatocyte	NC ELE	GCM2_PITX1_1/taiple	ATGCGGGYGGATTA	2.64 (-622.78)	3887.0 (9.47%)	1117.3 (3.59%)
MC	neural_progenitor_cell	NC ELE	SA0003.1_at_AC_acceptor/Jaspar	YYTTWAYHNYTCTTYACNTT	2.47 (-621.48)	4051.0 (20.81%)	1103.6 (8.42%)
MC	hepatocyte	NC ELE	TAL1_disc2/encode	AGATAASAG	2.83 (-620.17)	3449.0 (8.40%)	922.7 (2.97%)
MC	neural_progenitor_cell	NC ELE	VDR_1/encode	GGGTVARBGGGGTSA	2.11 (-620.17)	5310.0 (27.28%)	1691.9 (12.91%)
MC	hepatocyte	NC ELE	PB0126.1_Gata5_2/Jaspar	VMBHGAGATATCAGYNK	2.68 (-619.30)	3768.0 (9.18%)	1066.9 (3.43%)
MC	hepatocyte	NC ELE	PB0108.1_Atf1_2/Jaspar	GDATGACGARTAAN	2.62 (-615.83)	3889.0 (9.47%)	1125.8 (3.62%)
MC	neural_progenitor_cell	NC ELE	PB0122.1_Foxk1_2/Jaspar	CHAACAACAACAHHH	2.64 (-614.96)	3631.0 (18.66%)	928.5 (7.08%)
MC	neural_progenitor_cell	NC ELE	PB0033.1_Irf3_1/Jaspar	BARAAHSGAAACYR	2.38 (-614.96)	4267.0 (21.92%)	1206.6 (9.20%)
MC	hepatocyte	NC ELE	Klf12/MA0742.1/Jaspar	GRCCACGCCCWTHTH	3.98 (-613.66)	2172.0 (5.29%)	413.6 (1.33%)
MC	hepatocyte	NC ELE	PB0101.1_Zic1_1/Jaspar	SHCCCCCGGGGGGG	3.18 (-613.22)	2883.0 (7.02%)	687.9 (2.21%)
MC	hepatocyte	NC ELE	DMRTA2_1/encode	WWTTGTTACWGTKTC	2.72 (-613.22)	3634.0 (8.85%)	1011.7 (3.25%)
MC	hepatocyte	NC ELE	CEBPB_disc2/encode	AGCCAATCA	2.47 (-613.22)	4271.0 (10.41%)	1308.7 (4.21%)
MC	hepatocyte	NC ELE	PB0029.1_Hic1_1/Jaspar	NBBATGCCAACCTRCH	2.62 (-612.36)	3846.0 (9.37%)	1109.2 (3.57%)
MC	hepatocyte	NC ELE	NFkB-p50,p52(RHD)/Monocyte-p50-ChIP-Chip(Schreiber_et_al.)/Homer	GGGGGAATCCCC	2.79 (-611.49)	3485.0 (8.49%)	946.0 (3.04%)
MC	omnibus	NC ELE	E2F(E2F)/Hela-CellCycle-Expression/Homer	TTSGCGCGAAAA	2.33 (-611.49)	5068.0 (2.28%)	1299.6 (0.98%)
MC	hepatocyte	NC ELE	PH0063.1_Hoxb8/Jaspar	WSYDGCAATTAATARW	2.77 (-611.05)	3506.0 (8.54%)	956.4 (3.08%)
MC	hepatocyte	NC ELE	ATF3_known10/encode	CTYTGACGTCA	2.76 (-610.18)	3518.0 (8.57%)	962.8 (3.10%)
MC	hepatocyte	NC ELE	Tcfcp2l1(CP2)/mES-Tcfcp2l1-ChIP-Seq(GSE11431)/Homer	NRAACCRGTTYRAACCRGYT	2.65 (-610.18)	3768.0 (9.18%)	1075.7 (3.46%)
MC	neural_progenitor_cell	NC ELE	RUNX2/MA0511.2/Jaspar	WAACCGCAA	2.21 (-609.32)	4816.0 (24.74%)	1466.9 (11.19%)
MC	neural_progenitor_cell	NC ELE	TEF_1/encode	ATGTTWAYATAA	3.26 (-607.14)	2653.0 (13.63%)	547.6 (4.18%)
MC	hepatocyte	NC ELE	HOXB2_PITX1_2/taiple	TAATKRGGGATTA	2.74 (-606.71)	3562.0 (8.68%)	985.4 (3.17%)
MC	hepatocyte	NC ELE	REST_disc2/encode	TGTCCATGGT	2.69 (-604.97)	3646.0 (8.88%)	1025.9 (3.30%)
MC	hepatocyte	NC ELE	ZNF136(Zf)/HEK293-ZNF136.GFP-ChIP-Seq(GSE58341)/Homer	YTKGATAHAGTATTCTWGGTNGGCA	3.00 (-604.54)	3091.0 (7.53%)	781.1 (2.51%)
MC	hepatocyte	NC ELE	PH0061.1_Hoxb6/Jaspar	TATKBGTAATTACVDB	2.76 (-604.54)	3499.0 (8.52%)	959.8 (3.09%)
MC	neural_progenitor_cell	NC ELE	DMRT3/MA0610.1/Jaspar	AATGTATCAAN	2.29 (-601.50)	4497.0 (23.11%)	1326.0 (10.11%)
MC	omnibus	NC ELE	PB0204.1_Zfp740_2/Jaspar	RARTTCCCCCCGGRAVT	2.08 (-601.06)	6322.0 (2.85%)	1805.4 (1.37%)
MC	hepatocyte	NC ELE	HOXD12_HOXA3_2/taiple	HTAATNRCGTCRTAAAH	3.21 (-599.33)	2771.0 (6.75%)	652.1 (2.10%)
MC	neural_progenitor_cell	NC ELE	PDX1_1/encode	GHNYTAATGACC	2.57 (-596.72)	3670.0 (18.86%)	961.8 (7.34%)
MC	hepatocyte	NC ELE	IRF1(IRF)/PBMC-IRF1-ChIP-Seq(GSE43036)/Homer	GAAAGTGAAAGT	2.32 (-596.72)	4695.0 (11.44%)	1536.0 (4.94%)
MC	hepatocyte	NC ELE	TEAD4_TBX21_1/taiple	ANGTGTGAATTCC	2.47 (-594.11)	4165.0 (10.15%)	1279.1 (4.11%)
MC	fibroblast-of-lung	GC random	Jun-AP1(bZIP)/K562-cJun-ChIP-Seq(GSE31477)/Homer	GATGASTCATCN	2.14 (-594.11)	5398.0 (15.66%)	2451.9 (7.32%)
MC	omnibus	NC ELE	PLAG1/MA0163.1/Jaspar	GGGGCCCAAGGGGG	2.03 (-594.11)	6747.0 (3.04%)	1988.2 (1.50%)
MC	neural_progenitor_cell	NC ELE	SD0003.1_at_AC_acceptor/Jaspar	NARATATCCTT	2.58 (-593.25)	3613.0 (18.56%)	940.8 (7.18%)
MC	hepatocyte	NC ELE	MGA_PITX1_1/taiple	AGGTGHTAATCCG	2.77 (-592.38)	3413.0 (8.32%)	932.7 (3.00%)
MC	hepatocyte	NC ELE	ZNF524_2/encode	CTCGAACCCKTGMC	3.53 (-589.34)	2407.0 (5.86%)	515.3 (1.66%)
MC	hepatocyte	NC ELE	POU5F1_2/taiple	TATGCGCATA	2.62 (-588.03)	3703.0 (9.02%)	1068.1 (3.44%)
MC	hepatocyte	NC ELE	HNF1_1/encode	GGTTAATDATTAMCA	2.74 (-586.73)	3432.0 (8.36%)	946.7 (3.05%)
MC	hepatocyte	NC ELE	GCM1_FIGLA_1/taiple	CASCTGSACCCGCAY	3.09 (-583.69)	2853.0 (6.95%)	698.7 (2.25%)
MC	neural_progenitor_cell	NC ELE	Foxh1(Forkhead)/hESC-FOXH1-ChIP-Seq(GSE29422)/Homer	NNTGTGGATTSS	2.19 (-583.26)	4718.0 (24.24%)	1449.5 (11.06%)
MC	omnibus	NC ELE	PH0109.1_Nkx1-1/Jaspar	WGCRCTAATTAGYGGGR	2.02 (-581.95)	6560.0 (2.95%)	1927.4 (1.46%)
MC	omnibus	NC ELE	PBX3_disc3/encode	ABTGACAGSCVBNNBRGCCAA	2.19 (-581.52)	5408.0 (2.43%)	1463.4 (1.11%)
MC	hepatocyte	NC ELE	GCM1/MA0646.1/Jaspar	CATGCGGGTAC	2.72 (-580.65)	3454.0 (8.42%)	962.5 (3.10%)
MC	neural_progenitor_cell	NC ELE	Tcf4(HMG)/Hct116-Tcf4-ChIP-Seq(SRA012054)/Homer	ASATCAAAGGVA	2.48 (-580.65)	3797.0 (19.51%)	1031.3 (7.87%)
MC	hepatocyte	NC ELE	PH0038.1_Hlx/Jaspar	CCATAATTAATTAYM	2.72 (-578.05)	3444.0 (8.39%)	960.5 (3.09%)
MC	neural_progenitor_cell	NC ELE	AP1_disc5/encode	ACTCACCAC	2.22 (-576.31)	4561.0 (23.43%)	1383.6 (10.55%)
MC	hepatocyte	NC ELE	MEIS1_HOXB13_1/taiple	SYMRTAAAMCTGTCA	2.63 (-575.44)	3614.0 (8.80%)	1040.8 (3.35%)
MC	hepatocyte	NC ELE	CTCF_disc3/encode	ACTAGAGGG	2.54 (-573.27)	3824.0 (9.32%)	1140.4 (3.67%)
MC	hepatocyte	NC ELE	CTCF_disc4/encode	CABHWGRTGGCAGC	2.48 (-572.83)	3979.0 (9.69%)	1214.5 (3.91%)
MC	neural_progenitor_cell	NC ELE	EP300_disc10/encode	ARVAGGAADT	2.09 (-572.83)	5091.0 (26.16%)	1642.2 (12.53%)
MC	hepatocyte	NC ELE	GATA(Zf),IR3/iTreg-Gata3-ChIP-Seq(GSE20898)/Homer	NNNNNBAGATAWYATCTVHN	2.44 (-571.97)	4090.0 (9.96%)	1268.5 (4.08%)
MC	hepatocyte	NC ELE	POU2F2_known13/encode	TNWNADATATGCATAAKSRNDM	2.70 (-569.79)	3430.0 (8.36%)	962.3 (3.10%)
MC	neural_progenitor_cell	NC ELE	IRX2_2/encode	NWACATGACAWG	2.58 (-569.79)	3500.0 (17.98%)	913.0 (6.96%)
MC	hepatocyte	NC ELE	HOXB2_SOX15_4/taiple	SHMATTAVBHAMACAATG	2.77 (-569.36)	3294.0 (8.03%)	901.8 (2.90%)
MC	hepatocyte	NC ELE	PB0197.1_Zfp105_2/Jaspar	NYGGTTCAATAABTYTR	2.92 (-565.89)	3013.0 (7.34%)	781.0 (2.51%)
MC	neural_progenitor_cell	NC ELE	PB0166.1_Sox12_2/Jaspar	MVNBAGACAAAGGADT	2.34 (-565.02)	4082.0 (20.97%)	1174.8 (8.96%)
MC	neural_progenitor_cell	NC ELE	Myb/MA0100.2/Jaspar	YCAACTGYCA	2.03 (-565.02)	5296.0 (27.21%)	1753.4 (13.38%)
MC	neural_progenitor_cell	NC ELE	NR5A2_1/encode	CBGRCCTTGVAC	2.01 (-563.28)	5431.0 (27.90%)	1823.3 (13.91%)
MC	myotube	NC ELE	ATF4_1/encode	CVTGACGYMABG	2.08 (-562.85)	5400.0 (17.50%)	2019.3 (8.42%)
MC	neural_progenitor_cell	NC ELE	PITX2_1/encode	TDTAATCCCAR	2.14 (-561.11)	4761.0 (24.46%)	1496.8 (11.42%)
MC	neural_progenitor_cell	NC ELE	CEBPA/MA0102.3/Jaspar	ATTGCACAAYH	2.43 (-560.67)	3811.0 (19.58%)	1057.9 (8.07%)
MC	hepatocyte	NC ELE	ZBTB7B/MA0694.1/Jaspar	RCGACCACCGAA	2.95 (-559.81)	2933.0 (7.15%)	752.5 (2.42%)
MC	neural_progenitor_cell	NC ELE	HOXB2_EOMES_1/taiple	RGGTGTTAATGR	2.28 (-559.37)	4250.0 (21.84%)	1257.5 (9.59%)
MC	hepatocyte	NC ELE	GATA:SCL(Zf,bHLH)/Ter119-SCL-ChIP-Seq(GSE18720)/Homer	CRGCTGBNGNSNNSAGATAA	2.74 (-555.03)	3256.0 (7.93%)	898.8 (2.89%)
MC	hepatocyte	NC ELE	SPI1_disc1/encode	ACTTCCTCTT	2.36 (-555.03)	4221.0 (10.28%)	1352.9 (4.35%)
MC	hepatocyte	NC ELE	E2F_known2/encode	TTTSGCGC	2.76 (-554.16)	3225.0 (7.86%)	886.0 (2.85%)
MC	myotube	NC ELE	EP300_disc7/encode	ATGACACA	2.13 (-553.73)	5057.0 (16.38%)	1845.5 (7.70%)
MC	hepatocyte	NC ELE	POU2F1_GSC2_1/taiple	NRGATTANDTATGCAWAWN	2.81 (-552.42)	3109.0 (7.57%)	835.0 (2.69%)
MC	hepatocyte	NC ELE	POU2F2_known4/encode	DHATRWWTATGCAAATTHAWHGA	3.00 (-551.55)	2813.0 (6.85%)	708.1 (2.28%)
MC	hepatocyte	NC ELE	PB0163.1_Six6_2/Jaspar	VWBGKATATATMCRHHT	3.07 (-551.12)	2722.0 (6.63%)	670.7 (2.16%)
MC	neural_progenitor_cell	NC ELE	CDX2_1/encode	ADANTTTTATKRCC	3.03 (-550.69)	2669.0 (13.71%)	592.4 (4.52%)
MC	hepatocyte	NC ELE	PB0144.1_Lef1_2/Jaspar	SARSATCAATCAHTWD	2.78 (-550.69)	3180.0 (7.75%)	868.2 (2.79%)
MC	hepatocyte	NC ELE	Rhox11/MA0629.1/Jaspar	AVKNCGCTGTWAADVRW	2.55 (-550.69)	3648.0 (8.89%)	1082.6 (3.48%)
MC	hepatocyte	NC ELE	CUX1_TBX21_2/taiple	TCACACCCAATA	2.80 (-550.25)	3145.0 (7.66%)	853.1 (2.74%)
MC	hepatocyte	NC ELE	PB0115.1_Ehf_2/Jaspar	TWVDABTTCCGATCWW	2.59 (-550.25)	3557.0 (8.67%)	1040.4 (3.35%)
MC	keratinocyte	GC random	Jun-AP1(bZIP)/K562-cJun-ChIP-Seq(GSE31477)/Homer	GATGASTCATCN	2.36 (-550.25)	3836.0 (23.60%)	3209.8 (9.99%)
MC	neural_progenitor_cell	NC ELE	PB0173.1_Sox21_2/Jaspar	NVYCWATTGTTCVNHNV	2.39 (-549.82)	3838.0 (19.72%)	1080.4 (8.24%)
MC	hepatocyte	NC ELE	PBX1/MA0070.1/Jaspar	HCATCAATCAAW	2.69 (-546.78)	3327.0 (8.11%)	938.7 (3.02%)
MC	neural_progenitor_cell	NC ELE	ZNF264(Zf)/HEK293-ZNF264.GFP-ChIP-Seq(GSE58341)/Homer	RGGGCACTAACY	2.16 (-546.78)	4580.0 (23.53%)	1426.7 (10.88%)
MC	hepatocyte	NC ELE	LXRE(NR),DR4/RAW-LXRb.biotin-ChIP-Seq(GSE21512)/Homer	RGGTTACTANAGGTCA	2.70 (-546.34)	3302.0 (8.04%)	927.1 (2.98%)
MC	hepatocyte	NC ELE	IRF:BATF(IRF:bZIP)/pDC-Irf8-ChIP-Seq(GSE66899)/Homer	CTTTCANTATGACTV	2.51 (-544.61)	3710.0 (9.04%)	1118.6 (3.60%)
MC	neural_progenitor_cell	NC ELE	FOXJ2_HOXB13_4/taiple	TTTTATKRYCAACA	3.00 (-542.00)	2676.0 (13.75%)	601.3 (4.59%)
MC	myotube	NC ELE	Sp1(Zf)/Promoter/Homer	GGCCCCGCCCCC	2.18 (-539.83)	4708.0 (15.25%)	1677.3 (7.00%)
MC	neural_progenitor_cell	NC ELE	MEIS1_DRGX_2/taiple	TGTCAATTA	2.40 (-535.05)	3721.0 (19.12%)	1043.2 (7.96%)
MC	neural_progenitor_cell	NC ELE	SD0002.1_at_AC_acceptor/Jaspar	MAGGCAAGTRN	2.08 (-535.05)	4835.0 (24.84%)	1564.8 (11.94%)
MC	hepatocyte	NC ELE	GATA_disc5/encode	AGCCAARCC	2.51 (-533.31)	3643.0 (8.88%)	1099.3 (3.54%)
MC	hepatocyte	NC ELE	YY1_known3/encode	CGGCCATCT	2.65 (-532.88)	3309.0 (8.06%)	944.8 (3.04%)
MC	hepatocyte	NC ELE	RFX5_known3/encode	MGTTACTAGGCAAM	2.64 (-532.88)	3322.0 (8.09%)	950.0 (3.06%)
MC	hepatocyte	NC ELE	HOXB2_SOX15_2/taiple	ACAATGSNHNVYAATTA	2.73 (-532.01)	3159.0 (7.70%)	877.3 (2.82%)
MC	neural_progenitor_cell	NC ELE	PH0037.1_Hdx/Jaspar	NDGDNGAAATCATNBHA	2.48 (-532.01)	3519.0 (18.08%)	957.1 (7.30%)
MC	neural_progenitor_cell	NC ELE	NKX2-2_1/encode	TTAAGTRSTT	2.50 (-528.97)	3443.0 (17.69%)	927.1 (7.07%)
MC	neural_progenitor_cell	NC ELE	PH0088.1_Isl2/Jaspar	MHMAATYAATTAAKWT	3.14 (-525.93)	2435.0 (12.51%)	521.7 (3.98%)
MC	neural_progenitor_cell	NC ELE	Atoh1/MA0461.2/Jaspar	AACATATGBY	2.34 (-525.50)	3840.0 (19.73%)	1106.2 (8.44%)
MC	hepatocyte	NC ELE	HOXB2_SOX15_3/taiple	ACAATRRAMSYAATTA	2.85 (-523.32)	2899.0 (7.06%)	770.8 (2.48%)
MC	neural_progenitor_cell	NC ELE	Pit1+1bp(Homeobox)/GCrat-Pit1-ChIP-Seq(GSE58009)/Homer	ATGCATAATTCA	2.63 (-523.32)	3140.0 (16.13%)	803.2 (6.13%)
MC	neural_progenitor_cell	NC ELE	PB0169.1_Sox15_2/Jaspar	BTVAATGWAATTCSA	2.60 (-523.32)	3202.0 (16.45%)	829.1 (6.32%)
MC	neural_progenitor_cell	NC ELE	NFY(CCAAT)/Promoter/Homer	RGCCAATSRG	2.06 (-523.32)	4830.0 (24.82%)	1576.8 (12.03%)
MC	hepatocyte	NC ELE	HOXB2_HOXB13_3/taiple	CYCATCACATAAAA	2.76 (-522.89)	3039.0 (7.40%)	832.0 (2.68%)
MC	hepatocyte	NC ELE	PB0025.1_Glis2_1/Jaspar	YWWNGACCCCCCABAD	2.59 (-522.02)	3389.0 (8.26%)	992.9 (3.19%)
MC	neural_progenitor_cell	NC ELE	RUNX(Runt)/HPC7-Runx1-ChIP-Seq(GSE22178)/Homer	SAAACCACAG	2.13 (-521.59)	4508.0 (23.16%)	1422.6 (10.85%)
MC	hepatocyte	NC ELE	EGR1_known12/encode	HHACGCCCMCTCAMWH	3.84 (-521.15)	1926.0 (4.69%)	379.9 (1.22%)
MC	hepatocyte	NC ELE	Reverb(NR),DR2/RAW-Reverba.biotin-ChIP-Seq(GSE45914)/Homer	GTRGGTCASTGGGTCA	2.43 (-518.98)	3748.0 (9.13%)	1165.6 (3.75%)
MC	neural_progenitor_cell	NC ELE	HLF_1/encode	GTTACGTAAT	2.74 (-518.55)	2929.0 (15.05%)	720.2 (5.49%)
MC	neural_progenitor_cell	NC ELE	HOXB13_EOMES_1/taiple	AGGTGTBHMATAAAA	2.84 (-517.68)	2771.0 (14.24%)	657.8 (5.02%)
MC	hepatocyte	NC ELE	ARID5B_1/encode	AACCACAATACCAA	2.62 (-515.07)	3280.0 (7.99%)	949.3 (3.05%)
MC	neural_progenitor_cell	NC ELE	NFkB-p65(RHD)/GM12787-p65-ChIP-Seq(GSE19485)/Homer	WGGGGATTTCCC	2.17 (-515.07)	4334.0 (22.27%)	1347.0 (10.28%)
MC	hepatocyte	NC ELE	TFAP2C_E2F8_1/taiple	TTTCCCGCBHGCCCSAGGC	6.13 (-514.20)	1182.0 (2.88%)	144.6 (0.47%)
MC	hepatocyte	NC ELE	PB0081.1_Tcf1_1/Jaspar	NCTHRGTTAACTAADNN	2.63 (-513.34)	3250.0 (7.92%)	937.1 (3.01%)
MC	neural_progenitor_cell	NC ELE	ZBTB18(Zf)/HEK293-ZBTB18.GFP-ChIP-Seq(GSE58341)/Homer	AACATCTGGA	2.34 (-513.34)	3745.0 (19.24%)	1076.2 (8.21%)
MC	hepatocyte	NC ELE	ETS_disc6/encode	AAATCTCGCG	2.72 (-512.90)	3066.0 (7.47%)	854.8 (2.75%)
MC	hepatocyte	NC ELE	MEIS1_ELF1_1/taiple	VTGCCGGAAGTN	2.52 (-512.90)	3487.0 (8.50%)	1048.7 (3.37%)
MC	hepatocyte	NC ELE	PH0150.1_Pou4f3/Jaspar	WVTTATTAATGADGTC	3.00 (-510.30)	2631.0 (6.41%)	666.7 (2.14%)
MC	myotube	NC ELE	MafK(bZIP)/C2C12-MafK-ChIP-Seq(GSE36030)/Homer	GCTGASTCAGCA	2.14 (-509.43)	4636.0 (15.02%)	1682.6 (7.02%)
MC	neural_progenitor_cell	NC ELE	IRF4(IRF)/GM12878-IRF4-ChIP-Seq(GSE32465)/Homer	ACTGAAACCA	2.36 (-507.69)	3676.0 (18.89%)	1051.2 (8.02%)
MC	hepatocyte	NC ELE	TEAD4_HOXB13_1/taiple	CTCGTAAAATGCG	2.64 (-506.82)	3192.0 (7.78%)	917.1 (2.95%)
MC	hepatocyte	NC ELE	ZSCAN22(Zf)/HEK293-ZSCAN22.GFP-ChIP-Seq(GSE58341)/Homer	SMCAGTCWGAKGGAGGAGGC	3.08 (-504.22)	2500.0 (6.09%)	616.3 (1.98%)
MC	hepatocyte	NC ELE	RAR:RXR(NR),DR5/ES-RAR-ChIP-Seq(GSE56893)/Homer	AGGTCAAGGTCA	2.61 (-503.35)	3225.0 (7.86%)	936.3 (3.01%)
MC	neural_progenitor_cell	NC ELE	E2F6(E2F)/Hela-E2F6-ChIP-Seq(GSE31477)/Homer	GGCGGGAARN	2.05 (-501.18)	4718.0 (24.24%)	1550.6 (11.83%)
MC	PC-3	GC random	BACH1_1/encode	ANSATGAGTCATGVT	2.79 (-495.96)	2842.0 (6.90%)	1003.9 (2.47%)
MC	hepatocyte	NC ELE	HOXB13_EOMES_2/taiple	CYMATAAANTMACACCT	2.90 (-495.53)	2669.0 (6.50%)	695.5 (2.24%)
MC	hepatocyte	NC ELE	TAL1_known1/encode	VBGAACAGATGGTCNN	2.46 (-492.92)	3509.0 (8.55%)	1081.6 (3.48%)
MC	neural_progenitor_cell	NC ELE	TCF12_known1/encode	GCCAGCTG	2.15 (-491.62)	4210.0 (21.63%)	1316.8 (10.04%)
MC	hepatocyte	NC ELE	PH0089.1_Isx/Jaspar	HNNVCTAATTAGBBGW	2.60 (-491.19)	3176.0 (7.74%)	926.9 (2.98%)
MC	hepatocyte	NC ELE	HOXD12_HOXA3_1/taiple	YTAATKGSTAATAAAM	3.24 (-490.32)	2239.0 (5.45%)	520.8 (1.68%)
MC	omnibus	NC ELE	ZNF350_1/encode	GGGSCGCAGBYCTTT	2.12 (-490.32)	4997.0 (2.25%)	1406.6 (1.06%)
MC	omnibus	NC ELE	ETV7_2/taiple	GCGGAAGTGCTTCCGB	2.04 (-488.15)	5320.0 (2.39%)	1540.3 (1.17%)
MC	neural_progenitor_cell	NC ELE	DPRX_2/encode	VGGATAATCCN	2.25 (-485.98)	3850.0 (19.78%)	1154.3 (8.81%)
MC	neural_progenitor_cell	NC ELE	Atf3/MA0605.1/Jaspar	GATGACGT	2.19 (-485.98)	4054.0 (20.83%)	1249.4 (9.53%)
MC	neural_progenitor_cell	NC ELE	TRIM28_disc2/encode	AGAGAAACC	2.18 (-485.11)	4062.0 (20.87%)	1254.8 (9.57%)
MC	neural_progenitor_cell	NC ELE	POU3F2_1/encode	BYCATBCRWAATRARY	2.61 (-484.24)	2972.0 (15.27%)	768.5 (5.86%)
MC	hepatocyte	NC ELE	FOXA1:AR(Forkhead,NR)/LNCAP-AR-ChIP-Seq(GSE27824)/Homer	AGTAAACAAAAAAGAACAND	3.14 (-482.50)	2320.0 (5.65%)	559.8 (1.80%)
MC	neural_progenitor_cell	NC ELE	HOXA7_1/encode	YCAATCT	2.33 (-482.07)	3589.0 (18.44%)	1039.5 (7.93%)
MC	omnibus	NC ELE	RAR:RXR(NR),DR5/ES-RAR-ChIP-Seq(GSE56893)/Homer	RGGTCADNNAGAGGTCAV	2.02 (-480.76)	5550.0 (2.50%)	1644.8 (1.24%)
MC	hepatocyte	NC ELE	PB0037.1_Isgf3g_1/Jaspar	NARAAWCGAAACTDA	2.80 (-479.46)	2727.0 (6.64%)	735.5 (2.37%)
MC	neural_progenitor_cell	NC ELE	STAT_disc6/encode	AGGCAGGAA	2.05 (-479.46)	4532.0 (23.29%)	1487.7 (11.35%)
MC	MM.1S	GC random	IRF1(IRF)/PBMC-IRF1-ChIP-Seq(GSE43036)/Homer	GAAAGTGAAAGT	2.13 (-477.29)	4275.0 (18.68%)	2278.4 (8.77%)
MC	myotube	NC ELE	NF-E2(bZIP)/K562-NFE2-ChIP-Seq(GSE31477)/Homer	GATGACTCAGCA	3.62 (-476.86)	1885.0 (6.11%)	404.1 (1.69%)
MC	neural_progenitor_cell	NC ELE	MEF2_disc2/encode	AGGAAATGA	2.55 (-476.86)	3030.0 (15.57%)	799.3 (6.10%)
MC	neural_progenitor_cell	NC ELE	PU.1(ETS)/ThioMac-PU.1-ChIP-Seq(GSE21512)/Homer	AGAGGAAGTG	2.26 (-476.42)	3746.0 (19.25%)	1117.5 (8.52%)
MC	neural_progenitor_cell	NC ELE	BARHL2_4/encode	TAAWYGNYVHTAAWYG	3.44 (-474.68)	1967.0 (10.11%)	385.1 (2.94%)
MC	neural_progenitor_cell	NC ELE	FOXA_disc4/encode	AAATTCCT	2.25 (-474.68)	3768.0 (19.36%)	1129.3 (8.61%)
MC	hepatocyte	NC ELE	BATF_disc3/encode	AAATGACTGG	2.48 (-472.08)	3314.0 (8.07%)	1012.6 (3.26%)
MC	neural_progenitor_cell	NC ELE	PH0021.1_Dlx2/Jaspar	VVDATAATTABHYCAG	2.48 (-470.34)	3143.0 (16.15%)	854.5 (6.52%)
MC	neural_progenitor_cell	NC ELE	FOXF2/MA0030.1/Jaspar	BMAASGTAAACAAD	3.48 (-469.91)	1919.0 (9.86%)	371.0 (2.83%)
MC	hepatocyte	NC ELE	PRDM1_known1/encode	AGRAAGKGAAAGKA	2.50 (-469.47)	3251.0 (7.92%)	985.4 (3.17%)
MC	hepatocyte	NC ELE	GLI3(Zf)/Limb-GLI3-ChIP-Chip(GSE11077)/Homer	CGTGGGTGGTCC	2.52 (-468.60)	3200.0 (7.80%)	962.4 (3.10%)
MC	hepatocyte	NC ELE	RFX5_known1/encode	NDGTHRCCTGGCAACVW	2.74 (-467.74)	2758.0 (6.72%)	760.4 (2.45%)
MC	neural_progenitor_cell	NC ELE	TFAP2C/MA0524.2/Jaspar	TGCCCBRGGGCA	2.01 (-465.56)	4609.0 (23.68%)	1543.5 (11.77%)
MC	hepatocyte	NC ELE	PH0005.1_Barhl1/Jaspar	AAMAACCAATTAAKNC	2.83 (-462.96)	2594.0 (6.32%)	692.4 (2.23%)
MC	neural_progenitor_cell	NC ELE	PB0114.1_Egr1_2/Jaspar	NKNBGAGTGGGAYTNN	2.06 (-462.52)	4379.0 (22.50%)	1434.0 (10.94%)
MC	hepatocyte	NC ELE	PH0017.1_Cux1_2/Jaspar	TARTGATGATCAMTA	2.87 (-461.22)	2535.0 (6.18%)	668.2 (2.15%)
MC	neural_progenitor_cell	NC ELE	POU2F2_known2/encode	ADGAATATKCAHNHW	2.81 (-461.22)	2521.0 (12.95%)	603.9 (4.61%)
MC	hepatocyte	NC ELE	GCM1_FOXI1_2/taiple	GTAAATAVGGGYD	2.96 (-460.79)	2418.0 (5.89%)	618.4 (1.99%)
MC	neural_progenitor_cell	NC ELE	RAD21_disc9/encode	CATCYMGTCTAGT	2.25 (-460.79)	3680.0 (18.91%)	1104.1 (8.42%)
MC	omnibus	NC ELE	ETV5_TCF3_2/taiple	GGCGGAWGBGGGGCAGGTGK	2.28 (-459.92)	3995.0 (1.80%)	1046.4 (0.79%)
MC	hepatocyte	NC ELE	RORgt(NR)/EL4-RORgt.Flag-ChIP-Seq(GSE56019)/Homer	AAYTAGGTCA	2.40 (-458.61)	3415.0 (8.32%)	1076.1 (3.46%)
MC	astrocyte	GC random	BACH1_1/encode	ANSATGAGTCATGVT	3.07 (-457.31)	2264.0 (5.62%)	720.8 (1.83%)
MC	hepatocyte	NC ELE	PH0113.1_Nkx2-4/Jaspar	HAAGCCACTTGAMATT	2.56 (-456.88)	3029.0 (7.38%)	895.7 (2.88%)
MC	hepatocyte	NC ELE	PB0201.1_Zfp281_2/Jaspar	AKKAKACCCCCAATDDV	2.72 (-456.44)	2726.0 (6.64%)	757.9 (2.44%)
MC	neural_progenitor_cell	NC ELE	BCL_disc6/encode	GGGAAAGCCC	2.09 (-456.01)	4168.0 (21.41%)	1340.8 (10.23%)
MC	omnibus	NC ELE	TEAD4_PITX1_2/taiple	GCATTCCVNASGGATTA	2.03 (-455.57)	5129.0 (2.31%)	1504.8 (1.14%)
MC	neural_progenitor_cell	NC ELE	TATA_disc8/encode	CGGAAGTCGC	2.06 (-455.14)	4324.0 (22.22%)	1417.4 (10.81%)
MC	hepatocyte	NC ELE	RFX5_disc3/encode	AACTGATGA	2.29 (-454.71)	3721.0 (9.07%)	1231.4 (3.96%)
MC	hepatocyte	NC ELE	HOXB2_SOX15_5/taiple	STAATTANMVMVAACAATG	2.86 (-453.84)	2510.0 (6.12%)	664.5 (2.14%)
MC	hepatocyte	NC ELE	AHR::ARNT_1/encode	TDDGRDTYGCGTGCCS	3.16 (-453.40)	2164.0 (5.27%)	518.1 (1.67%)
MC	neural_progenitor_cell	NC ELE	PB0154.1_Osr1_2/Jaspar	RYAYGCTACYTRMWNN	2.52 (-453.40)	2942.0 (15.12%)	784.9 (5.99%)
MC	hepatocyte	NC ELE	RUNX1_1/encode	ACAAGATAA	2.65 (-451.67)	2820.0 (6.87%)	804.7 (2.59%)
MC	neural_progenitor_cell	NC ELE	PB0120.1_Foxj1_2/Jaspar	ANRTCACAACAACAC	2.82 (-451.23)	2468.0 (12.68%)	590.2 (4.50%)
MC	hepatocyte	NC ELE	Pax7(Paired,Homeobox)/Myoblast-Pax7-ChIP-Seq(GSE25064)/Homer	TAATCAATTA	2.68 (-450.36)	2762.0 (6.73%)	779.1 (2.51%)
MC	neural_progenitor_cell	NC ELE	PH0073.1_Hoxc9/Jaspar	VKRGGTCATTAAYTDK	3.39 (-449.49)	1900.0 (9.76%)	377.2 (2.88%)
MC	neural_progenitor_cell	NC ELE	CDX_1/encode	TACWRHCARAGTHATAAA	3.55 (-448.19)	1789.0 (9.19%)	339.7 (2.59%)
MC	hepatocyte	NC ELE	GATA(Zf),IR4/iTreg-Gata3-ChIP-Seq(GSE20898)/Homer	NAGATWNBNATCTNN	3.10 (-446.89)	2188.0 (5.33%)	533.2 (1.72%)
MC	omnibus	NC ELE	CTCF_disc1/encode	DNYWATASTGCCATCTAGTGGY	2.27 (-444.28)	3877.0 (1.75%)	1017.9 (0.77%)
MC	hepatocyte	NC ELE	PH0164.1_Six4/Jaspar	AKRHATGACACCNHBNR	2.58 (-443.41)	2910.0 (7.09%)	854.7 (2.75%)
MC	neural_progenitor_cell	NC ELE	Oct4(POU,Homeobox)/mES-Oct4-ChIP-Seq(GSE11431)/Homer	ATTTGCATAW	2.12 (-443.41)	3959.0 (20.34%)	1256.4 (9.58%)
MC	neural_progenitor_cell	NC ELE	Lhx3/MA0135.1/Jaspar	WAATTAATTAWYC	3.53 (-440.81)	1776.0 (9.13%)	339.1 (2.59%)
MC	neural_progenitor_cell	NC ELE	FOXA_disc5/encode	AAAGKTCAA	2.36 (-440.81)	3223.0 (16.56%)	919.7 (7.02%)
MC	hepatocyte	NC ELE	ZNF784_1/encode	GTACCTACCT	3.04 (-439.51)	2219.0 (5.41%)	552.6 (1.78%)
MC	hepatocyte	NC ELE	HOXB2_PITX1_4/taiple	TAATKANRDGGATTA	2.75 (-439.07)	2576.0 (6.28%)	707.6 (2.28%)
MC	hepatocyte	NC ELE	Hoxb5/MA0904.1/Jaspar	AMGKTAATTASCHCAT	2.80 (-437.77)	2506.0 (6.11%)	677.3 (2.18%)
MC	hepatocyte	NC ELE	PAX8_1/encode	WCABTVWTGCGTGADHTV	2.34 (-436.47)	3421.0 (8.33%)	1106.2 (3.56%)
MC	hepatocyte	NC ELE	FOXJ2_PITX1_1/taiple	YTAATCCCDAMAACA	2.82 (-436.03)	2466.0 (6.01%)	661.4 (2.13%)
MC	hepatocyte	NC ELE	FOXO1_5/encode	TTTCCCCACACG	2.56 (-436.03)	2893.0 (7.05%)	854.5 (2.75%)
MC	myotube	NC ELE	ETS_known6/encode	RCCGGAAGTGCA	2.00 (-436.03)	4656.0 (15.09%)	1807.2 (7.54%)
MC	neural_progenitor_cell	NC ELE	IRX3_3/encode	YTACATGACAAA	3.19 (-435.60)	1994.0 (10.25%)	420.3 (3.21%)
MC	hepatocyte	NC ELE	PB0050.1_Osr1_1/Jaspar	NHNWACAGTAGCAMWR	2.31 (-435.60)	3520.0 (8.58%)	1156.7 (3.72%)
MC	neural_progenitor_cell	NC ELE	TAL1_known4/encode	TCCAKCTGCT	2.17 (-435.60)	3732.0 (19.17%)	1158.8 (8.84%)
MC	hepatocyte	NC ELE	PB0194.1_Zbtb12_2/Jaspar	HNTCRTTAGAACBYT	2.59 (-434.73)	2827.0 (6.89%)	826.0 (2.66%)
MC	neural_progenitor_cell	NC ELE	ETS_known4/encode	RCAGGAAGTGVKTGS	2.25 (-432.82)	3458.0 (17.77%)	1034.8 (7.89%)
MC	hepatocyte	NC ELE	PB0099.1_Zfp691_1/Jaspar	CDHACAGTGCTCMYWRW	2.68 (-432.25)	2655.0 (6.47%)	749.0 (2.41%)
MC	neural_progenitor_cell	NC ELE	POU6F1_1/encode	GCATAAWTTAT	3.19 (-431.86)	1979.0 (10.17%)	417.6 (3.19%)
MC	hepatocyte	NC ELE	PB0160.1_Rfxdc2_2/Jaspar	BKACTTGGATACGSNAH	2.79 (-430.86)	2475.0 (6.03%)	670.4 (2.16%)
MC	hepatocyte	NC ELE	MTF1_1/encode	TBTGCACMCGGCCC	3.01 (-428.52)	2187.0 (5.33%)	548.8 (1.77%)
MC	hepatocyte	NC ELE	ETV5_HES7_2/taiple	GSCRCGYGSSNNSCGGAWGB	4.56 (-424.96)	1309.0 (3.19%)	218.6 (0.70%)
MC	hepatocyte	NC ELE	RFX(HTH)/K562-RFX3-ChIP-Seq(SRA012198)/Homer	CGGTTGCCATGGCAAC	3.22 (-424.74)	1971.0 (4.80%)	462.9 (1.49%)
MC	neural_progenitor_cell	NC ELE	NKX6-1_1/encode	TTTTTAATTGGTT	3.22 (-423.35)	1914.0 (9.83%)	399.8 (3.05%)
MC	hepatocyte	NC ELE	GATA3(Zf),DR4/iTreg-Gata3-ChIP-Seq(GSE20898)/Homer	AGATGKDGAGATAAG	2.80 (-421.14)	2420.0 (5.90%)	655.9 (2.11%)
MC	neural_progenitor_cell	NC ELE	CBX5_1/encode	AATATTCAACAG	2.84 (-420.40)	2284.0 (11.74%)	542.2 (4.14%)
MC	hepatocyte	NC ELE	PH0055.1_Hoxa7_2/Jaspar	GKAGTAATTAATGGHM	2.95 (-420.35)	2227.0 (5.43%)	572.2 (1.84%)
MC	neural_progenitor_cell	NC ELE	PH0038.1_Hlx/Jaspar	CCATAATTAATTAYM	4.33 (-417.31)	1332.0 (6.84%)	207.6 (1.58%)
MC	neural_progenitor_cell	NC ELE	REST_disc7/encode	ACAGCGWC	2.26 (-415.53)	3310.0 (17.01%)	986.5 (7.53%)
MC	neural_progenitor_cell	NC ELE	ONECUT1_1/encode	HAAAATCAATAA	3.08 (-413.40)	1990.0 (10.22%)	434.6 (3.32%)
MC	neural_progenitor_cell	NC ELE	PH0007.1_Barx1/Jaspar	AARSYAATTRSYNAAT	2.67 (-412.62)	2471.0 (12.70%)	624.3 (4.76%)
MC	omnibus	NC ELE	EBF1_known1/encode	VDCDABTCCCYAGGGARBDKGB	2.19 (-412.54)	3922.0 (1.77%)	1071.0 (0.81%)
MC	neural_progenitor_cell	NC ELE	FOXO1_HOXB13_3/taiple	RWMAACACYMRTAAAA	3.17 (-412.02)	1912.0 (9.82%)	406.2 (3.10%)
MC	hepatocyte	NC ELE	AP1_disc8/encode	AAGGAAATGA	2.48 (-411.71)	2918.0 (7.11%)	893.4 (2.87%)
MC	myotube	NC ELE	CRE(bZIP)/Promoter/Homer	CSGTGACGTCAC	2.18 (-411.41)	3678.0 (11.92%)	1312.2 (5.47%)
MC	hepatocyte	NC ELE	ALX1_1/encode	MVCTAATTMNCATTABCD	3.50 (-411.28)	1710.0 (4.17%)	369.6 (1.19%)
MC	hepatocyte	NC ELE	PH0148.1_Pou3f3/Jaspar	WANDTATGCATAATDDA	2.98 (-411.15)	2140.0 (5.21%)	543.9 (1.75%)
MC	hepatocyte	NC ELE	ETV2/MA0762.1/Jaspar	AACCGGAAATA	2.12 (-409.93)	3952.0 (9.63%)	1412.0 (4.54%)
MC	neural_progenitor_cell	NC ELE	Spz1/MA0111.1/Jaspar	AGGGTAACAGC	2.24 (-408.19)	3307.0 (16.99%)	993.9 (7.58%)
MC	hepatocyte	NC ELE	PB0075.1_Sp100_1/Jaspar	RTTTHNCGGAAAAT	2.57 (-406.76)	2693.0 (6.56%)	793.2 (2.55%)
MC	neural_progenitor_cell	NC ELE	GRHL2(CP2)/HBE-GRHL2-ChIP-Seq(GSE46194)/Homer	AAACYKGTTWDACMRGTTTB	2.44 (-404.55)	2810.0 (14.44%)	775.3 (5.91%)
MC	neural_progenitor_cell	NC ELE	MYF_1/encode	MRGCARCTGCTG	2.12 (-403.81)	3666.0 (18.84%)	1166.1 (8.89%)
MC	PC-9	GC random	BACH1_1/encode	ANSATGAGTCATGVT	2.71 (-403.16)	2397.0 (9.38%)	861.3 (3.46%)
MC	neural_progenitor_cell	NC ELE	PH0008.1_Barx2/Jaspar	TAAKTAATTAVTKDTR	3.36 (-402.76)	1732.0 (8.90%)	347.1 (2.65%)
MC	neural_progenitor_cell	NC ELE	IKZF1_1/encode	NHTTGGGAATRCC	2.08 (-401.94)	3801.0 (19.53%)	1233.8 (9.41%)
MC	hepatocyte	NC ELE	PB0174.1_Sox30_2/Jaspar	TADGATTATAATACGS	2.98 (-400.85)	2093.0 (5.10%)	532.7 (1.71%)
MC	hepatocyte	NC ELE	TEAD4_HOXB13_4/taiple	RGAATGCAATAAA	2.45 (-399.72)	2870.0 (6.99%)	884.5 (2.85%)
MC	neural_progenitor_cell	NC ELE	PB0161.1_Rxra_2/Jaspar	KCRCRWAGGTYRNDMN	2.35 (-399.59)	2978.0 (15.30%)	854.9 (6.52%)
MC	hepatocyte	NC ELE	ZNF75A_1/encode	GCTTTTCCCACA	2.69 (-398.07)	2439.0 (5.94%)	686.4 (2.21%)
MC	neural_progenitor_cell	NC ELE	FOXJ2_HOXB13_3/taiple	GTAAACWWATAAAA	3.28 (-396.77)	1763.0 (9.06%)	362.1 (2.76%)
MC	neural_progenitor_cell	NC ELE	Hnf1(Homeobox)/Liver-Foxa2-Chip-Seq(GSE25694)/Homer	GGTTAAWCATTAA	3.63 (-395.90)	1541.0 (7.92%)	285.9 (2.18%)
MC	hepatocyte	NC ELE	TEAD4_TCF3_1/taiple	GCAGGTGMGWATGYR	2.65 (-395.90)	2485.0 (6.05%)	709.9 (2.28%)
MC	neural_progenitor_cell	NC ELE	MYOD1_1/encode	SRACAGGTGKTG	2.10 (-394.51)	3658.0 (18.79%)	1174.7 (8.96%)
MC	neural_progenitor_cell	NC ELE	REST_disc6/encode	ACAGCGCT	2.08 (-394.30)	3720.0 (19.11%)	1204.2 (9.19%)
MC	neural_progenitor_cell	NC ELE	PH0064.1_Hoxb9/Jaspar	RRAGCMATAAAAWTCR	3.07 (-394.17)	1913.0 (9.83%)	419.2 (3.20%)
MC	hepatocyte	NC ELE	PB0150.1_Mybl1_2/Jaspar	NSACCAACTGCCGWG	2.53 (-393.99)	2678.0 (6.52%)	800.5 (2.58%)
MC	hepatocyte	NC ELE	PB0128.1_Gcm1_2/Jaspar	DKCGNATAGGGGASRMK	2.79 (-393.77)	2277.0 (5.55%)	618.7 (1.99%)
MC	omnibus	NC ELE	TFAP2C_HES7_2/taiple	GGCACGTGCCNNTNGCCYSRGGS	3.07 (-391.34)	1971.0 (0.89%)	379.7 (0.29%)
MC	hepatocyte	NC ELE	SIX5_disc2/encode	GGGARTTGTA	2.58 (-391.30)	2564.0 (6.25%)	750.9 (2.42%)
MC	neural_progenitor_cell	NC ELE	FOXJ2_PITX1_2/taiple	TAAACAGGATTA	3.33 (-390.52)	1693.0 (8.70%)	341.7 (2.61%)
MC	hepatocyte	NC ELE	CACD_1/encode	CANCCYNWGGGTGDGG	2.87 (-389.26)	2146.0 (5.23%)	565.5 (1.82%)
MC	hepatocyte	NC ELE	HOXC10_EOMES_1/taiple	TMACACCTCRTAAA	2.91 (-389.00)	2106.0 (5.13%)	548.3 (1.76%)
MC	hepatocyte	NC ELE	PB0098.1_Zfp410_1/Jaspar	DRTWATGGGATGKMDWV	2.66 (-388.35)	2426.0 (5.91%)	690.4 (2.22%)
MC	hepatocyte	NC ELE	HOXB2_SOX15_1/taiple	ACAATGGMAWVVCMATTA	2.61 (-388.22)	2509.0 (6.11%)	728.3 (2.34%)
MC	hepatocyte	NC ELE	SOX2_1/encode	CCWTTGTTATGCAAA	2.64 (-388.09)	2443.0 (5.95%)	698.7 (2.25%)
MC	neural_progenitor_cell	NC ELE	FOXJ2_2/encode	ATMATAATATTTTT	3.69 (-388.04)	1480.0 (7.60%)	269.5 (2.06%)
MC	neural_progenitor_cell	NC ELE	ZEB1_known1/encode	HAYTTACCTGTGT	2.37 (-386.04)	2828.0 (14.53%)	802.7 (6.12%)
MC	neural_progenitor_cell	NC ELE	NFIL3/MA0025.1/Jaspar	TTATGTAAYNT	2.89 (-385.78)	2048.0 (10.52%)	477.7 (3.64%)
MC	neural_progenitor_cell	NC ELE	ELK1_FOXI1_6/taiple	AMCGGAANGTAAACA	3.34 (-385.05)	1669.0 (8.58%)	336.7 (2.57%)
MC	neural_progenitor_cell	NC ELE	PB0151.1_Myf6_2/Jaspar	VVNAACAGMCGCRCC	2.01 (-384.74)	3912.0 (20.10%)	1310.7 (10.00%)
MC	hepatocyte	NC ELE	TEAD4_HOXA13_1/taiple	CTCGTAAATWCCR	2.82 (-383.83)	2169.0 (5.28%)	580.1 (1.87%)
MC	hepatocyte	NC ELE	RFX5_known2/encode	NDGTHRCCATGGCAACVW	3.05 (-383.00)	1938.0 (4.72%)	482.4 (1.55%)
MC	neural_progenitor_cell	NC ELE	PRDM9(Zf)/Testis-DMC1-ChIP-Seq(GSE35498)/Homer	ADGGYAGYAGCATCT	2.22 (-382.57)	3181.0 (16.34%)	965.2 (7.36%)
MC	neural_progenitor_cell	NC ELE	PB0172.1_Sox1_2/Jaspar	HTATAATTGTTAKYV	2.92 (-382.53)	2008.0 (10.32%)	464.4 (3.54%)
MC	neural_progenitor_cell	NC ELE	PBX3_known1/encode	GATTGATGGTHS	2.18 (-381.48)	3282.0 (16.86%)	1013.0 (7.73%)
MC	hepatocyte	NC ELE	PH0014.1_Cphx/Jaspar	DTGATBVAATCAAW	2.61 (-380.75)	2470.0 (6.02%)	718.9 (2.31%)
MC	osteoblast	GC random	BACH1_1/encode	ANSATGAGTCATGVT	2.44 (-380.57)	2765.0 (6.33%)	1107.2 (2.59%)
MC	neural_progenitor_cell	NC ELE	DUX4/MA0468.1/Jaspar	TAATYYAATCA	2.75 (-380.01)	2180.0 (11.20%)	534.6 (4.08%)
MC	neural_progenitor_cell	NC ELE	HOXC11/MA0651.1/Jaspar	GGTCGTAAAAN	2.73 (-379.79)	2192.0 (11.26%)	540.0 (4.12%)
MC	hepatocyte	NC ELE	POU2F1_EOMES_2/taiple	RGTGTDAGAATATTCM	2.95 (-378.79)	2010.0 (4.90%)	516.4 (1.66%)
MC	hepatocyte	NC ELE	GLI2/MA0734.1/Jaspar	GCGACCACACTG	2.65 (-378.57)	2384.0 (5.81%)	681.1 (2.19%)
MC	neural_progenitor_cell	NC ELE	ETS_disc8/encode	AACGGAAV	2.23 (-378.01)	3128.0 (16.07%)	946.1 (7.22%)
MC	hepatocyte	NC ELE	MLX/MA0663.1/Jaspar	ATCACGTGAT	2.96 (-377.84)	2001.0 (4.88%)	513.1 (1.65%)
MC	neural_progenitor_cell	NC ELE	PH0012.1_Cdx1/Jaspar	WRAGGTMATAAAATTW	3.48 (-377.66)	1562.0 (8.03%)	303.5 (2.31%)
MC	PC-3	GC random	NF-E2(bZIP)/K562-NFE2-ChIP-Seq(GSE31477)/Homer	GATGACTCAGCA	2.59 (-375.84)	2455.0 (5.96%)	933.8 (2.30%)
MC	neural_progenitor_cell	NC ELE	EP300_disc6/encode	ATTACATCA	2.79 (-375.71)	2101.0 (10.79%)	506.7 (3.87%)
MC	hepatocyte	NC ELE	FOXC1_1/encode	NSNVAGTAAATAAACA	3.08 (-375.40)	1858.0 (4.53%)	455.8 (1.47%)
MC	neural_progenitor_cell	NC ELE	STAT5(Stat)/mCD4+-Stat5-ChIP-Seq(GSE12346)/Homer	RTTTCTNAGAAA	2.24 (-373.36)	3044.0 (15.64%)	913.2 (6.97%)
MC	hepatocyte	NC ELE	PTF1A_1/encode	GRGAAAMBBWCAGS	2.63 (-373.15)	2376.0 (5.79%)	683.7 (2.20%)
MC	neural_progenitor_cell	NC ELE	MEIS1_DRGX_1/taiple	TGACACTAATTR	2.39 (-372.75)	2712.0 (13.93%)	765.0 (5.84%)
MC	neural_progenitor_cell	NC ELE	FOXN1_1/encode	ARBGACGCTWT	2.04 (-372.41)	3695.0 (18.98%)	1221.1 (9.31%)
MC	neural_progenitor_cell	NC ELE	FOXJ2_5/encode	GTAAACATAAACA	3.99 (-371.23)	1299.0 (6.67%)	219.1 (1.67%)
MC	neural_progenitor_cell	NC ELE	RAD21_disc4/encode	ACCTGGTGGM	2.15 (-370.32)	3287.0 (16.89%)	1029.6 (7.85%)
MC	neural_progenitor_cell	NC ELE	EN1_7/encode	TAATTRSNYAATTA	2.79 (-369.80)	2071.0 (10.64%)	499.8 (3.81%)
MC	hepatocyte	NC ELE	HF1H3B_1/encode	GGYGGGGGAGGGGC	4.92 (-369.32)	1052.0 (2.56%)	162.2 (0.52%)
MC	omnibus	NC ELE	TFAP2C_HES7_1/taiple	GRCACGTGCCNBNYNGCCYSRGGC	3.36 (-369.06)	1644.0 (0.74%)	290.7 (0.22%)
MC	neural_progenitor_cell	NC ELE	LBX2_2/encode	CTSGAHCTAATTA	2.43 (-368.89)	2602.0 (13.37%)	721.4 (5.50%)
MC	omnibus	NC ELE	REST_disc1/encode	TTCAGCACCAYGGAC	2.37 (-367.98)	2991.0 (1.35%)	758.4 (0.57%)
MC	neural_progenitor_cell	NC ELE	CUX1_3/encode	NATCGATCGS	2.61 (-366.72)	2298.0 (11.81%)	594.2 (4.53%)
MC	hepatocyte	NC ELE	PBX4_HOXA10_3/taiple	NYCATAAATCAATCA	2.71 (-366.67)	2222.0 (5.41%)	620.6 (2.00%)
MC	omnibus	NC ELE	CTCF_disc2/encode	ACCAGGGGGCG	2.32 (-365.37)	3042.0 (1.37%)	780.4 (0.59%)
MC	hepatocyte	NC ELE	GCM1_FIGLA_3/taiple	CAGGTGKNGBGNNNBRTGCGGG	3.47 (-365.02)	1541.0 (3.75%)	336.3 (1.08%)
MC	hepatocyte	NC ELE	PB0021.1_Gata3_1/Jaspar	BKWDWAKAGATAAGARWTDARK	3.82 (-364.59)	1364.0 (3.32%)	270.8 (0.87%)
MC	hepatocyte	NC ELE	PH0125.1_Obox5_2/Jaspar	BATAWTTAATCCCTBYT	2.86 (-363.98)	2021.0 (4.92%)	534.9 (1.72%)
MC	hepatocyte	NC ELE	PAX5(Paired,Homeobox),condensed/GM12878-PAX5-ChIP-Seq(GSE32465)/Homer	GTCACGCTCSCTGM	2.51 (-363.90)	2508.0 (6.11%)	754.9 (2.43%)
MC	hepatocyte	NC ELE	PB0026.1_Gm397_1/Jaspar	NHDATGTGCACATACKH	2.97 (-362.55)	1906.0 (4.64%)	486.3 (1.56%)
MC	neural_progenitor_cell	NC ELE	OCT4-SOX2-TCF-NANOG(POU,Homeobox,HMG)/mES-Oct4-ChIP-Seq(GSE11431)/Homer	ATTTGCATAACAATG	2.67 (-361.85)	2183.0 (11.22%)	551.6 (4.21%)
MC	hepatocyte	NC ELE	SP2_disc3/encode	AAGGGGCGGG	4.08 (-361.68)	1241.0 (3.02%)	228.5 (0.74%)
MC	hepatocyte	NC ELE	PH0035.1_Gsc/Jaspar	ANWCGYTAATCCSYTWV	2.78 (-361.03)	2097.0 (5.11%)	570.8 (1.84%)
MC	neural_progenitor_cell	NC ELE	MafF(bZIP)/HepG2-MafF-ChIP-Seq(GSE31477)/Homer	HWWGTCAGCAWWTTT	2.44 (-359.42)	2515.0 (12.92%)	693.3 (5.29%)
MC	omnibus	NC ELE	TFAP2C_DRGX_1/taiple	SCCYSAGGCRAYAATTA	2.06 (-358.42)	3969.0 (1.79%)	1155.3 (0.87%)
MC	neural_progenitor_cell	NC ELE	Dmbx1/MA0883.1/Jaspar	WDAAMCGGATTARKBNW	3.00 (-358.12)	1803.0 (9.26%)	404.8 (3.09%)
MC	hepatocyte	NC ELE	Hoxd8/MA0910.1/Jaspar	TAADTAATTAATRGCTW	2.98 (-357.99)	1873.0 (4.56%)	476.6 (1.53%)
MC	myotube	NC ELE	RAR:RXR(NR),DR5/ES-RAR-ChIP-Seq(GSE56893)/Homer	AGGTCAAGGTCA	2.79 (-357.73)	2059.0 (6.67%)	574.0 (2.39%)
MC	PC-9	GC random	NF-E2(bZIP)/K562-NFE2-ChIP-Seq(GSE31477)/Homer	GATGACTCAGCA	2.76 (-357.51)	2084.0 (8.16%)	737.0 (2.96%)
MC	neural_progenitor_cell	NC ELE	CHD2_disc2/encode	AAAGGCGS	2.04 (-357.47)	3548.0 (18.23%)	1170.1 (8.93%)
MC	neural_progenitor_cell	NC ELE	GTF2A_1/encode	TATRWAAGGASC	2.09 (-356.03)	3367.0 (17.30%)	1085.7 (8.28%)
MC	neural_progenitor_cell	NC ELE	HNF4a(NR),DR1/HepG2-HNF4a-ChIP-Seq(GSE25021)/Homer	CARRGKBCAAAGTYCA	2.14 (-354.08)	3201.0 (16.45%)	1009.8 (7.70%)
MC	neural_progenitor_cell	NC ELE	HNF4_disc4/encode	AGCAAACAG	2.37 (-353.04)	2603.0 (13.37%)	738.6 (5.63%)
MC	neural_progenitor_cell	NC ELE	MEIS1_DLX2_1/taiple	TGACARBWTAATTR	2.62 (-352.91)	2195.0 (11.28%)	564.1 (4.30%)
MC	myotube	NC ELE	ATF3_known6/encode	GSTGACGTAABS	2.28 (-352.69)	2896.0 (9.38%)	986.1 (4.11%)
MC	neural_progenitor_cell	NC ELE	PH0022.1_Dlx3/Jaspar	BMRMDATAATTACMSWM	3.11 (-351.91)	1687.0 (8.67%)	365.4 (2.79%)
MC	hepatocyte	NC ELE	HOXA2(Homeobox)/mES-Hoxa2-ChIP-Seq(Donaldson_et_al.)/Homer	GYCATCMATCAT	2.49 (-351.34)	2482.0 (6.05%)	756.4 (2.43%)
MC	neural_progenitor_cell	NC ELE	Hes2/MA0616.1/Jaspar	NNNVGACACGTGC	2.14 (-350.65)	3162.0 (16.25%)	995.5 (7.59%)
MC	A673	GC random	ETV2/MA0762.1/Jaspar	AACCGGAAATA	2.01 (-349.82)	3751.0 (13.72%)	1795.1 (6.84%)
MC	omnibus	NC ELE	ZNF16(Zf)/HEK293-ZNF16.GFP-ChIP-Seq(GSE58341)/Homer	MACCTTCYATGGCTCCCTAKTGCCY	2.45 (-348.91)	2658.0 (1.20%)	652.2 (0.49%)
MC	neural_progenitor_cell	NC ELE	CDC5L_1/encode	GATTTAACATAA	2.86 (-348.78)	1888.0 (9.70%)	444.5 (3.39%)
MC	omnibus	NC ELE	GCM1_NHLH1_2/taiple	GCAGCTGYGGYBCATGCGGG	2.07 (-348.48)	3739.0 (1.68%)	1074.9 (0.81%)
MC	hepatocyte	NC ELE	ETS:E-box(ETS,bHLH)/HPC7-Scl-ChIP-Seq(GSE22178)/Homer	AGGAARCAGCTG	2.41 (-348.43)	2601.0 (6.34%)	816.8 (2.63%)
MC	omnibus	NC ELE	ETV2_TCF3_1/taiple	CASSTGNACCGGAAGYN	2.01 (-347.70)	4010.0 (1.81%)	1187.0 (0.90%)
MC	hepatocyte	NC ELE	HOXB2_PITX1_1/taiple	TAATKANGGGATTA	2.49 (-347.09)	2442.0 (5.95%)	742.2 (2.39%)
MC	hepatocyte	NC ELE	HOX13_MEIS1_1/taiple	DMYATAAAACTGTC	2.80 (-345.52)	1986.0 (4.84%)	536.3 (1.73%)
MC	neural_progenitor_cell	NC ELE	Ddit3::Cebpa/MA0019.1/Jaspar	RRRTGCAATMCC	2.24 (-345.22)	2856.0 (14.67%)	860.4 (6.56%)
MC	neural_progenitor_cell	NC ELE	HOXC13/MA0907.1/Jaspar	KCTCGTAAAAH	3.14 (-345.09)	1628.0 (8.36%)	349.0 (2.66%)
MC	neural_progenitor_cell	NC ELE	GCM_1/encode	CMNRCCCGCATD	2.13 (-345.05)	3147.0 (16.17%)	995.0 (7.59%)
MC	hepatocyte	NC ELE	GCM1_FIGLA_2/taiple	CAGGTGKBNNNNNNKBRTGCGGG	3.38 (-344.74)	1509.0 (3.68%)	338.9 (1.09%)
MC	hepatocyte	NC ELE	PH0102.1_Meis1/Jaspar	WANBASCTGTCAAWAC	2.83 (-343.18)	1949.0 (4.75%)	522.3 (1.68%)
MC	GM23248	GC random	BACH1_1/encode	ANSATGAGTCATGVT	2.26 (-342.44)	2914.0 (6.94%)	1265.4 (3.07%)
MC	neural_progenitor_cell	NC ELE	HSFY2_2/encode	TTTCGAACG	2.23 (-341.18)	2839.0 (14.59%)	857.4 (6.54%)
MC	neural_progenitor_cell	NC ELE	Max(bHLH)/K562-Max-ChIP-Seq(GSE31477)/Homer	RCCACGTGGYYN	2.05 (-340.88)	3373.0 (17.33%)	1108.6 (8.46%)
MC	hepatocyte	NC ELE	Mouse_Recombination_Hotspot(Zf)/Testis-DMC1-ChIP-Seq(GSE24438)/Homer	ACTYKNATTCGTGNTACTTC	2.77 (-340.79)	2003.0 (4.88%)	548.4 (1.76%)
MC	neural_progenitor_cell	NC ELE	TCF3_1/encode	VSRGCAGGTGTBCSY	2.27 (-340.40)	2729.0 (14.02%)	808.9 (6.17%)
MC	neural_progenitor_cell	NC ELE	PB0138.1_Irf4_2/Jaspar	NSNATTCTCGGTYNS	2.25 (-339.53)	2771.0 (14.24%)	828.2 (6.32%)
MC	hepatocyte	NC ELE	TEAD4_HOXA13_2/taiple	GGAATGCTCRTAAA	2.63 (-335.93)	2148.0 (5.23%)	618.8 (1.99%)
MC	neural_progenitor_cell	NC ELE	HOXB2_HOXB13_2/taiple	CTCGTAAAATTA	3.32 (-334.84)	1468.0 (7.54%)	297.0 (2.27%)
MC	neural_progenitor_cell	NC ELE	FOXJ1_1/encode	AWKTGTTTGTTTA	3.04 (-334.36)	1661.0 (8.53%)	368.8 (2.81%)
MC	neural_progenitor_cell	NC ELE	PB0005.1_Bbx_1/Jaspar	TAATTCAWTGAABTD	2.90 (-332.45)	1762.0 (9.05%)	408.5 (3.12%)
MC	hepatocyte	NC ELE	ERF_PITX1_1/taiple	DCCGGAAGYNNGGATTA	2.39 (-332.15)	2535.0 (6.18%)	804.9 (2.59%)
MC	neural_progenitor_cell	NC ELE	ETV5_FOXO1_1/taiple	RSCGGATGTTGWB	2.18 (-330.98)	2882.0 (14.81%)	889.6 (6.79%)
MC	hepatocyte	NC ELE	POU1F1_4/encode	NTYATGMATAATTAATG	2.69 (-330.15)	2031.0 (4.95%)	572.0 (1.84%)
MC	hepatocyte	NC ELE	TEAD4_DLX2_2/taiple	RCATTCCNNHNTAATTA	2.70 (-329.89)	2017.0 (4.91%)	565.7 (1.82%)
MC	hepatocyte	NC ELE	ZNF652_1/encode	NBAAAGGGTTAAW	3.16 (-328.67)	1581.0 (3.85%)	379.5 (1.22%)
MC	brain-microvascular-endothelial-cell	GC random	BACH1_1/encode	ANSATGAGTCATGVT	2.73 (-327.33)	1954.0 (6.48%)	697.1 (2.37%)
MC	neural_progenitor_cell	NC ELE	EGR1_disc5/encode	ACCGCCCA	2.02 (-327.15)	3361.0 (17.27%)	1121.7 (8.56%)
MC	astrocyte	GC random	NF-E2(bZIP)/K562-NFE2-ChIP-Seq(GSE31477)/Homer	GATGACTCAGCA	2.88 (-326.85)	1801.0 (4.47%)	612.6 (1.55%)
MC	neural_progenitor_cell	NC ELE	FOXO3_1/encode	TNGTTGTTTACATW	3.00 (-326.11)	1650.0 (8.48%)	370.4 (2.83%)
MC	omnibus	NC ELE	EGR3_1/encode	VTGCGTGGGCGT	2.18 (-324.72)	3146.0 (1.42%)	865.1 (0.65%)
MC	hepatocyte	NC ELE	GCM1_TBX21_1/taiple	AGGTGTSRTGCGGGYK	3.59 (-323.64)	1299.0 (3.16%)	272.5 (0.88%)
MC	hepatocyte	NC ELE	NR3C1_known14/encode	RRGAACATWATGTYCTRD	2.94 (-323.59)	1729.0 (4.21%)	445.6 (1.43%)
MC	small_intestine	NC ELE	1-GCCGCCGCCGCT/denovo	GCCGCCGCCGCT	2.05 (-323.01)	3243.0 (15.58%)	527.7 (7.60%)
MC	neural_progenitor_cell	NC ELE	MAF_disc2/encode	AAAATGCTGACT	2.40 (-322.77)	2356.0 (12.11%)	662.5 (5.05%)
MC	neural_progenitor_cell	NC ELE	PH0134.1_Pbx1/Jaspar	YCAYMCATCAATHWWNM	2.67 (-321.33)	1945.0 (9.99%)	490.5 (3.74%)
MC	neural_progenitor_cell	NC ELE	POU5F1_known1/encode	ATTGTSATGCWAATS	2.98 (-320.29)	1641.0 (8.43%)	371.1 (2.83%)
MC	hepatocyte	NC ELE	PLAG1/MA0163.1/Jaspar	GGGGCCCAAGGGGG	3.43 (-319.73)	1368.0 (3.33%)	302.0 (0.97%)
MC	hepatocyte	NC ELE	NR2E1_2/encode	AAGTCAAWAAGTCA	2.63 (-319.51)	2051.0 (5.00%)	591.0 (1.90%)
MC	hepatocyte	NC ELE	YY1(Zf)/Promoter/Homer	CAAGATGGCGGC	2.87 (-319.47)	1767.0 (4.31%)	465.1 (1.50%)
MC	neural_progenitor_cell	NC ELE	NANOG_known1/encode	GGGVCCATTTCC	2.37 (-318.34)	2375.0 (12.20%)	675.1 (5.15%)
MC	neural_progenitor_cell	NC ELE	POU2F1_EOMES_1/taiple	WTATKCAGTGTBA	2.32 (-318.08)	2456.0 (12.62%)	711.2 (5.43%)
MC	omnibus	NC ELE	TFAP2C_DLX3_1/taiple	NGCCYNVRGGCAHNKNSNTAATTR	2.22 (-317.38)	2870.0 (1.29%)	765.5 (0.58%)
MC	hepatocyte	NC ELE	ONECUT1/MA0679.1/Jaspar	AAAAAATCGATAHT	3.08 (-317.08)	1580.0 (3.85%)	388.4 (1.25%)
MC	WERI-Rb-1	NC ELE	1-CCGCCGCCGCCG/denovo	CCGCCGCCGCCG	2.15 (-317.00)	2940.0 (10.49%)	704.3 (4.88%)
MC	DND-41	NC ELE	1-CCGCCGCCGCCG/denovo	CCGCCGCCGCCG	2.02 (-317.00)	3307.0 (15.21%)	868.8 (7.53%)
MC	hepatocyte	NC ELE	ETV7_1/encode	YTACTTCCTG	2.23 (-313.95)	2757.0 (6.72%)	937.8 (3.02%)
MC	omnibus	NC ELE	TEAD4_HES7_1/taiple	GGWATGYGNGGCACGTGB	2.12 (-313.78)	3196.0 (1.44%)	898.3 (0.68%)
MC	brain-microvascular-endothelial-cell	NC ELE	2-CCGCCGCCGC/denovo	CCGCCGCCGC	2.02 (-313.00)	3370.0 (11.17%)	880.1 (5.54%)
MC	hepatocyte	NC ELE	E-box(bHLH)/Promoter/Homer	SSGGTCACGTGA	2.88 (-312.91)	1723.0 (4.20%)	453.0 (1.46%)
MC	neural_progenitor_cell	NC ELE	EP300_disc4/encode	ACHTCCGG	2.19 (-312.56)	2727.0 (14.01%)	840.2 (6.41%)
MC	myotube	NC ELE	MEIS1_ELF1_1/taiple	VTGCCGGAAGTN	2.19 (-312.43)	2796.0 (9.06%)	990.8 (4.13%)
MC	HCT116	GC random	BACH1_1/encode	ANSATGAGTCATGVT	3.19 (-312.13)	1442.0 (8.93%)	894.7 (2.80%)
MC	neural_progenitor_cell	NC ELE	INSM1/MA0155.1/Jaspar	TGTCAGGGGGCR	2.12 (-312.08)	2885.0 (14.82%)	914.8 (6.98%)
MC	myotube	NC ELE	ETV2/MA0762.1/Jaspar	AACCGGAAATA	2.13 (-311.65)	2970.0 (9.62%)	1083.6 (4.52%)
MC	HL-60	NC ELE	1-CCGCCGCCGCCG/denovo	CCGCCGCCGCCG	2.48 (-311.00)	2144.0 (10.73%)	580.3 (4.32%)
MC	neural_progenitor_cell	NC ELE	GATA_disc6/encode	AGTCAGCT	2.23 (-310.69)	2613.0 (13.43%)	790.8 (6.03%)
MC	thyroid_gland	NC ELE	1-GCCGCCGCCG/denovo	GCCGCCGCCG	2.34 (-310.00)	2426.0 (9.28%)	584.1 (3.97%)
MC	neural_progenitor_cell	NC ELE	PB0191.1_Tcfap2c_2/Jaspar	NYGCCCAAGGGCAD	2.08 (-309.78)	2991.0 (15.37%)	967.2 (7.38%)
MC	neural_progenitor_cell	NC ELE	POU2F2_known9/encode	TNTATGBTAATT	3.17 (-309.09)	1445.0 (7.42%)	306.4 (2.34%)
MC	omnibus	NC ELE	VDR_3/encode	RRTGAMCTTHMTGAMCCKYYT	2.00 (-309.00)	3637.0 (1.64%)	1084.5 (0.82%)
MC	HeLa-S3	NC ELE	1-CCGCCGCCGC/denovo	CCGCCGCCGC	2.05 (-309.00)	3181.0 (12.39%)	862.1 (6.05%)
MC	neural_progenitor_cell	NC ELE	DMRT1(DM)/Testis-DMRT1-ChIP-Seq(GSE64892)/Homer	TWGHWACAWTGTWDC	2.61 (-306.83)	1930.0 (9.92%)	497.7 (3.80%)
MC	neural_progenitor_cell	NC ELE	RBPJ:Ebox(?,bHLH)/Panc1-Rbpj1-ChIP-Seq(GSE47459)/Homer	GGGRAARRGRMCAGMTG	2.20 (-306.74)	2642.0 (13.57%)	808.2 (6.17%)
MC	hepatocyte	NC ELE	GCM1_FIGLA_4/taiple	CAGGTGKNRBNNBRTGCGGG	2.89 (-306.09)	1683.0 (4.10%)	441.0 (1.42%)
MC	SJSA1	GC random	BACH1_1/encode	ANSATGAGTCATGVT	2.72 (-305.05)	1816.0 (7.24%)	645.3 (2.66%)
MC	neural_progenitor_cell	NC ELE	PB0028.1_Hbp1_1/Jaspar	WNDWTGAATGAATGRN	2.37 (-304.53)	2275.0 (11.69%)	646.3 (4.93%)
MC	hepatocyte	NC ELE	GATA3(Zf),DR8/iTreg-Gata3-ChIP-Seq(GSE20898)/Homer	AGATSTNDNNDSAGATAASN	2.72 (-304.22)	1850.0 (4.51%)	516.1 (1.66%)
MC	omnibus	NC ELE	BDP1_disc1/encode	CCNGGAGGGCTTCCTGGAGGAGG	3.04 (-303.66)	1560.0 (0.70%)	304.9 (0.23%)
MC	neural_progenitor_cell	NC ELE	TEAD4_DLX2_1/taiple	RCATWCCNNNYAATTA	2.93 (-303.22)	1591.0 (8.17%)	365.6 (2.79%)
MC	common-myeloid-progenitor-CD34-positive	NC ELE	1-VGCCGCCGCCGC/denovo	VGCCGCCGCCGC	2.10 (-302.00)	2921.0 (12.94%)	689.3 (6.17%)
MC	hepatocyte	NC ELE	PH0112.1_Nkx2-3/Jaspar	YYTTAAGTACTTAATG	2.87 (-301.88)	1681.0 (4.10%)	444.8 (1.43%)
MC	neural_progenitor_cell	NC ELE	PB0097.1_Zfp281_1/Jaspar	TCCCCCCCCCCCCCC	2.04 (-301.83)	3044.0 (15.64%)	1003.7 (7.66%)
MC	hepatocyte	NC ELE	Hmx1/MA0896.1/Jaspar	VCVAGCAATTAATGVDT	2.79 (-301.66)	1754.0 (4.27%)	476.3 (1.53%)
MC	neural_progenitor_cell	NC ELE	PB0146.1_Mafk_2/Jaspar	VNAAAAATTGCAASR	2.46 (-301.57)	2113.0 (10.86%)	579.8 (4.42%)
MC	neural_progenitor_cell	NC ELE	POU2F1_SOX15_1/taiple	WTGMATAACAATA	2.56 (-301.10)	1970.0 (10.12%)	519.6 (3.96%)
MC	osteoblast	GC random	NF-E2(bZIP)/K562-NFE2-ChIP-Seq(GSE31477)/Homer	GATGACTCAGCA	2.40 (-301.01)	2293.0 (5.25%)	938.2 (2.19%)
MC	neural_progenitor_cell	NC ELE	PH0061.1_Hoxb6/Jaspar	TATKBGTAATTACVDB	3.40 (-300.49)	1278.0 (6.57%)	252.6 (1.93%)
MC	neural_progenitor_cell	NC ELE	HES1_1/encode	AVSBCTYGTGSCYMG	2.16 (-299.97)	2689.0 (13.82%)	838.7 (6.40%)
MC	neural_progenitor_cell	NC ELE	GATA_disc4/encode	ATCTGATA	2.40 (-299.66)	2185.0 (11.23%)	612.1 (4.67%)
MC	neural_progenitor_cell	NC ELE	TFCP2/MA0145.3/Jaspar	AAACCGGTTY	2.60 (-299.14)	1903.0 (9.78%)	493.1 (3.76%)
MC	neural_progenitor_cell	NC ELE	PB0208.1_Zscan4_2/Jaspar	MVWRGCACACAANWHV	2.25 (-298.75)	2465.0 (12.67%)	737.5 (5.63%)
MC	CD14-positive-monocyte	NC ELE	1-CCGCCGCCGCCG/denovo	CCGCCGCCGCCG	2.41 (-298.00)	2192.0 (8.35%)	631.2 (3.46%)
MC	hepatocyte	NC ELE	GCM2_PITX1_2/taiple	ATGCGGGSGATTAD	2.95 (-297.75)	1586.0 (3.86%)	407.4 (1.31%)
MC	neural_progenitor_cell	NC ELE	HNF4_disc2/encode	AAGTCCAGY	2.13 (-297.58)	2747.0 (14.11%)	868.3 (6.62%)
MC	hepatocyte	NC ELE	ETS:RUNX(ETS,Runt)/Jurkat-RUNX1-ChIP-Seq(GSE17954)/Homer	RCAGGATGTGGT	2.27 (-297.06)	2521.0 (6.14%)	842.7 (2.71%)
MC	omnibus	NC ELE	EBNA1(EBV-virus)/Raji-EBNA1-ChIP-Seq(GSE30709)/Homer	GGYAGCAYDTGCTDCCCNNN	2.19 (-297.01)	2786.0 (1.25%)	755.5 (0.57%)
MC	neural_progenitor_cell	NC ELE	THRa(NR)/C17.2-THRa-ChIP-Seq(GSE38347)/Homer	GGTCANYTGAGGWCA	2.04 (-296.71)	3021.0 (15.52%)	999.3 (7.62%)
MC	neural_progenitor_cell	NC ELE	YY2/MA0748.1/Jaspar	GWCCGCCATTA	2.46 (-295.97)	2067.0 (10.62%)	565.3 (4.31%)
MC	brain-microvascular-endothelial-cell	GC random	NF-E2(bZIP)/K562-NFE2-ChIP-Seq(GSE31477)/Homer	GATGACTCAGCA	2.78 (-295.75)	1717.0 (5.69%)	601.6 (2.05%)
MC	open_cardiac_muscle_cell	NC ELE	MEF2_known2/encode	RDTCTATTTATAGCTT	2.59 (-295.49)	1939.0 (5.96%)	1524.0 (2.30%)
MC	neural_progenitor_cell	NC ELE	PB0106.1_Arid5a_2/Jaspar	NNTNMAATACGARABVA	2.79 (-295.23)	1672.0 (8.59%)	403.8 (3.08%)
MC	thymus	NC ELE	1-GGCGGCGGCGGC/denovo	GGCGGCGGCGGC	2.84 (-295.00)	1602.0 (11.60%)	200.3 (4.09%)
MC	neural_progenitor_cell	NC ELE	TCF12_disc4/encode	AACCGAAA	2.10 (-294.58)	2790.0 (14.33%)	892.4 (6.81%)
MC	hepatocyte	NC ELE	PH0016.1_Cux1_1/Jaspar	ACCGRTTGATCAHCWBR	2.94 (-294.41)	1579.0 (3.85%)	407.1 (1.31%)
MC	breast_epithelium	NC ELE	2-GCBGCBGCCG/denovo	GCBGCBGCCG	2.36 (-294.00)	2235.0 (9.78%)	438.8 (4.14%)
MC	SJSA1	NC ELE	1-GGCGGCGGCRGC/denovo	GGCGGCGGCRGC	2.24 (-294.00)	2503.0 (9.98%)	555.9 (4.46%)
MC	hcasmc	GC random	BACH1_1/encode	ANSATGAGTCATGVT	2.02 (-293.71)	3204.0 (8.24%)	1572.4 (4.08%)
MC	hepatocyte	NC ELE	POU2F1_HOXB13_1/taiple	TGMATATACCAATAAA	2.99 (-293.67)	1535.0 (3.74%)	389.0 (1.25%)
MC	neural_progenitor_cell	NC ELE	NF1(CTF)/LNCAP-NF1-ChIP-Seq(Unpublished)/Homer	CYTGGCABNSTGCCAR	2.14 (-293.63)	2689.0 (13.82%)	846.4 (6.46%)
MC	neural_progenitor_cell	NC ELE	SpiB(ETS)/OCILY3-SPIB-ChIP-Seq(GSE56857)/Homer	AAAGRGGAAGTG	2.37 (-292.98)	2194.0 (11.27%)	623.2 (4.75%)
MC	neural_progenitor_cell	NC ELE	POU2F2_known13/encode	TNWNADATATGCATAAKSRNDM	3.48 (-292.71)	1218.0 (6.26%)	236.6 (1.80%)
MC	myotube	NC ELE	PB0180.1_Sp4_2/Jaspar	BAWAGGCGTGGCYND	2.29 (-292.71)	2400.0 (7.78%)	813.9 (3.39%)
MC	neural_progenitor_cell	NC ELE	PB0047.1_Myf6_1/Jaspar	RRRGAACAGBTGTCYG	2.25 (-292.71)	2414.0 (12.40%)	721.0 (5.50%)
MC	hepatocyte	NC ELE	ZNF317(Zf)/HEK293-ZNF317.GFP-ChIP-Seq(GSE58341)/Homer	GTCWGCTGTYYCTCT	2.45 (-292.63)	2133.0 (5.20%)	659.6 (2.12%)
MC	HAP-1	NC ELE	1-CYGCCGCCGCCG/denovo	CYGCCGCCGCCG	2.22 (-292.00)	2544.0 (10.57%)	532.2 (4.77%)
MC	neural_progenitor_cell	NC ELE	HOXB2_SOX15_4/taiple	SHMATTAVBHAMACAATG	3.39 (-291.98)	1254.0 (6.44%)	249.4 (1.90%)
MC	omnibus	NC ELE	MAF_known1/encode	TRGAGGGAAGTTGSCT	2.06 (-291.50)	3152.0 (1.42%)	909.0 (0.69%)
MC	hepatocyte	NC ELE	PH0031.1_Evx1/Jaspar	WVNACTAATTAGYGSWV	2.54 (-291.24)	1976.0 (4.81%)	587.7 (1.89%)
MC	neural_progenitor_cell	NC ELE	PB0163.1_Six6_2/Jaspar	VWBGKATATATMCRHHT	5.07 (-291.11)	791.0 (4.06%)	105.0 (0.80%)
MC	stomach	NC ELE	1-CCGCCGCCGCCG/denovo	CCGCCGCCGCCG	2.76 (-291.00)	1709.0 (6.56%)	224.4 (2.38%)
MC	neural_progenitor_cell	NC ELE	PB0132.1_Hbp1_2/Jaspar	DDKYCCCATTGTVNABN	2.19 (-290.80)	2543.0 (13.07%)	782.2 (5.97%)
MC	neural_progenitor_cell	NC ELE	Oct4:Sox17(POU,Homeobox,HMG)/F9-Sox17-ChIP-Seq(GSE44553)/Homer	CCATTGTATGCAAAT	2.94 (-290.11)	1520.0 (7.81%)	348.3 (2.66%)
MC	neural_progenitor_cell	NC ELE	PB0109.1_Bbx_2/Jaspar	TVANBGTTAACASHNRR	2.48 (-289.11)	1992.0 (10.23%)	540.5 (4.12%)
MC	myotube	NC ELE	NRF1(NRF)/MCF7-NRF1-ChIP-Seq(Unpublished)/Homer	CTGCGCATGCGC	2.52 (-288.98)	1989.0 (6.44%)	614.1 (2.56%)
MC	neural_progenitor_cell	NC ELE	REST_disc3/encode	GGACAGCKCC	2.06 (-287.85)	2864.0 (14.72%)	936.5 (7.14%)
MC	lung	NC ELE	3-GGAGGAGGAGGA/denovo	GGAGGAGGAGGA	2.88 (-287.00)	1570.0 (5.74%)	154.4 (1.99%)
MC	neural_progenitor_cell	NC ELE	PAX5_known3/encode	CTGGAACTCAC	2.11 (-286.98)	2705.0 (13.90%)	862.9 (6.58%)
MC	neural_progenitor_cell	NC ELE	ERF_FOXO1_1/taiple	RTAAACAGGAAGBS	2.45 (-286.76)	2017.0 (10.36%)	553.6 (4.22%)
MC	hepatocyte	NC ELE	ZNF669(Zf)/HEK293-ZNF669.GFP-ChIP-Seq(GSE58341)/Homer	GARTGGTCATCGCCC	2.69 (-285.72)	1757.0 (4.28%)	493.5 (1.59%)
MC	neural_progenitor_cell	NC ELE	PB0184.1_Tbp_2/Jaspar	CCSWTTTAAGSGNNC	2.60 (-285.72)	1817.0 (9.34%)	470.7 (3.59%)
MC	hepatocyte	NC ELE	BARX1_2/encode	CVATTAAAWANCGATTA	3.67 (-285.55)	1128.0 (2.75%)	233.9 (0.75%)
MC	hepatocyte	NC ELE	MYB_1/encode	YCVRMHGRCVGTTGGKGG	3.34 (-283.99)	1261.0 (3.07%)	285.3 (0.92%)
MC	hepatocyte	NC ELE	ELF2_2/taiple	AATGCGGAAGTR	2.29 (-283.81)	2344.0 (5.71%)	772.7 (2.49%)
MC	hepatocyte	NC ELE	HOXB2_TCF3_1/taiple	VCACCTGCMHSCCATTA	3.24 (-283.55)	1328.0 (3.24%)	312.1 (1.00%)
MC	hepatocyte	NC ELE	SPDEF/MA0686.1/Jaspar	ACCCGGATGTR	2.42 (-283.16)	2124.0 (5.17%)	666.2 (2.14%)
MC	neural_progenitor_cell	NC ELE	CArG(MADS)/PUER-Srf-ChIP-Seq(Sullivan_et_al.)/Homer	CCATATATGGNM	2.18 (-283.07)	2494.0 (12.81%)	769.2 (5.87%)
MC	brain-microvascular-endothelial-cell	NC ELE	4-CCGCCGCCGCCG/denovo	CCGCCGCCGCCG	2.62 (-282.00)	1808.0 (5.99%)	363.8 (2.29%)
MC	hepatocyte	NC ELE	GFY(?)/Promoter/Homer	ACTACAATTCCC	2.74 (-281.94)	1697.0 (4.13%)	470.7 (1.51%)
MC	neural_progenitor_cell	NC ELE	DMRTC2_1/encode	TTGTTACAWTKTTG	2.48 (-281.86)	1949.0 (10.01%)	529.1 (4.04%)
MC	hepatocyte	NC ELE	EMX1_2/encode	TAATTARCTAATTA	2.71 (-281.55)	1723.0 (4.20%)	482.7 (1.55%)
MC	neural_progenitor_cell	NC ELE	BCL_disc7/encode	ACAGCTCCC	2.01 (-281.03)	2963.0 (15.22%)	993.9 (7.58%)
MC	bipolar_neuron	NC ELE	1-GCCGCCGCCG/denovo	GCCGCCGCCG	2.30 (-281.00)	2339.0 (5.19%)	546.8 (2.26%)
MC	neural_progenitor_cell	NC ELE	ZBTB12(Zf)/HEK293-ZBTB12.GFP-ChIP-Seq(GSE58341)/Homer	NGNTCTAGAACCNGV	2.14 (-279.95)	2570.0 (13.20%)	808.5 (6.17%)
MC	neural_progenitor_cell	NC ELE	POU2F2_known4/encode	DHATRWWTATGCAAATTHAWHGA	3.77 (-279.86)	1044.0 (5.36%)	185.8 (1.42%)
MC	neural_progenitor_cell	NC ELE	PRDM14(Zf)/H1-PRDM14-ChIP-Seq(GSE22767)/Homer	RGGTCTCTAACY	2.22 (-279.56)	2373.0 (12.19%)	718.3 (5.48%)
MC	GM12878	NC ELE	1-CGGCGGCGGC/denovo	CGGCGGCGGC	2.03 (-279.00)	2907.0 (13.24%)	835.3 (6.51%)
MC	RWPE2	NC ELE	2-GCBGCSGCBGCB/denovo	GCBGCSGCBGCB	2.30 (-278.00)	2190.0 (12.62%)	579.3 (5.48%)
MC	IMR-90	NC ELE	2-CCGCCGCCGCCG/denovo	CCGCCGCCGCCG	2.00 (-278.00)	3088.0 (9.16%)	585.0 (4.57%)
MC	hepatocyte	NC ELE	PB0125.1_Gata3_2/Jaspar	YTHNRYAGATNKTATCRRBWHH	3.05 (-277.47)	1392.0 (3.39%)	343.7 (1.11%)
MC	neural_progenitor_cell	NC ELE	SMC3_disc2/encode	ACCAGCAGG	2.35 (-277.17)	2116.0 (10.87%)	606.9 (4.63%)
MC	neural_progenitor_cell	NC ELE	POU1F1_2/encode	WATTCATAATTATACMCA	3.83 (-277.12)	1021.0 (5.25%)	179.9 (1.37%)
MC	thymus	NC ELE	1-CGGCGGCGGC/denovo	CGGCGGCGGC	2.62 (-277.00)	1714.0 (12.41%)	232.1 (4.74%)
MC	hepatocyte	NC ELE	RREB1/MA0073.1/Jaspar	CCCCAAACCACCCCCMMCCM	3.62 (-276.82)	1102.0 (2.68%)	229.8 (0.74%)
MC	hepatocyte	NC ELE	E2F(E2F)/Hela-CellCycle-Expression/Homer	TTSGCGCGAAAA	3.12 (-276.12)	1348.0 (3.28%)	326.7 (1.05%)
MC	adrenal_gland	NC ELE	3-AGCGAGCGVGCG/denovo	AGCGAGCGVGCG	2.35 (-275.00)	2150.0 (6.47%)	451.7 (2.75%)
MC	neural_progenitor_cell	NC ELE	CTCF_disc10/encode	ACCTGCWGG	2.16 (-274.91)	2485.0 (12.77%)	775.1 (5.91%)
MC	HeLa-S3	GC random	NF-E2(bZIP)/K562-NFE2-ChIP-Seq(GSE31477)/Homer	GATGACTCAGCA	2.65 (-273.61)	1713.0 (6.67%)	624.6 (2.52%)
MC	hepatocyte	NC ELE	GCM1_HOXA2_1/taiple	ATGCGGGCGTAATBR	2.67 (-273.43)	1718.0 (4.19%)	488.0 (1.57%)
MC	hepatocyte	NC ELE	IRF_known1/encode	GAAAAGYGAAACC	2.68 (-273.13)	1704.0 (4.15%)	482.9 (1.55%)
MC	myotube	GC random	NF-E2(bZIP)/K562-NFE2-ChIP-Seq(GSE31477)/Homer	GATGACTCAGCA	2.51 (-272.91)	1885.0 (6.11%)	735.0 (2.43%)
MC	myotube	NC ELE	JunD(bZIP)/K562-JunD-ChIP-Seq/Homer	ATGACGTCATCN	2.61 (-272.09)	1758.0 (5.70%)	523.7 (2.18%)
MC	hepatocyte	NC ELE	SIX5_disc4/encode	AAAACTACAA	2.41 (-271.96)	2033.0 (4.95%)	636.1 (2.05%)
MC	myotube	NC ELE	HDAC2_disc4/encode	CGCGCGCGCG	2.03 (-270.44)	2892.0 (9.37%)	1106.7 (4.62%)
MC	hepatocyte	NC ELE	GCM1_FOXI1_4/taiple	GTAAACATRCGGGY	2.89 (-270.17)	1493.0 (3.64%)	392.2 (1.26%)
MC	hepatocyte	NC ELE	CUX1_2/encode	WWTATCGATTATTWT	2.98 (-268.35)	1407.0 (3.43%)	357.5 (1.15%)
MC	neural_progenitor_cell	NC ELE	TFAP2_known6/encode	AHCGCCTBAGGSGAT	2.09 (-267.57)	2589.0 (13.30%)	833.8 (6.36%)
MC	HL-60	NC ELE	1-CCGCCGCCGC/denovo	CCGCCGCCGC	2.16 (-267.00)	2430.0 (12.16%)	756.7 (5.64%)
MC	neural_progenitor_cell	NC ELE	ZNF263/MA0528.1/Jaspar	GGAGGAGGARGRGGAGGAGGR	2.22 (-266.87)	2280.0 (11.71%)	691.9 (5.28%)
MC	neural_progenitor_cell	NC ELE	RXRA_disc5/encode	AGAGGGCG	2.01 (-266.66)	2811.0 (14.44%)	940.7 (7.18%)
MC	K562	GC random	NF-E2(bZIP)/K562-NFE2-ChIP-Seq(GSE31477)/Homer	GATGACTCAGCA	3.27 (-266.27)	1202.0 (5.40%)	440.3 (1.65%)
MC	hepatocyte	NC ELE	NR2F2_1/encode	TGARCCYTTGACCCCW	2.55 (-266.01)	1810.0 (4.41%)	538.1 (1.73%)
MC	hepatocyte	NC ELE	JunD(bZIP)/K562-JunD-ChIP-Seq/Homer	ATGACGTCATCN	2.42 (-265.83)	1984.0 (4.83%)	620.6 (2.00%)
MC	myotube	NC ELE	ELF2_2/taiple	AATGCGGAAGTR	2.45 (-265.53)	1928.0 (6.25%)	612.1 (2.55%)
MC	hepatocyte	NC ELE	PH0051.1_Hoxa4/Jaspar	GRTTATTAATTAACKBG	2.92 (-265.44)	1441.0 (3.51%)	374.2 (1.20%)
MC	RWPE2	NC ELE	1-GCCGCCGCCG/denovo	GCCGCCGCCG	2.16 (-265.00)	2384.0 (13.74%)	672.8 (6.36%)
MC	myotube	NC ELE	ETV7_1/encode	YTACTTCCTG	2.33 (-264.53)	2111.0 (6.84%)	704.6 (2.94%)
MC	RWPE2	GC random	BACH1_1/encode	ANSATGAGTCATGVT	2.24 (-263.40)	2204.0 (12.70%)	1708.0 (5.68%)
MC	neural_progenitor_cell	NC ELE	ETS_known6/encode	RCCGGAAGTGCA	2.29 (-263.27)	2117.0 (10.88%)	622.5 (4.75%)
MC	mesenchymal_cell	GC random	BACH1_1/encode	ANSATGAGTCATGVT	2.99 (-263.10)	1370.0 (4.10%)	449.1 (1.37%)
MC	neural_progenitor_cell	NC ELE	HNF4_known4/encode	VTGAACTTTGMMC	2.35 (-262.62)	2018.0 (10.37%)	579.6 (4.42%)
MC	neural_progenitor_cell	NC ELE	CTCF_disc6/encode	ACCTAGTG	2.28 (-261.53)	2117.0 (10.88%)	624.8 (4.77%)
MC	neural_progenitor_cell	NC ELE	FOXO1_HOXB13_1/taiple	VWCAACAHVCYMATAAA	2.97 (-261.49)	1357.0 (6.97%)	308.0 (2.35%)
MC	neural_progenitor_cell	NC ELE	PAX5(Paired,Homeobox)/GM12878-PAX5-ChIP-Seq(GSE32465)/Homer	GCAGCCAAGCRTGACH	2.06 (-260.88)	2627.0 (13.50%)	860.0 (6.56%)
MC	neural_progenitor_cell	NC ELE	PH0063.1_Hoxb8/Jaspar	WSYDGCAATTAATARW	3.07 (-260.40)	1283.0 (6.59%)	281.9 (2.15%)
MC	hepatocyte	NC ELE	HNF4_known12/encode	BYVBSTGACCTTTGCMCNCTGCY	3.27 (-260.27)	1196.0 (2.91%)	277.7 (0.89%)
MC	hepatocyte	NC ELE	IRF_known4/encode	TRGGAAATCGAAABTKRS	2.59 (-260.19)	1705.0 (4.15%)	496.5 (1.60%)
MC	hepatocyte	NC ELE	AP1_disc6/encode	TCCDCTCCGGGTTTT	3.00 (-259.75)	1356.0 (3.30%)	343.1 (1.10%)
MC	omnibus	NC ELE	NR3C1_known15/encode	AGGTACACGRTGTWCCC	2.24 (-259.58)	2289.0 (1.03%)	604.0 (0.46%)
MC	hepatocyte	NC ELE	RAD21_disc3/encode	ACAAGAGGGC	3.12 (-258.01)	1256.0 (3.06%)	303.7 (0.98%)
MC	brain_fetal	GC random	1-TDCCATGGCAAC/denovo	TDCCATGGCAAC	2.24 (-258.00)	2230.0 (7.58%)	944.2 (3.39%)
MC	neural_progenitor_cell	NC ELE	POU2F1_GSC2_1/taiple	NRGATTANDTATGCAWAWN	3.42 (-257.88)	1092.0 (5.61%)	214.9 (1.64%)
MC	hepatocyte	NC ELE	CEBPB_known5/encode	NGWMTKWBGYAAKGCACA	2.54 (-257.80)	1771.0 (4.31%)	529.0 (1.70%)
MC	neural_progenitor_cell	NC ELE	MEF2_disc3/encode	ATGASTCAG	2.10 (-257.45)	2486.0 (12.77%)	798.8 (6.09%)
MC	neural_progenitor_cell	NC ELE	MYBL1_EOMES_2/taiple	AGGTGNSNAACGG	2.41 (-256.36)	1876.0 (9.64%)	524.7 (4.00%)
MC	neural_progenitor_cell	NC ELE	AFP_1/encode	ATTAACTACAC	2.87 (-256.28)	1401.0 (7.20%)	329.5 (2.51%)
MC	HepG2	NC ELE	1-VGCGGCSGCVGC/denovo	VGCGGCSGCVGC	2.13 (-256.00)	2421.0 (10.31%)	613.1 (4.83%)
MC	neural_progenitor_cell	NC ELE	PU.1:IRF8(ETS:IRF)/pDC-Irf8-ChIP-Seq(GSE66899)/Homer	GGAAGTGAAAST	2.46 (-255.80)	1807.0 (9.28%)	495.1 (3.78%)
MC	neural_progenitor_cell	NC ELE	TEAD4_HOXB13_2/taiple	SYAATAAAATGCR	3.04 (-255.67)	1279.0 (6.57%)	283.5 (2.16%)
MC	neural_progenitor_cell	NC ELE	ELK1_HOXB13_2/taiple	RVCGGAARYWATAAAM	2.81 (-255.10)	1437.0 (7.38%)	344.8 (2.63%)
MC	mesendoderm	NC ELE	2-SGCCGCCGCCGC/denovo	SGCCGCCGCCGC	2.08 (-255.00)	2507.0 (13.97%)	3140.4 (6.73%)
MC	neural_progenitor_cell	NC ELE	Brachyury(T-box)/Mesoendoderm-Brachyury-ChIP-exo(GSE54963)/Homer	ANTTMRCASBNNNGTGYKAAN	2.24 (-254.58)	2148.0 (11.04%)	646.7 (4.93%)
MC	omnibus	NC ELE	E2F1_ELK1_2/taiple	SGCGCSNDNNNGNRCCGGAAGT	4.00 (-254.15)	880.0 (0.40%)	127.8 (0.10%)
MC	PC-3	NC ELE	1-CCGCCGCCGC/denovo	CCGCCGCCGC	2.27 (-254.00)	2176.0 (5.28%)	595.0 (2.33%)
MC	hepatocyte	NC ELE	PB0143.1_Klf7_2/Jaspar	VANYATACGCCCHANHK	2.82 (-253.63)	1446.0 (3.52%)	387.9 (1.25%)
MC	neural_progenitor_cell	NC ELE	ZNF143|STAF(Zf)/CUTLL-ZNF143-ChIP-Seq(GSE29600)/Homer	ATTTCCCAGVAKSCY	2.07 (-253.45)	2515.0 (12.92%)	817.6 (6.24%)
MC	hepatocyte	NC ELE	MEF2_known2/encode	RDTCTATTTATAGCTT	2.79 (-252.72)	1476.0 (3.60%)	401.4 (1.29%)
MC	neural_progenitor_cell	NC ELE	PH0127.1_Nobox/Jaspar	CGNVCTAATTAGKWANC	2.50 (-252.67)	1724.0 (8.86%)	463.8 (3.54%)
MC	neural_progenitor_cell	NC ELE	PB0181.1_Spdef_2/Jaspar	DWNHACATCCTAGTAR	2.91 (-252.63)	1352.0 (6.95%)	313.8 (2.39%)
MC	CD4-positive-alpha-betaTcell	NC ELE	1-CCGCCGCCGCCG/denovo	CCGCCGCCGCCG	2.48 (-252.00)	1777.0 (7.75%)	344.7 (3.13%)
MC	hepatocyte	NC ELE	ETV2_DRGX_2/taiple	ACCGGAAGTATTA	2.35 (-251.15)	1986.0 (4.84%)	639.1 (2.06%)
MC	natural-killer-cell	NC ELE	1-CCGCCGCCGCCG/denovo	CCGCCGCCGCCG	2.12 (-251.00)	2254.0 (19.03%)	518.3 (8.96%)
MC	neural_progenitor_cell	NC ELE	PB0203.1_Zfp691_2/Jaspar	NACGAGACTCCTYWNAS	2.41 (-250.02)	1835.0 (9.43%)	513.1 (3.91%)
MC	ovary	NC ELE	1-CCGCCGCCGCCG/denovo	CCGCCGCCGCCG	2.02 (-250.00)	2582.0 (15.42%)	381.0 (7.63%)
MC	hepatocyte	NC ELE	MYC_disc6/encode	AAGTCACGT	2.57 (-249.81)	1674.0 (4.08%)	493.2 (1.59%)
MC	neural_progenitor_cell	NC ELE	NHLH1_3/encode	NCGCAGCTGCGB	2.03 (-249.55)	2592.0 (13.32%)	859.9 (6.56%)
MC	CD14-positive-monocyte	NC ELE	1-GCGGCGGCBG/denovo	GCGGCGGCBG	2.10 (-249.00)	2459.0 (9.37%)	815.0 (4.46%)
MC	neural_progenitor_cell	NC ELE	PDX1_2/encode	TSGGTCATTAGHNTC	2.25 (-248.55)	2081.0 (10.69%)	623.4 (4.75%)
MC	neural_progenitor_cell	NC ELE	IRF:BATF(IRF:bZIP)/pDC-Irf8-ChIP-Seq(GSE66899)/Homer	CTTTCANTATGACTV	3.06 (-247.68)	1223.0 (6.28%)	268.5 (2.05%)
MC	myotube	GC random	BACH1_1/encode	ANSATGAGTCATGVT	2.28 (-247.59)	2069.0 (6.70%)	890.4 (2.94%)
MC	myotube	NC ELE	ETS:RUNX(ETS,Runt)/Jurkat-RUNX1-ChIP-Seq(GSE17954)/Homer	RCAGGATGTGGT	2.32 (-247.07)	1990.0 (6.45%)	666.8 (2.78%)
MC	neural_progenitor_cell	NC ELE	Pax7(Paired,Homeobox)/Myoblast-Pax7-ChIP-Seq(GSE25064)/Homer	TAATCAATTA	3.30 (-246.68)	1100.0 (5.65%)	224.2 (1.71%)
MC	hepatocyte	NC ELE	ERF_PITX1_2/taiple	DSCGGAAGNNRKGGATTA	2.66 (-246.46)	1552.0 (3.78%)	441.6 (1.42%)
MC	neural_progenitor_cell	NC ELE	HOXB2_SOX15_2/taiple	ACAATGSNHNVYAATTA	3.07 (-246.38)	1215.0 (6.24%)	266.0 (2.03%)
MC	hepatocyte	NC ELE	TFAP2C_HES7_2/taiple	GGCACGTGCCNNTNGCCYSRGGS	6.50 (-246.11)	532.0 (1.30%)	60.7 (0.20%)
MC	lower_leg_skin	NC ELE	4-GCTGCTGCTGCT/denovo	GCTGCTGCTGCT	6.05 (-246.00)	552.0 (5.69%)	21.9 (0.94%)
MC	mesenchymal_cell	GC random	NF-E2(bZIP)/K562-NFE2-ChIP-Seq(GSE31477)/Homer	GATGACTCAGCA	3.05 (-245.90)	1241.0 (3.72%)	399.0 (1.22%)
MC	hepatocyte	NC ELE	GCM1_ELF1_2/taiple	DGCGGAAATGCGGGT	2.66 (-245.55)	1541.0 (3.75%)	437.6 (1.41%)
MC	hepatocyte	NC ELE	TEAD4_SOX15_1/taiple	DACAATRRAAGGAATGY	2.50 (-245.55)	1722.0 (4.20%)	520.9 (1.68%)
MC	neural_progenitor_cell	NC ELE	TEAD4_DLX3_3/taiple	RCATWCCDNNNTAATNR	2.46 (-245.51)	1740.0 (8.94%)	477.4 (3.64%)
MC	neural_progenitor_cell	NC ELE	PH0150.1_Pou4f3/Jaspar	WVTTATTAATGADGTC	3.66 (-245.25)	961.0 (4.94%)	177.3 (1.35%)
MC	neural_progenitor_cell	NC ELE	Atf4(bZIP)/MEF-Atf4-ChIP-Seq(GSE35681)/Homer	MTGATGCAAT	2.21 (-245.03)	2116.0 (10.87%)	643.3 (4.91%)
MC	SJSA1	NC ELE	1-GCYGCCGCYG/denovo	GCYGCCGCYG	2.22 (-245.00)	2130.0 (8.49%)	475.6 (3.82%)
MC	hepatocyte	NC ELE	PAX6(Paired,Homeobox)/Forebrain-Pax6-ChIP-Seq(GSE66961)/Homer	NGTGTTCAVTSAAGCGKAAA	2.17 (-244.90)	2289.0 (5.58%)	798.3 (2.57%)
MC	neural_progenitor_cell	NC ELE	NFKB_disc4/encode	AAAGTCCCC	2.48 (-244.68)	1705.0 (8.76%)	463.2 (3.53%)
MC	neural_progenitor_cell	NC ELE	Bcl6/MA0463.1/Jaspar	KTTCCTRGAAAGCW	2.24 (-244.64)	2064.0 (10.60%)	620.5 (4.73%)
MC	hepatocyte	NC ELE	ELK1_EOMES_3/taiple	TCACACCGGAAGT	2.49 (-244.16)	1725.0 (4.20%)	523.9 (1.69%)
MC	neural_progenitor_cell	NC ELE	HNF1_1/encode	GGTTAATDATTAMCA	3.71 (-243.60)	931.0 (4.78%)	168.6 (1.29%)
MC	neural_progenitor_cell	NC ELE	GFI1B_1/encode	TAAATCACTGCW	2.72 (-243.34)	1437.0 (7.38%)	354.9 (2.71%)
MC	neural_progenitor_cell	NC ELE	PB0167.1_Sox13_2/Jaspar	RTDHTGGGTGGGWAWHT	2.33 (-242.64)	1897.0 (9.75%)	548.8 (4.19%)
MC	neural_progenitor_cell	NC ELE	YY1(Zf)/Promoter/Homer	CAAGATGGCGGC	3.89 (-242.60)	877.0 (4.51%)	151.4 (1.16%)
MC	hepatocyte	NC ELE	TEAD4_FOXI1_1/taiple	GGAATGYGTMAACA	2.27 (-242.47)	2061.0 (5.02%)	688.0 (2.21%)
MC	open_cardiac_muscle_cell	NC ELE	NRF1(NRF)/MCF7-NRF1-ChIP-Seq(Unpublished)/Homer	CTGCGCATGCGC	2.17 (-242.34)	2260.0 (6.95%)	2122.9 (3.21%)
MC	neural_progenitor_cell	NC ELE	TFCP2_3/encode	GCTGGKTYGVGCTGG	2.14 (-242.34)	2257.0 (11.60%)	711.2 (5.43%)
MC	neural_progenitor_cell	NC ELE	ETS_disc4/encode	AACCGGAAGC	2.26 (-241.95)	1999.0 (10.27%)	594.7 (4.54%)
MC	hepatocyte	NC ELE	MEF2_known6/encode	CKGTYTAAAAATAACYCA	3.12 (-241.55)	1177.0 (2.87%)	284.8 (0.92%)
MC	neural_progenitor_cell	NC ELE	Hoxd8/MA0910.1/Jaspar	TAADTAATTAATRGCTW	4.90 (-240.95)	677.0 (3.48%)	92.8 (0.71%)
MC	common-myeloid-progenitor-CD34-positive	NC ELE	1-CSGCSGCNGC/denovo	CSGCSGCNGC	2.30 (-240.00)	1949.0 (8.63%)	420.1 (3.76%)
MC	hepatocyte	NC ELE	PITX1_FIGLA_1/taiple	TAATCCBTWMCASCTG	2.70 (-239.69)	1492.0 (3.64%)	421.0 (1.35%)
MC	SJCRH30	NC ELE	2-CCGCCGCCGC/denovo	CCGCCGCCGC	2.21 (-239.00)	2125.0 (7.30%)	423.1 (3.30%)
MC	mesendoderm	NC ELE	2-GCCGCCGCCG/denovo	GCCGCCGCCG	2.42 (-238.00)	1734.0 (9.66%)	1864.8 (4.00%)
MC	neural_progenitor_cell	NC ELE	TEAD4_EOMES_3/taiple	WKGTGYKACATTCY	2.11 (-237.78)	2283.0 (11.73%)	729.3 (5.56%)
MC	omnibus	NC ELE	TEAD4_HES7_4/taiple	RCATWCCWNNNVCACGYGYB	2.26 (-237.73)	2155.0 (0.97%)	575.1 (0.43%)
MC	hepatocyte	NC ELE	FOXG1_4/encode	CCGGACACAATC	2.60 (-237.65)	1558.0 (3.80%)	453.2 (1.46%)
MC	neural_progenitor_cell	NC ELE	ZBTB33_disc4/encode	AACCTCGC	2.28 (-237.47)	1929.0 (9.91%)	568.4 (4.34%)
MC	OCI-LY7	NC ELE	2-GGCGGCSGCSGC/denovo	GGCGGCSGCSGC	2.02 (-237.00)	2472.0 (13.97%)	755.2 (6.90%)
MC	neural_progenitor_cell	NC ELE	SIX5_disc1/encode	GARTTGTAGT	2.52 (-236.73)	1603.0 (8.24%)	428.4 (3.27%)
MC	neural_progenitor_cell	NC ELE	PB0115.1_Ehf_2/Jaspar	TWVDABTTCCGATCWW	3.17 (-236.56)	1117.0 (5.74%)	237.6 (1.81%)
MC	hepatocyte	NC ELE	PH0099.1_Lhx9/Jaspar	CSCATTAATTAATYACY	2.91 (-235.39)	1277.0 (3.11%)	331.3 (1.07%)
MC	hepatocyte	NC ELE	NF1:FOXA1(CTF,Forkhead)/LNCAP-FOXA1-ChIP-Seq(GSE27824)/Homer	WNTGTTTRYTTTGGCA	2.51 (-235.34)	1665.0 (4.06%)	505.1 (1.62%)
MC	hepatocyte	NC ELE	GCM2_DRGX_1/taiple	ATRCGGGTAATTAK	2.68 (-234.43)	1460.0 (3.56%)	412.8 (1.33%)
MC	neural_progenitor_cell	NC ELE	TFAP2B(var.3)/MA0813.1/Jaspar	TGCCCYBAGGGCA	2.27 (-234.39)	1921.0 (9.87%)	568.6 (4.34%)
MC	omnibus	NC ELE	RFX3_FIGLA_2/taiple	TGGCAACGBMACAGSTGKR	2.03 (-234.39)	2657.0 (1.20%)	780.8 (0.59%)
MC	hepatocyte	NC ELE	SOX6_TBX21_2/taiple	AGGTGTKANNNNNRACAATRG	2.60 (-234.22)	1539.0 (3.75%)	449.0 (1.44%)
MC	PC-9	NC ELE	1-CCGCCGCCGCCG/denovo	CCGCCGCCGCCG	3.31 (-234.00)	1049.0 (4.11%)	220.8 (1.24%)
MC	hepatocyte	NC ELE	IRF_known3/encode	CAGTTTCACTTTCCC	2.62 (-233.74)	1516.0 (3.69%)	438.0 (1.41%)
MC	omnibus	NC ELE	ZFP3(Zf)/HEK293-ZFP3.GFP-ChIP-Seq(GSE58341)/Homer	GGGTTTTGAAGGATGARTAGGAGTT	2.65 (-233.56)	1541.0 (0.69%)	350.1 (0.26%)
MC	hepatocyte	NC ELE	Mecom/MA0029.1/Jaspar	AAGATAAGATAANA	2.86 (-232.61)	1313.0 (3.20%)	349.6 (1.12%)
MC	hepatocyte	NC ELE	ELK1_FOXI1_3/taiple	ACCGGAAGTTTA	2.40 (-232.26)	1763.0 (4.30%)	555.4 (1.79%)
MC	distal_tibia	NC ELE	5-AGCAGCAGCAGC/denovo	AGCAGCAGCAGC	2.07 (-232.00)	2327.0 (11.46%)	417.0 (5.54%)
MC	omnibus	NC ELE	GCM1_PITX1_2/taiple	GGATTAKGSKGBATGCGGG	2.05 (-231.96)	2517.0 (1.13%)	726.2 (0.55%)
MC	neural_progenitor_cell	NC ELE	IRF1(IRF)/PBMC-IRF1-ChIP-Seq(GSE43036)/Homer	GAAAGTGAAAGT	2.58 (-231.44)	1504.0 (7.73%)	392.9 (3.00%)
MC	neural_progenitor_cell	NC ELE	PB0195.1_Zbtb3_2/Jaspar	CAATCACTGGCARHWW	2.41 (-231.31)	1703.0 (8.75%)	476.4 (3.63%)
MC	neural_progenitor_cell	NC ELE	p63(p53)/Keratinocyte-p63-ChIP-Seq(GSE17611)/Homer	NNDRCATGYCYNRRCATGYH	2.12 (-231.22)	2185.0 (11.23%)	692.8 (5.29%)
MC	hepatocyte	NC ELE	Arx/MA0874.1/Jaspar	GTSCRTTAATTAATGSA	2.97 (-230.70)	1220.0 (2.97%)	311.5 (1.00%)
MC	neural_progenitor_cell	NC ELE	MYC_disc7/encode	AACACGTG	2.22 (-230.57)	1980.0 (10.17%)	599.8 (4.58%)
MC	neural_progenitor_cell	NC ELE	PH0082.1_Irx2/Jaspar	WADATACATGTAANWKW	3.32 (-230.00)	1021.0 (5.25%)	207.0 (1.58%)
MC	neural_progenitor_cell	NC ELE	PB0193.1_Tcfe2a_2/Jaspar	NRGGCCAGATGKYYBGG	2.31 (-229.96)	1835.0 (9.43%)	535.2 (4.08%)
MC	neural_progenitor_cell	NC ELE	SOX_1/encode	CTCTTTGTTAYGA	2.52 (-229.87)	1563.0 (8.03%)	418.2 (3.19%)
MC	neural_progenitor_cell	NC ELE	TBX20/MA0689.1/Jaspar	WAGGTGTGAAG	2.40 (-229.39)	1703.0 (8.75%)	478.5 (3.65%)
MC	neural_progenitor_cell	NC ELE	CEBP:CEBP(bZIP)/MEF-Chop-ChIP-Seq(GSE35681)/Homer	NTNATGCAAYMNNHTGMAAY	2.62 (-229.31)	1448.0 (7.44%)	372.0 (2.84%)
MC	hepatocyte	NC ELE	HOXB2_HOXB13_1/taiple	TMATCATCGTAAA	2.85 (-228.66)	1286.0 (3.13%)	341.8 (1.10%)
MC	GM23248	GC random	NF-E2(bZIP)/K562-NFE2-ChIP-Seq(GSE31477)/Homer	GATGACTCAGCA	2.05 (-228.66)	2448.0 (5.83%)	1172.5 (2.85%)
MC	neural_progenitor_cell	NC ELE	Tbx20(T-box)/Heart-Tbx20-ChIP-Seq(GSE29636)/Homer	GGTGYTGACAGS	2.51 (-228.57)	1567.0 (8.05%)	421.4 (3.21%)
MC	neural_progenitor_cell	NC ELE	TEAD4_DLX2_2/taiple	RCATTCCNNHNTAATTA	4.56 (-228.31)	701.0 (3.60%)	104.1 (0.79%)
MC	neural_progenitor_cell	NC ELE	PTEN_1/encode	SCCCAMGTGAAGG	2.09 (-227.92)	2240.0 (11.51%)	722.5 (5.51%)
MC	omnibus	NC ELE	RXRA_known11/encode	GRGGTCATGACCYC	2.38 (-227.44)	1797.0 (0.81%)	449.7 (0.34%)
MC	SJSA1	GC random	NF-E2(bZIP)/K562-NFE2-ChIP-Seq(GSE31477)/Homer	GATGACTCAGCA	2.50 (-227.31)	1590.0 (6.34%)	617.5 (2.54%)
MC	myotube	NC ELE	SPDEF/MA0686.1/Jaspar	ACCCGGATGTR	2.42 (-227.01)	1681.0 (5.45%)	538.9 (2.25%)
MC	hepatocyte	NC ELE	TEAD4_FIGLA_1/taiple	GGWATGTMCASSTG	2.69 (-226.66)	1411.0 (3.44%)	398.6 (1.28%)
MC	neural_progenitor_cell	NC ELE	NR3C1_known1/encode	DGGGHHCAHTSTGTTCTHN	2.23 (-226.44)	1938.0 (9.96%)	586.0 (4.47%)
MC	lower_leg_skin	NC ELE	ZNF263/MA0528.1/Jaspar	GGAGGAGGARGRGGAGGAGGR	2.26 (-226.31)	1777.0 (18.33%)	188.5 (8.12%)
MC	hepatocyte	NC ELE	PB0034.1_Irf4_1/Jaspar	MGWATCGAAACCRNA	2.51 (-225.88)	1569.0 (3.82%)	471.1 (1.52%)
MC	neural_progenitor_cell	NC ELE	PAX3:FKHR-fusion(Paired,Homeobox)/Rh4-PAX3:FKHR-ChIP-Seq(GSE19063)/Homer	ACCRTGACTAATTNN	2.38 (-225.53)	1698.0 (8.72%)	480.3 (3.66%)
MC	SK-N-SH	NC ELE	5-CGCTCGCTCGCC/denovo	CGCTCGCTCGCC	2.32 (-225.00)	1837.0 (4.69%)	260.1 (2.02%)
MC	MM.1S	GC random	IRF_known3/encode	CAGTTTCACTTTCCC	2.51 (-224.79)	1549.0 (6.77%)	701.9 (2.70%)
MC	omnibus	NC ELE	HOXB2_RFX5_1/taiple	SYCATTAVCVCNTRGCAACS	2.02 (-224.66)	2635.0 (1.19%)	784.6 (0.59%)
MC	hepatocyte	NC ELE	FOXJ2_3/encode	GTAAACAATAAACA	2.79 (-224.57)	1307.0 (3.18%)	354.6 (1.14%)
MC	neural_progenitor_cell	NC ELE	Six1(Homeobox)/Myoblast-Six1-ChIP-Chip(GSE20150)/Homer	GKVTCADRTTWC	2.16 (-224.49)	2047.0 (10.52%)	637.1 (4.86%)
MC	iPS-DF-19.11	NC ELE	1-CGCCGCCGCSCT/denovo	CGCCGCCGCSCT	27.40 (-224.00)	170.0 (2.74%)	2.0 (0.10%)
MC	RWPE1	NC ELE	1-GCCGCCGCCG/denovo	GCCGCCGCCG	2.01 (-224.00)	2439.0 (11.15%)	864.9 (5.56%)
MC	neural_progenitor_cell	NC ELE	HOXD12_HOXA3_2/taiple	HTAATNRCGTCRTAAAH	3.55 (-223.31)	899.0 (4.62%)	170.0 (1.30%)
MC	hepatocyte	NC ELE	E2F3_TBX21_1/taiple	AGGTGTSADGGCGCST	3.73 (-222.97)	857.0 (2.09%)	173.2 (0.56%)
MC	hepatocyte	NC ELE	YY1_disc2/encode	AAACATGGCG	3.03 (-222.71)	1144.0 (2.79%)	286.4 (0.92%)
MC	hepatocyte	NC ELE	NR3C1_known3/encode	AGWACATKWTGTTCT	2.73 (-222.36)	1343.0 (3.27%)	372.2 (1.20%)
MC	neural_progenitor_cell	NC ELE	TATA_disc6/encode	TTCTGATTGG	2.28 (-221.75)	1816.0 (9.33%)	536.9 (4.10%)
MC	neural_progenitor_cell	NC ELE	PH0024.1_Dlx5/Jaspar	SSGGTAATTASCKVTS	2.16 (-221.45)	2019.0 (10.37%)	628.4 (4.79%)
MC	neural_progenitor_cell	NC ELE	IRF_disc6/encode	AAGTTTCA	2.43 (-221.10)	1608.0 (8.26%)	446.3 (3.40%)
MC	HeLa-S3	GC random	BACH1_1/encode	ANSATGAGTCATGVT	2.34 (-220.62)	1743.0 (6.79%)	719.6 (2.90%)
MC	neural_progenitor_cell	NC ELE	AP1_disc9/encode	ACTCATGS	2.22 (-220.58)	1909.0 (9.81%)	579.9 (4.42%)
MC	A549	GC random	NF-E2(bZIP)/K562-NFE2-ChIP-Seq(GSE31477)/Homer	GATGACTCAGCA	2.28 (-219.88)	1812.0 (8.27%)	952.3 (3.62%)
MC	neural_progenitor_cell	NC ELE	MSC/MA0665.1/Jaspar	AACAGCTGTT	2.11 (-219.84)	2127.0 (10.93%)	680.2 (5.19%)
MC	foreskin-fibroblast	NC ELE	8-STCCTCCTCCTC/denovo	STCCTCCTCCTC	2.27 (-219.00)	1885.0 (3.65%)	413.3 (1.61%)
MC	omnibus	NC ELE	CLOCK_FIGLA_1/taiple	SCASCTGKHVNNHARACACGTGT	2.00 (-218.88)	2587.0 (1.16%)	772.7 (0.58%)
MC	neural_progenitor_cell	NC ELE	PH0005.1_Barhl1/Jaspar	AAMAACCAATTAAKNC	2.97 (-218.41)	1135.0 (5.83%)	257.3 (1.96%)
MC	adrenal_gland	NC ELE	7-TGCTGCTGCTGC/denovo	TGCTGCTGCTGC	2.00 (-218.00)	2448.0 (7.36%)	605.5 (3.68%)
MC	neural_progenitor_cell	NC ELE	PB0052.1_Plagl1_1/Jaspar	BNGGGGGCGCCCCNRN	2.15 (-217.36)	2012.0 (10.34%)	630.5 (4.81%)
MC	hepatocyte	NC ELE	GCM1_FOXI1_1/taiple	RTGTTGATRCGGGY	3.01 (-216.45)	1112.0 (2.71%)	278.3 (0.90%)
MC	neural_progenitor_cell	NC ELE	PB0170.1_Sox17_2/Jaspar	GHBCACATTCATRYAAT	2.39 (-216.41)	1622.0 (8.33%)	457.3 (3.49%)
MC	hepatocyte	NC ELE	HOXD12_FIGLA_1/taiple	GYMRTAAAANNNCAGSTGK	2.69 (-216.28)	1336.0 (3.25%)	375.6 (1.21%)
MC	neural_progenitor_cell	NC ELE	ETV2/MA0762.1/Jaspar	AACCGGAAATA	2.89 (-215.24)	1173.0 (6.03%)	274.1 (2.09%)
MC	neural_progenitor_cell	NC ELE	PB0197.1_Zfp105_2/Jaspar	NYGGTTCAATAABTYTR	3.29 (-215.02)	962.0 (4.94%)	196.3 (1.50%)
MC	neural_progenitor_cell	NC ELE	NFAT:AP1(RHD,bZIP)/Jurkat-NFATC1-ChIP-Seq(Jolma_et_al.)/Homer	SARTGGAAAAWRTGAGTCAB	2.40 (-213.93)	1588.0 (8.16%)	445.8 (3.40%)
MC	myotube	NC ELE	MEF2_known2/encode	RDTCTATTTATAGCTT	2.64 (-213.72)	1356.0 (4.39%)	398.8 (1.66%)
MC	Karpas-422	GC random	1-AAAGAGGAAGTG/denovo	AAAGAGGAAGTG	2.19 (-213.00)	1892.0 (10.90%)	1551.0 (4.98%)
MC	neural_progenitor_cell	NC ELE	YY1_known3/encode	CGGCCATCT	2.69 (-212.46)	1289.0 (6.62%)	322.7 (2.46%)
MC	neural_progenitor_cell	NC ELE	ATF4_1/encode	CVTGACGYMABG	2.18 (-211.24)	1910.0 (9.81%)	591.8 (4.51%)
MC	neural_progenitor_cell	NC ELE	HOXB2_PITX1_2/taiple	TAATKRGGGATTA	2.76 (-210.76)	1225.0 (6.29%)	298.3 (2.28%)
MC	neural_progenitor_cell	NC ELE	PB0200.1_Zfp187_2/Jaspar	GDGCCCTTGTCCMYNN	2.12 (-209.33)	1996.0 (10.26%)	633.6 (4.83%)
MC	AG04450	GC random	BACH1_1/encode	ANSATGAGTCATGVT	2.88 (-209.11)	1152.0 (4.40%)	392.5 (1.53%)
MC	hepatocyte	NC ELE	MGA_DLX2_2/taiple	GCAATTAWAGGTGTGA	2.32 (-208.46)	1697.0 (4.13%)	553.1 (1.78%)
MC	neural_progenitor_cell	NC ELE	EP300_disc7/encode	ATGACACA	2.29 (-208.24)	1695.0 (8.71%)	498.5 (3.80%)
MC	hcasmc	NC ELE	2-GCCGCCGCCG/denovo	GCCGCCGCCG	2.16 (-208.00)	1966.0 (5.06%)	618.5 (2.34%)
MC	omnibus	NC ELE	E2F1_ELK1_3/taiple	SGCGCSHDNNNBNDRCCGGAAGT	3.60 (-207.59)	802.0 (0.36%)	127.1 (0.10%)
MC	fibroblast-of-lung	GC random	BACH1_1/encode	ANSATGAGTCATGVT	2.47 (-206.98)	1492.0 (4.33%)	587.3 (1.75%)
MC	mesenchymal_cell	NC ELE	BACH1_1/encode	ANSATGAGTCATGVT	2.58 (-206.85)	1370.0 (4.10%)	365.1 (1.59%)
MC	hepatocyte	NC ELE	TEAD4_SOX15_2/taiple	RACAATGSARHGGAATGY	2.66 (-206.03)	1297.0 (3.16%)	368.9 (1.19%)
MC	H1	NC ELE	1-GCRGCGGCRGCG/denovo	GCRGCGGCRGCG	4.34 (-206.00)	663.0 (4.47%)	45.2 (1.03%)
MC	neural_progenitor_cell	NC ELE	Zfp809(Zf)/ES-Zfp809-ChIP-Seq(GSE70799)/Homer	GGGGCTYGKCTGGGA	2.13 (-205.94)	1941.0 (9.97%)	612.9 (4.68%)
MC	neural_progenitor_cell	NC ELE	MEIS1_HOXB13_1/taiple	SYMRTAAAMCTGTCA	2.88 (-205.77)	1122.0 (5.76%)	262.2 (2.00%)
MC	neural_progenitor_cell	NC ELE	ZNF322(Zf)/HEK293-ZNF322.GFP-ChIP-Seq(GSE58341)/Homer	GAGCCTGGTACTGWGCCTGR	2.10 (-205.68)	2005.0 (10.30%)	642.4 (4.90%)
MC	neural_progenitor_cell	NC ELE	HDAC2_disc5/encode	CTGGACYTT	2.24 (-205.42)	1746.0 (8.97%)	524.3 (4.00%)
MC	omnibus	NC ELE	CENPB/MA0637.1/Jaspar	CCCGCWTNNWACGAA	2.24 (-205.38)	1852.0 (0.83%)	493.8 (0.37%)
MC	neural_progenitor_cell	NC ELE	TCF3_2/encode	AHKAACAGGTGTTMVM	2.32 (-205.25)	1626.0 (8.35%)	471.5 (3.60%)
MC	adrenal_gland	NC ELE	9-GAGCCGGAGCCG/denovo	GAGCCGGAGCCG	2.06 (-205.00)	2164.0 (6.51%)	520.6 (3.16%)
MC	neural_progenitor_cell	NC ELE	EBF(EBF)/proBcell-EBF-ChIP-Seq(GSE21978)/Homer	DGTCCCYRGGGA	2.14 (-204.94)	1936.0 (9.95%)	611.3 (4.66%)
MC	neural_progenitor_cell	NC ELE	PB0144.1_Lef1_2/Jaspar	SARSATCAATCAHTWD	3.02 (-204.81)	1041.0 (5.35%)	232.4 (1.77%)
MC	hepatocyte	NC ELE	Znf423/MA0116.1/Jaspar	GSMMCCYARGGKKGC	2.88 (-204.34)	1134.0 (2.76%)	298.5 (0.96%)
MC	HeLa-S3	NC ELE	6-AGCAGCAGCAGC/denovo	AGCAGCAGCAGC	2.53 (-204.00)	1395.0 (5.43%)	305.9 (2.15%)
MC	brain_fetal	GC random	2-CACTAGAKGGCR/denovo	CACTAGAKGGCR	2.03 (-204.00)	2202.0 (7.49%)	1027.8 (3.69%)
MC	neural_progenitor_cell	NC ELE	ZNF143_disc3/encode	GCVYSCTGGGAVNTGTAGT	2.01 (-203.77)	2188.0 (11.24%)	731.7 (5.58%)
MC	neural_progenitor_cell	NC ELE	TEAD4_DLX2_4/taiple	GGWATGTTAATTG	2.47 (-203.34)	1433.0 (7.36%)	390.3 (2.98%)
MC	neural_progenitor_cell	NC ELE	PH0055.1_Hoxa7_2/Jaspar	GKAGTAATTAATGGHM	3.34 (-203.29)	892.0 (4.58%)	180.0 (1.37%)
MC	omnibus	NC ELE	NHLH1_1/encode	DDGGGNCGCAGCTGCGBCCCCD	2.46 (-202.95)	1529.0 (0.69%)	373.1 (0.28%)
MC	developing_neocortex_CP	NC ELE	11-CGCKCGCTCKCT/denovo	CGCKCGCTCKCT	2.02 (-202.00)	2201.0 (8.18%)	403.4 (4.05%)
MC	AG04450	GC random	NF-E2(bZIP)/K562-NFE2-ChIP-Seq(GSE31477)/Homer	GATGACTCAGCA	2.83 (-201.47)	1141.0 (4.36%)	395.3 (1.54%)
MC	hepatocyte	NC ELE	PAX5_known4/encode	DGVKCACTGAAGCGTRRCSR	3.08 (-201.21)	999.0 (2.43%)	244.8 (0.79%)
MC	neural_progenitor_cell	NC ELE	Rhox11/MA0629.1/Jaspar	AVKNCGCTGTWAADVRW	2.76 (-201.03)	1176.0 (6.04%)	287.1 (2.19%)
MC	SJCRH30	NC ELE	5-GAGGAGGAGGAG/denovo	GAGGAGGAGGAG	2.06 (-201.00)	2100.0 (7.22%)	448.3 (3.50%)
MC	hepatocyte	NC ELE	PB0156.1_Plagl1_2/Jaspar	DNTGGGGGGTACCNHYD	3.09 (-200.77)	1003.0 (2.44%)	247.0 (0.79%)
MC	hepatocyte	NC ELE	TFAP2C_HES7_1/taiple	GRCACGTGCCNBNYNGCCYSRGGC	5.90 (-200.60)	483.0 (1.18%)	62.7 (0.20%)
MC	neural_progenitor_cell	NC ELE	PH0051.1_Hoxa4/Jaspar	GRTTATTAATTAACKBG	4.77 (-200.43)	576.0 (2.96%)	80.6 (0.62%)
MC	neural_progenitor_cell	NC ELE	PB0022.1_Gata5_1/Jaspar	WWWRCTGATAAGRRNAN	2.74 (-200.30)	1187.0 (6.10%)	292.8 (2.23%)
MC	proximal_femur	NC ELE	6-AGCAGCAGCAGC/denovo	AGCAGCAGCAGC	2.09 (-200.00)	1996.0 (9.33%)	363.5 (4.47%)
MC	hepatocyte	NC ELE	PB0179.1_Sp100_2/Jaspar	YSCGTCGHKTAAWNB	2.84 (-199.51)	1119.0 (2.73%)	296.9 (0.96%)
MC	MCF-7	GC random	BACH1_1/encode	ANSATGAGTCATGVT	2.24 (-199.47)	1738.0 (6.36%)	750.3 (2.84%)
MC	hepatocyte	NC ELE	PH0044.1_Homez/Jaspar	AWAWMATCGTTTTTADN	2.97 (-197.82)	1045.0 (2.55%)	266.9 (0.86%)
MC	omnibus	NC ELE	ZSCAN4_3/encode	TGCACACACTGAAAA	2.06 (-197.78)	2146.0 (0.97%)	619.3 (0.47%)
MC	hepatocyte	NC ELE	Pax7(Paired,Homeobox),longest/Myoblast-Pax7-ChIP-Seq(GSE25064)/Homer	NTAATTDGCYAATTANNWWD	3.18 (-197.43)	940.0 (2.29%)	223.5 (0.72%)
MC	myotube	NC ELE	Klf12/MA0742.1/Jaspar	GRCCACGCCCWTHTH	2.41 (-197.39)	1482.0 (4.80%)	477.7 (1.99%)
MC	neural_progenitor_cell	NC ELE	PB0092.1_Zbtb7b_1/Jaspar	DDGCCCCCCWAAWAT	2.45 (-197.30)	1416.0 (7.28%)	389.1 (2.97%)
MC	neural_progenitor_cell	NC ELE	POU5F1_2/taiple	TATGCGCATA	2.77 (-197.00)	1152.0 (5.92%)	281.0 (2.14%)
MC	neural_progenitor_cell	NC ELE	HRE(HSF)/Striatum-HSF1-ChIP-Seq(GSE38000)/Homer	TTCTAGAABNTTCTA	2.30 (-196.61)	1599.0 (8.22%)	469.9 (3.58%)
MC	A549	GC random	BACH1_1/encode	ANSATGAGTCATGVT	2.13 (-196.21)	1874.0 (8.55%)	1054.2 (4.01%)
MC	myotube	NC ELE	GFY(?)/Promoter/Homer	ACTACAATTCCC	2.43 (-195.95)	1456.0 (4.72%)	466.4 (1.94%)
MC	neural_progenitor_cell	NC ELE	PB0152.1_Nkx3-1_2/Jaspar	VMDBVRAGTACTYBGAA	2.47 (-195.87)	1377.0 (7.07%)	374.3 (2.86%)
MC	myotube	NC ELE	ELF1/MA0473.2/Jaspar	AACCCGGAAGTR	2.74 (-195.82)	1161.0 (3.76%)	327.9 (1.37%)
MC	omnibus	NC ELE	ATF3_disc2/encode	GGCGCSSSSNGRTSACGTGAC	3.23 (-195.13)	935.0 (0.42%)	174.7 (0.13%)
MC	CD4-positive-alpha-betaTcell	NC ELE	1-GCCGCCGCCG/denovo	GCCGCCGCCG	2.12 (-195.00)	1888.0 (8.23%)	426.3 (3.88%)
MC	neural_progenitor_cell	NC ELE	HOXA3_EOMES_1/taiple	TAATGAGGTGTBA	2.60 (-194.82)	1259.0 (6.47%)	326.3 (2.49%)
MC	hepatocyte	NC ELE	ERF_DLX3_2/taiple	ACCGGAARKVSYAATTA	2.54 (-194.78)	1332.0 (3.25%)	396.6 (1.28%)
MC	neural_progenitor_cell	NC ELE	ARID5B_1/encode	AACCACAATACCAA	2.80 (-194.48)	1116.0 (5.73%)	269.2 (2.05%)
MC	hepatocyte	NC ELE	MEOX2_3/encode	STMATCATCATTAA	2.81 (-194.17)	1119.0 (2.73%)	301.6 (0.97%)
MC	hepatocyte	NC ELE	PB0096.1_Zfp187_1/Jaspar	NTATGTACTAATWA	2.92 (-193.96)	1044.0 (2.54%)	269.4 (0.87%)
MC	hepatocyte	NC ELE	PH0107.1_Msx2/Jaspar	NMAGACYAATTAGYGHT	2.65 (-193.87)	1229.0 (2.99%)	350.3 (1.13%)
MC	neural_progenitor_cell	NC ELE	PB0174.1_Sox30_2/Jaspar	TADGATTATAATACGS	3.72 (-193.35)	745.0 (3.83%)	135.2 (1.03%)
MC	myotube	NC ELE	GFY-Staf(?,Zf)/Promoter/Homer	RACTACAATTCCCAGAAKGC	3.12 (-193.35)	943.0 (3.06%)	234.7 (0.98%)
MC	neural_progenitor_cell	NC ELE	HOXB2_SOX15_3/taiple	ACAATRRAMSYAATTA	2.88 (-193.17)	1054.0 (5.42%)	246.5 (1.88%)
MC	hepatocyte	NC ELE	TFAP4_DLX3_1/taiple	NCAGCTGDVGVRBGTAATTG	2.86 (-193.00)	1091.0 (2.66%)	290.3 (0.93%)
MC	neural_progenitor_cell	NC ELE	PAX5_disc2/encode	GTCACGCTTG	2.10 (-192.18)	1893.0 (9.73%)	608.6 (4.64%)
MC	omnibus	NC ELE	EGR1_known6/encode	CADHNNCCGCCCACGCATTNTYN	2.74 (-191.61)	1146.0 (0.52%)	246.5 (0.19%)
MC	neural_progenitor_cell	NC ELE	ZNF136(Zf)/HEK293-ZNF136.GFP-ChIP-Seq(GSE58341)/Homer	YTKGATAHAGTATTCTWGGTNGGCA	3.30 (-191.26)	861.0 (4.42%)	176.1 (1.34%)
MC	omnibus	NC ELE	NFATC1_2/encode	TTTCCAYWRTGGAAA	2.07 (-191.13)	2024.0 (0.91%)	578.4 (0.44%)
MC	hepatocyte	NC ELE	ETV5_TCF3_2/taiple	GGCGGAWGBGGGGCAGGTGK	4.07 (-190.79)	669.0 (1.63%)	125.8 (0.40%)
MC	neural_progenitor_cell	NC ELE	PB0108.1_Atf1_2/Jaspar	GDATGACGARTAAN	2.69 (-190.13)	1157.0 (5.94%)	289.3 (2.21%)
MC	ovary	NC ELE	2-TCCTCCTCCTCC/denovo	TCCTCCTCCTCC	2.21 (-190.00)	1645.0 (9.82%)	221.6 (4.44%)
MC	Karpas-422	NC ELE	1-CCGCCGCCGCCG/denovo	CCGCCGCCGCCG	2.14 (-190.00)	1782.0 (10.27%)	497.0 (4.81%)
MC	OCI-LY7	NC ELE	1-GCGGCSGCSG/denovo	GCGGCSGCSG	2.10 (-190.00)	1850.0 (10.46%)	544.6 (4.97%)
MC	neural_progenitor_cell	NC ELE	RFX5_disc3/encode	AACTGATGA	2.63 (-189.87)	1206.0 (6.20%)	309.7 (2.36%)
MC	hepatocyte	NC ELE	PB0032.1_IRC900814_1/Jaspar	WNYTACGACAAATNNC	3.28 (-189.70)	860.0 (2.10%)	197.5 (0.64%)
MC	keratinocyte	GC random	BACH1_1/encode	ANSATGAGTCATGVT	2.72 (-189.18)	1128.0 (6.94%)	820.2 (2.55%)
MC	neural_progenitor_cell	NC ELE	CTCFL_disc1/encode	GCGCCCCCTG	2.15 (-189.14)	1761.0 (9.05%)	551.1 (4.20%)
MC	neural_progenitor_cell	NC ELE	HOXB2_SOX15_1/taiple	ACAATGGMAWVVCMATTA	3.09 (-189.05)	926.0 (4.76%)	201.2 (1.54%)
MC	neural_progenitor_cell	NC ELE	ZNF519(Zf)/HEK293-ZNF519.GFP-ChIP-Seq(GSE58341)/Homer	GAGSCCGAGC	2.06 (-188.14)	1924.0 (9.89%)	628.1 (4.79%)
MC	neural_progenitor_cell	NC ELE	MGA_PITX1_1/taiple	AGGTGHTAATCCG	2.73 (-187.53)	1111.0 (5.71%)	273.9 (2.09%)
MC	HCT116	GC random	NF-E2(bZIP)/K562-NFE2-ChIP-Seq(GSE31477)/Homer	GATGACTCAGCA	2.66 (-187.18)	1158.0 (7.17%)	861.8 (2.70%)
MC	distal_radius	NC ELE	7-AGCAGCAGCAGC/denovo	AGCAGCAGCAGC	2.32 (-187.00)	1481.0 (8.19%)	228.9 (3.53%)
MC	neural_progenitor_cell	NC ELE	DMRTA2_1/encode	WWTTGTTACWGTKTC	2.69 (-186.79)	1142.0 (5.87%)	286.2 (2.18%)
MC	neural_progenitor_cell	NC ELE	TATA_disc5/encode	AAGCGGAA	2.16 (-185.96)	1715.0 (8.81%)	534.5 (4.08%)
MC	omnibus	NC ELE	HOXB2_NHLH1_3/taiple	DNMATTADCGKKCGCAGCTGCK	2.04 (-185.75)	2044.0 (0.92%)	593.9 (0.45%)
MC	omnibus	NC ELE	NR3C1_known13/encode	HWAAGAACAYCVTGTACCNRMC	2.00 (-185.40)	2172.0 (0.98%)	646.6 (0.49%)
MC	stomach	NC ELE	7-AGCAGCAGCAGC/denovo	AGCAGCAGCAGC	2.93 (-185.00)	991.0 (3.81%)	122.6 (1.30%)
MC	hepatocyte	NC ELE	NR3C1_known2/encode	GGTACAAWVTGTTCTK	2.59 (-184.84)	1232.0 (3.00%)	361.6 (1.16%)
MC	omnibus	NC ELE	CTCF_known2/encode	WGCGCCMCCTAGTGGTM	2.10 (-184.23)	1953.0 (0.88%)	558.8 (0.42%)
MC	keratinocyte	NC ELE	1-CCGCCGCCGCCG/denovo	CCGCCGCCGCCG	2.03 (-184.00)	1931.0 (11.88%)	476.4 (5.84%)
MC	hepatocyte	NC ELE	ESRRA_known1/encode	NCAGGTCACYGTGACCYRA	2.50 (-183.79)	1301.0 (3.17%)	394.8 (1.27%)
MC	neural_progenitor_cell	NC ELE	HNF4_disc5/encode	ACAAAGGGC	2.19 (-180.93)	1624.0 (8.34%)	499.1 (3.81%)
MC	hepatocyte	NC ELE	HOXB2_RFX5_3/taiple	TAATKACCNTRGCAAC	3.15 (-180.62)	865.0 (2.11%)	206.7 (0.67%)
MC	common-myeloid-progenitor-CD34-positive	NC ELE	3-CTCCTCCTCCTC/denovo	CTCCTCCTCCTC	2.00 (-180.00)	1992.0 (8.82%)	492.2 (4.40%)
MC	neural_progenitor_cell	NC ELE	GATA(Zf),IR4/iTreg-Gata3-ChIP-Seq(GSE20898)/Homer	NAGATWNBNATCTNN	3.72 (-179.62)	688.0 (3.53%)	124.7 (0.95%)
MC	neural_progenitor_cell	NC ELE	HOXD12_HOXA3_1/taiple	YTAATKGSTAATAAAM	3.47 (-179.28)	750.0 (3.85%)	145.5 (1.11%)
MC	omnibus	NC ELE	TFAP2C_ELK1_1/taiple	YGCCKSRGGSGRCGGAAGTG	3.40 (-179.06)	758.0 (0.34%)	129.8 (0.10%)
MC	hepatocyte	NC ELE	ELF2_1/encode	TGSCAGGAAGTRGGTBDC	2.52 (-178.89)	1233.0 (3.00%)	368.4 (1.19%)
MC	hepatocyte	NC ELE	HOXB13_TBX21_2/taiple	AGGTGTGAHCWATAAA	2.81 (-178.76)	1037.0 (2.53%)	280.8 (0.90%)
MC	neural_progenitor_cell	NC ELE	PBX1/MA0070.1/Jaspar	HCATCAATCAAW	2.72 (-178.76)	1074.0 (5.52%)	266.1 (2.03%)
MC	omnibus	NC ELE	SP2_disc2/encode	ATTGGCYNNNVBSSCTGTCMSTCA	2.88 (-178.19)	1031.0 (0.46%)	217.8 (0.16%)
MC	hepatocyte	NC ELE	SOX6_TBX21_1/taiple	AGGTGTKANDDDDKSYATTGT	2.61 (-177.80)	1176.0 (2.87%)	343.3 (1.10%)
MC	hepatocyte	NC ELE	ZBTB33(Zf)/GM12878-ZBTB33-ChIP-Seq(GSE32465)/Homer	GGVTCTCGCGAGAAC	3.04 (-177.58)	898.0 (2.19%)	222.9 (0.72%)
MC	neural_progenitor_cell	NC ELE	AP1_disc8/encode	AAGGAAATGA	2.87 (-176.93)	973.0 (5.00%)	228.4 (1.74%)
MC	neural_progenitor_cell	NC ELE	ARE(NR)/LNCAP-AR-ChIP-Seq(GSE27824)/Homer	RGRACASNSTGTYCYB	2.22 (-176.80)	1544.0 (7.93%)	469.0 (3.58%)
MC	brain_fetal	GC random	CTCF_disc1/encode	DNYWATASTGCCATCTAGTGGY	2.91 (-176.58)	959.0 (3.26%)	312.8 (1.12%)
MC	neural_progenitor_cell	NC ELE	HOXB2_PITX1_3/taiple	TAATKRVNVMGGATTA	2.56 (-176.45)	1170.0 (6.01%)	307.5 (2.35%)
MC	omnibus	NC ELE	HOXB2_ESRRB_1/taiple	TAATKRNVNNBTCAAGGTCA	2.21 (-176.37)	1620.0 (0.73%)	435.3 (0.33%)
MC	neural_progenitor_cell	NC ELE	PB0126.1_Gata5_2/Jaspar	VMBHGAGATATCAGYNK	2.66 (-176.32)	1101.0 (5.66%)	279.7 (2.13%)
MC	hepatocyte	NC ELE	PB0204.1_Zfp740_2/Jaspar	RARTTCCCCCCGGRAVT	2.65 (-176.02)	1121.0 (2.73%)	320.6 (1.03%)
MC	trophoblast_cell	NC ELE	5-GCCGCCGCCG/denovo	GCCGCCGCCG	2.02 (-176.00)	1940.0 (8.02%)	460.7 (3.98%)
MC	neural_progenitor_cell	NC ELE	NFKB_known4/encode	DGGGGAMTTTCCBN	2.09 (-175.93)	1760.0 (9.04%)	568.1 (4.33%)
MC	neural_progenitor_cell	NC ELE	Nur77(NR)/K562-NR4A1-ChIP-Seq(GSE31363)/Homer	TGACCTTTNCNT	2.18 (-175.80)	1590.0 (8.17%)	490.4 (3.74%)
MC	myotube	NC ELE	RFX(HTH)/K562-RFX3-ChIP-Seq(SRA012198)/Homer	CGGTTGCCATGGCAAC	2.16 (-173.89)	1636.0 (5.30%)	587.2 (2.45%)
MC	hepatocyte	NC ELE	GFY-Staf(?,Zf)/Promoter/Homer	RACTACAATTCCCAGAAKGC	2.78 (-173.80)	1026.0 (2.50%)	280.2 (0.90%)
MC	neural_progenitor_cell	NC ELE	HNF4_disc3/encode	AGTCCAAAG	2.09 (-173.63)	1721.0 (8.84%)	553.0 (4.22%)
MC	RWPE2	GC random	NF-E2(bZIP)/K562-NFE2-ChIP-Seq(GSE31477)/Homer	GATGACTCAGCA	2.07 (-173.07)	1746.0 (10.06%)	1459.4 (4.85%)
MC	hepatocyte	NC ELE	PAX2_1/encode	HBTNGTCAYGCRTGAYBGN	2.46 (-172.63)	1252.0 (3.05%)	384.3 (1.24%)
MC	hepatocyte	NC ELE	ELF1/MA0473.2/Jaspar	AACCCGGAAGTR	2.34 (-172.33)	1377.0 (3.35%)	444.2 (1.43%)
MC	omnibus	NC ELE	TFAP4_MAX_2/taiple	NCAGCTGDBNDNNGCACGTGC	2.00 (-172.33)	2008.0 (0.90%)	596.1 (0.45%)
MC	neural_progenitor_cell	NC ELE	E2F_known2/encode	TTTSGCGC	2.40 (-172.24)	1293.0 (6.64%)	363.3 (2.77%)
MC	neural_progenitor_cell	NC ELE	FOXJ2_PITX1_1/taiple	YTAATCCCDAMAACA	3.27 (-171.98)	788.0 (4.05%)	163.1 (1.24%)
MC	hepatocyte	NC ELE	GCM1_HOXB13_3/taiple	ACCCGCAYCCCRTAAA	2.88 (-171.11)	944.0 (2.30%)	247.9 (0.80%)
MC	myotube	NC ELE	PAX5(Paired,Homeobox),condensed/GM12878-PAX5-ChIP-Seq(GSE32465)/Homer	GTCACGCTCSCTGM	2.00 (-171.11)	1929.0 (6.25%)	748.4 (3.12%)
MC	hepatocyte	NC ELE	SCRT1/MA0743.1/Jaspar	RWGCAACAGGTGGBT	3.30 (-170.98)	761.0 (1.85%)	172.8 (0.56%)
MC	neural_progenitor_cell	NC ELE	HOXB2_HOXB13_3/taiple	CYCATCACATAAAA	2.74 (-170.55)	1008.0 (5.18%)	247.2 (1.89%)
MC	neural_progenitor_cell	NC ELE	SMAD4_1/encode	GTSGGGCAGMCANCT	2.11 (-170.33)	1664.0 (8.55%)	531.9 (4.06%)
MC	foreskin-fibroblast	GC random	BACH1_1/encode	ANSATGAGTCATGVT	2.13 (-170.20)	1672.0 (3.24%)	780.7 (1.52%)
MC	stromal	NC ELE	21-CGGCTCGCGCTC/denovo	CGGCTCGCGCTC	2.23 (-170.00)	1507.0 (3.93%)	429.5 (1.76%)
MC	hepatocyte	NC ELE	ZNF524_1/encode	ACCCTCGAACCC	2.91 (-169.90)	932.0 (2.27%)	243.6 (0.78%)
MC	myotube	NC ELE	TEAD4_ERG_3/taiple	ACCGGAAATGCC	2.33 (-169.64)	1368.0 (4.43%)	456.6 (1.90%)
MC	fibroblast-of-lung	GC random	NF-E2(bZIP)/K562-NFE2-ChIP-Seq(GSE31477)/Homer	GATGACTCAGCA	2.37 (-169.07)	1324.0 (3.84%)	543.1 (1.62%)
MC	natural-killer-cell	NC ELE	1-CGGCRGCSGC/denovo	CGGCRGCSGC	2.04 (-169.00)	1723.0 (14.54%)	412.8 (7.13%)
MC	neural_progenitor_cell	NC ELE	PB0081.1_Tcf1_1/Jaspar	NCTHRGTTAACTAADNN	2.57 (-168.51)	1110.0 (5.70%)	290.7 (2.22%)
MC	hepatocyte	NC ELE	HNF1_2/encode	DGTTAATKAWTAACCAA	2.61 (-167.94)	1111.0 (2.71%)	324.5 (1.04%)
MC	neural_progenitor_cell	NC ELE	CRE(bZIP)/Promoter/Homer	CSGTGACGTCAC	2.36 (-167.94)	1303.0 (6.69%)	372.7 (2.84%)
MC	neural_progenitor_cell	NC ELE	ZNF675(Zf)/HEK293-ZNF675.GFP-ChIP-Seq(GSE58341)/Homer	ARGAGGMCAAAATGW	2.28 (-167.72)	1378.0 (7.08%)	405.9 (3.10%)
MC	hepatocyte	NC ELE	POU3F2_2/encode	ATGMATTWATTCAT	3.52 (-167.33)	692.0 (1.69%)	148.5 (0.48%)
MC	thymus	NC ELE	4-GCKCSCKCTCTC/denovo	GCKCSCKCTCTC	2.29 (-166.00)	1335.0 (9.67%)	206.9 (4.23%)
MC	hepatocyte	NC ELE	PBX3_disc3/encode	ABTGACAGSCVBNNBRGCCAA	3.11 (-165.73)	828.0 (2.02%)	203.2 (0.65%)
MC	neural_progenitor_cell	NC ELE	PH0113.1_Nkx2-4/Jaspar	HAAGCCACTTGAMATT	2.78 (-165.25)	948.0 (4.87%)	228.8 (1.75%)
MC	neural_progenitor_cell	NC ELE	PB0194.1_Zbtb12_2/Jaspar	HNTCRTTAGAACBYT	2.79 (-164.55)	944.0 (4.85%)	227.6 (1.74%)
MC	neural_progenitor_cell	NC ELE	CTCF_disc4/encode	CABHWGRTGGCAGC	2.46 (-164.42)	1170.0 (6.01%)	319.9 (2.44%)
MC	hepatocyte	NC ELE	YY2_C2H2_3/taiple	CCATGCCGCCAT	2.87 (-164.25)	906.0 (2.21%)	237.9 (0.77%)
MC	neural_progenitor_cell	NC ELE	ERE(NR),IR3/MCF7-ERa-ChIP-Seq(Unpublished)/Homer	VAGGTCACNSTGACC	2.16 (-164.16)	1520.0 (7.81%)	473.8 (3.61%)
MC	thymus	NC ELE	5-GGAGGAGGAG/denovo	GGAGGAGGAG	2.03 (-164.00)	1718.0 (12.44%)	300.8 (6.14%)
MC	omnibus	NC ELE	TFAP2C_DLX3_2/taiple	NGCCTBAGGGCAYGVNNTAATKR	2.30 (-163.90)	1375.0 (0.62%)	354.7 (0.27%)
MC	myotube	NC ELE	ELK1_FOXI1_3/taiple	ACCGGAAGTTTA	2.29 (-163.64)	1370.0 (4.44%)	465.0 (1.94%)
MC	neural_progenitor_cell	NC ELE	EMX1_2/encode	TAATTARCTAATTA	3.54 (-162.95)	662.0 (3.40%)	125.5 (0.96%)
MC	omnibus	NC ELE	GCM2_HES7_1/taiple	ATGSGGGTNYGGCACGTGYN	2.02 (-162.56)	1840.0 (0.83%)	540.1 (0.41%)
MC	myotube	NC ELE	ELK1_EOMES_3/taiple	TCACACCGGAAGT	2.30 (-162.51)	1355.0 (4.39%)	459.1 (1.91%)
MC	neural_progenitor_cell	NC ELE	PB0117.1_Eomes_2/Jaspar	NBVGAGGTGTCGCCYN	2.47 (-162.47)	1151.0 (5.91%)	313.2 (2.39%)
MC	hepatocyte	NC ELE	NFY_known4/encode	CAGCCAATGAG	2.69 (-162.34)	1007.0 (2.45%)	283.1 (0.91%)
MC	hepatocyte	NC ELE	RAR:RXR(NR),DR5/ES-RAR-ChIP-Seq(GSE56893)/Homer	RGGTCADNNAGAGGTCAV	3.01 (-162.17)	828.0 (2.02%)	206.7 (0.67%)
MC	neural_progenitor_cell	NC ELE	CTCF_disc3/encode	ACTAGAGGG	2.55 (-162.04)	1090.0 (5.60%)	288.2 (2.20%)
MC	hepatocyte	NC ELE	ELK1_FOXI1_4/taiple	TGTTKMCGGAAGTK	2.60 (-161.95)	1066.0 (2.60%)	310.3 (1.00%)
MC	hcasmc	GC random	CTCF_disc1/encode	DNYWATASTGCCATCTAGTGGY	2.70 (-161.12)	989.0 (2.54%)	362.2 (0.94%)
MC	foreskin-melanocyte	NC ELE	1-CCGCCGCCGCCG/denovo	CCGCCGCCGCCG	2.01 (-161.00)	1751.0 (8.67%)	306.9 (4.31%)
MC	neural_progenitor_cell	NC ELE	SP1_known3/encode	AGCCTTGGGGAGGG	2.07 (-160.99)	1628.0 (8.36%)	527.8 (4.03%)
MC	hepatocyte	NC ELE	Pax7(Paired,Homeobox),long/Myoblast-Pax7-ChIP-Seq(GSE25064)/Homer	TAATCHGATTAC	3.11 (-160.69)	791.0 (1.93%)	192.3 (0.62%)
MC	neural_progenitor_cell	NC ELE	PH0017.1_Cux1_2/Jaspar	TARTGATGATCAMTA	3.35 (-160.60)	710.0 (3.65%)	143.2 (1.09%)
MC	neural_progenitor_cell	NC ELE	Gmeb1/MA0615.1/Jaspar	BHBBKTACGTAMSABNN	2.33 (-160.34)	1281.0 (6.58%)	371.4 (2.83%)
MC	AG04450	NC ELE	5-GCCGCCGCCG/denovo	GCCGCCGCCG	2.66 (-160.00)	1008.0 (3.85%)	169.0 (1.45%)
MC	hepatocyte	NC ELE	HOXB13_TBX3_2/taiple	CYHATAAAMNTCACACCY	2.94 (-159.78)	847.0 (2.06%)	216.4 (0.70%)
MC	spleen	NC ELE	4-GCTGCTGCTGCT/denovo	GCTGCTGCTGCT	3.13 (-159.00)	767.0 (5.23%)	77.4 (1.67%)
MC	neural_progenitor_cell	NC ELE	ZNF692(Zf)/HEK293-ZNF692.GFP-ChIP-Seq(GSE58341)/Homer	GTGGGCCCCA	2.31 (-159.00)	1289.0 (6.62%)	376.1 (2.87%)
MC	hepatocyte	NC ELE	CLOCK_FIGLA_2/taiple	CCASSTGBNVBNNNRDRCACGTGC	3.08 (-158.91)	785.0 (1.91%)	191.7 (0.62%)
MC	hepatocyte	NC ELE	NFAT5_1/encode	RTGGAAAATTACAR	2.22 (-158.91)	1426.0 (3.47%)	486.0 (1.56%)
MC	hepatocyte	NC ELE	SMAD3/MA0795.1/Jaspar	YGTCTAGACA	2.57 (-158.86)	1074.0 (2.62%)	317.9 (1.02%)
MC	hepatocyte	NC ELE	ERF_DLX2_1/taiple	ASCGGAARTSGVYAATTA	2.42 (-158.13)	1190.0 (2.90%)	372.9 (1.20%)
MC	neural_progenitor_cell	NC ELE	PH0125.1_Obox5_2/Jaspar	BATAWTTAATCCCTBYT	3.17 (-157.87)	747.0 (3.84%)	158.3 (1.21%)
MC	hepatocyte	NC ELE	TEAD4_ERG_3/taiple	ACCGGAAATGCC	2.02 (-157.43)	1745.0 (4.25%)	652.5 (2.10%)
MC	neural_progenitor_cell	NC ELE	ALX1_1/encode	MVCTAATTMNCATTABCD	3.72 (-157.34)	601.0 (3.09%)	108.9 (0.83%)
MC	neural_progenitor_cell	NC ELE	RREB1_1/encode	CCCCAAACCACCCC	2.24 (-157.17)	1352.0 (6.95%)	406.3 (3.10%)
MC	Karpas-422	NC ELE	2-CVGCGGCGGC/denovo	CVGCGGCGGC	2.44 (-157.00)	1145.0 (6.60%)	280.2 (2.71%)
MC	omnibus	NC ELE	HSF_known2/encode	TTCCAGAGGTTTC	2.15 (-156.82)	1580.0 (0.71%)	442.4 (0.33%)
MC	neural_progenitor_cell	NC ELE	PB0037.1_Isgf3g_1/Jaspar	NARAAWCGAAACTDA	2.99 (-156.78)	810.0 (4.16%)	182.7 (1.39%)
MC	pancreas	GC random	1-TTAATSATTAAC/denovo	TTAATSATTAAC	2.18 (-156.00)	1449.0 (5.44%)	636.3 (2.49%)
MC	iPS-DF-19.11	NC ELE	2-GCBGCGGCCCGG/denovo	GCBGCGGCCCGG	22.82 (-155.00)	156.0 (2.51%)	2.1 (0.11%)
MC	hepatocyte	NC ELE	PH0139.1_Pitx3/Jaspar	RGGGGGATTAGCTRSC	3.08 (-154.35)	771.0 (1.88%)	189.5 (0.61%)
MC	neural_progenitor_cell	NC ELE	PH0148.1_Pou3f3/Jaspar	WANDTATGCATAATDDA	3.04 (-154.35)	781.0 (4.01%)	173.3 (1.32%)
MC	omnibus	NC ELE	RFX2_2/encode	CGTTGCTAGGCAACG	3.83 (-153.57)	517.0 (0.23%)	73.5 (0.06%)
MC	hepatocyte	NC ELE	PB0045.1_Myb_1/Jaspar	NTDDMAACCGTTAWHHN	2.47 (-153.48)	1104.0 (2.69%)	337.5 (1.09%)
MC	hepatocyte	NC ELE	PH0094.1_Lhx4/Jaspar	DAAACTAATTAGSTTTG	2.61 (-153.22)	997.0 (2.43%)	288.1 (0.93%)
MC	mesenchymal_cell	NC ELE	Hnf1(Homeobox)/Liver-Foxa2-Chip-Seq(GSE25694)/Homer	GGTTAAWCATTAA	2.01 (-152.39)	1709.0 (5.12%)	585.5 (2.55%)
MC	myotube	NC ELE	GCM1_ELF1_1/taiple	RTGCGGGCGGAAGTR	2.05 (-152.18)	1630.0 (5.28%)	618.9 (2.58%)
MC	omnibus	NC ELE	GCM1_FIGLA_8/taiple	CAGSTGYKVBKAKVATGCGGG	2.22 (-152.00)	1342.0 (0.60%)	354.5 (0.27%)
MC	open_cardiac_muscle_cell	NC ELE	YY1(Zf)/Promoter/Homer	CAAGATGGCGGC	2.11 (-151.53)	1523.0 (4.68%)	1470.1 (2.22%)
MC	hepatocyte	NC ELE	HMX3_1/encode	CAAGTGCGTG	2.96 (-151.44)	813.0 (1.98%)	209.7 (0.67%)
MC	neural_progenitor_cell	NC ELE	MEIS1_ELF1_1/taiple	VTGCCGGAAGTN	2.32 (-151.44)	1212.0 (6.23%)	351.2 (2.68%)
MC	neural_progenitor_cell	NC ELE	HOXB13_EOMES_2/taiple	CYMATAAANTMACACCT	2.87 (-150.31)	836.0 (4.30%)	197.3 (1.50%)
MC	hepatocyte	NC ELE	ETV5_DRGX_2/taiple	TAATTACCGGAAGY	2.26 (-150.27)	1289.0 (3.14%)	431.0 (1.39%)
MC	hepatocyte	NC ELE	TEAD4_PITX1_1/taiple	RCATWCYTRAGGATTA	2.30 (-149.79)	1247.0 (3.04%)	410.6 (1.32%)
MC	neural_progenitor_cell	NC ELE	PH0089.1_Isx/Jaspar	HNNVCTAATTAGBBGW	2.15 (-149.79)	1420.0 (7.30%)	446.3 (3.40%)
MC	omnibus	NC ELE	GCM1_PITX1_3/taiple	GGATTADGGGGATGCGGG	2.27 (-149.70)	1320.0 (0.59%)	348.4 (0.26%)
MC	neural_progenitor_cell	NC ELE	MafK(bZIP)/C2C12-MafK-ChIP-Seq(GSE36030)/Homer	GCTGASTCAGCA	2.14 (-149.70)	1422.0 (7.31%)	447.4 (3.41%)
MC	omnibus	NC ELE	ELK1_EOMES_2/taiple	ACCGGAAGTRGGTGYGA	2.36 (-149.61)	1159.0 (0.52%)	287.9 (0.22%)
MC	neural_progenitor_cell	NC ELE	Tcfcp2l1(CP2)/mES-Tcfcp2l1-ChIP-Seq(GSE11431)/Homer	NRAACCRGTTYRAACCRGYT	2.38 (-149.40)	1142.0 (5.87%)	323.5 (2.47%)
MC	neural_progenitor_cell	NC ELE	TEAD4_TBX21_1/taiple	ANGTGTGAATTCC	2.23 (-149.31)	1297.0 (6.66%)	391.1 (2.98%)
MC	omnibus	NC ELE	GCM1_MAX_1/taiple	GBCACGTGSATGCGGGTR	2.13 (-148.62)	1427.0 (0.64%)	391.6 (0.30%)
MC	neural_progenitor_cell	NC ELE	BATF_disc3/encode	AAATGACTGG	2.63 (-148.57)	946.0 (4.86%)	242.4 (1.85%)
MC	hepatocyte	NC ELE	TEAD4_GSC2_1/taiple	GGWATGTTAATCSG	2.50 (-148.44)	1053.0 (2.57%)	319.9 (1.03%)
MC	neural_progenitor_cell	NC ELE	FOXA_disc2/encode	AATATTGACH	2.74 (-148.09)	885.0 (4.55%)	218.1 (1.66%)
MC	hepatocyte	NC ELE	DOBOX4_1/encode	HWAATAGATACCCYWTW	3.09 (-148.05)	734.0 (1.79%)	179.5 (0.58%)
MC	lower_leg_skin	NC ELE	7-GCAAAGTT/denovo	GCAAAGTT	2.06 (-148.00)	1470.0 (15.17%)	171.2 (7.38%)
MC	neural_progenitor_cell	NC ELE	GATA:SCL(Zf,bHLH)/Ter119-SCL-ChIP-Seq(GSE18720)/Homer	CRGCTGBNGNSNNSAGATAA	2.64 (-147.83)	927.0 (4.76%)	235.5 (1.80%)
MC	hepatocyte	NC ELE	TEAD4_EOMES_5/taiple	GGAATGYGAGGTGTGA	2.79 (-147.70)	870.0 (2.12%)	237.0 (0.76%)
MC	neural_progenitor_cell	NC ELE	PRDM1_known1/encode	AGRAAGKGAAAGKA	2.47 (-147.27)	1052.0 (5.41%)	287.6 (2.19%)
MC	neural_progenitor_cell	NC ELE	POU2F1_EOMES_2/taiple	RGTGTDAGAATATTCM	3.37 (-147.10)	642.0 (3.30%)	128.1 (0.98%)
MC	neural_progenitor_cell	NC ELE	PB0050.1_Osr1_1/Jaspar	NHNWACAGTAGCAMWR	2.37 (-146.92)	1131.0 (5.81%)	321.0 (2.45%)
MC	myotube	NC ELE	E-box(bHLH)/Promoter/Homer	SSGGTCACGTGA	2.26 (-145.66)	1252.0 (4.06%)	430.6 (1.80%)
MC	hepatocyte	NC ELE	FOXP3_1/encode	GAARTGTTGTTTCAGAC	2.57 (-145.62)	979.0 (2.39%)	288.7 (0.93%)
MC	developing_neocortex_GZ	GC random	CTCF_disc1/encode	DNYWATASTGCCATCTAGTGGY	2.52 (-145.53)	1010.0 (4.18%)	396.4 (1.66%)
MC	neural_progenitor_cell	NC ELE	GATA(Zf),IR3/iTreg-Gata3-ChIP-Seq(GSE20898)/Homer	NNNNNBAGATAWYATCTVHN	2.37 (-145.10)	1117.0 (5.74%)	317.4 (2.42%)
MC	neural_progenitor_cell	NC ELE	ZBTB7B/MA0694.1/Jaspar	RCGACCACCGAA	2.58 (-144.97)	950.0 (4.88%)	247.6 (1.89%)
MC	omnibus	NC ELE	MYBL1_FIGLA_4/taiple	CCASCTGKTVMMGTAACSGYC	2.21 (-144.88)	1378.0 (0.62%)	376.1 (0.28%)
MC	myotube	NC ELE	MLX/MA0663.1/Jaspar	ATCACGTGAT	2.11 (-144.62)	1442.0 (4.67%)	530.4 (2.21%)
MC	neural_progenitor_cell	NC ELE	FOXC1_1/encode	NSNVAGTAAATAAACA	3.33 (-144.32)	634.0 (3.26%)	128.0 (0.98%)
[truncated: 16,141 more rows]

## Sheet: Table S3
Population	Context 1	Context 2	NC ELEs (all SNPs)	NC ELEs (common SNPs)	LC ELEs (all SNPs)	LC ELEs (common SNPs)	MC ELEs (all SNPs)	MC ELEs (common SNPs)	HC ELEs (all SNPs)	HC ELEs (common SNPs)
EUR	distal_femur	proximal_humerus	0.9472	0.9458	0.9497	0.9484	0.9523	0.9513	0.9393	0.9364
EAS	distal_femur	proximal_humerus	0.9471	0.9459	0.9496	0.9484	0.9523	0.9514	0.9375	0.9346
EUR	distal_humerus	proximal_humerus	0.942	0.9407	0.9451	0.9439	0.9481	0.9471	0.9338	0.9324
EAS	distal_femur	distal_humerus	0.9449	0.9444	0.9486	0.948	0.9506	0.9501	0.9303	0.9305
EAS	distal_humerus	proximal_humerus	0.9414	0.9407	0.9446	0.9436	0.9478	0.9465	0.9319	0.9302
EUR	distal_femur	distal_humerus	0.945	0.9435	0.9486	0.9475	0.9507	0.9497	0.9327	0.9298
EUR	distal_femur	proximal_tibia	0.9361	0.9347	0.9402	0.9393	0.941	0.9401	0.9207	0.9178
EAS	distal_femur	proximal_tibia	0.9357	0.9347	0.9398	0.9389	0.9407	0.9394	0.9183	0.9156
EUR	distal_humerus	proximal_femur	0.9231	0.9201	0.9279	0.925	0.9318	0.9295	0.9123	0.9102
EUR	distal_humerus	proximal_tibia	0.9265	0.9251	0.9316	0.9308	0.9334	0.9324	0.9089	0.9064
EAS	distal_humerus	proximal_femur	0.9219	0.9195	0.9266	0.9242	0.931	0.9286	0.9104	0.9059
EAS	distal_humerus	proximal_tibia	0.9254	0.9245	0.9306	0.9298	0.9325	0.9314	0.907	0.905
EUR	proximal_femur	proximal_humerus	0.9259	0.9235	0.9308	0.9286	0.9334	0.9312	0.9086	0.9048
EUR	distal_tibia	proximal_femur	0.9209	0.9181	0.9249	0.9224	0.9283	0.9261	0.907	0.9034
EAS	distal_tibia	proximal_femur	0.9201	0.9179	0.9241	0.9219	0.9278	0.9254	0.9072	0.9034
EAS	proximal_femur	proximal_humerus	0.9252	0.9232	0.9299	0.9278	0.9329	0.9306	0.9082	0.9024
EUR	proximal_humerus	proximal_tibia	0.9201	0.9185	0.924	0.9226	0.9259	0.9246	0.9033	0.9
EUR	distal_tibia	proximal_humerus	0.918	0.9157	0.9225	0.9202	0.9259	0.9237	0.9044	0.8998
EUR	distal_humerus	distal_tibia	0.9159	0.9137	0.9204	0.9184	0.9233	0.9217	0.901	0.8989
EAS	distal_tibia	proximal_humerus	0.9174	0.9155	0.9216	0.9196	0.9252	0.923	0.9012	0.8974
EAS	distal_humerus	distal_tibia	0.9149	0.9131	0.9193	0.9175	0.9227	0.9209	0.8988	0.897
EUR	distal_femur	proximal_femur	0.9167	0.9141	0.9217	0.9194	0.9252	0.9231	0.8999	0.8963
EAS	proximal_humerus	proximal_tibia	0.9192	0.9176	0.9233	0.9217	0.9251	0.9233	0.9003	0.8956
EAS	distal_radius	distal_tibia	0.9103	0.9086	0.9139	0.9125	0.9185	0.9168	0.8944	0.895
EAS	distal_femur	proximal_femur	0.9161	0.914	0.9209	0.919	0.9249	0.923	0.8975	0.893
EUR	distal_radius	distal_tibia	0.9113	0.9091	0.9151	0.9131	0.9195	0.9175	0.8942	0.8915
EUR	distal_femur	distal_tibia	0.9085	0.9059	0.9135	0.9108	0.9179	0.9157	0.8961	0.8912
EAS	distal_femur	distal_tibia	0.908	0.9056	0.9126	0.9104	0.9175	0.9155	0.8934	0.8896
EAS	distal_radius	proximal_radius	0.9036	0.9011	0.9071	0.9051	0.9117	0.9103	0.8848	0.8821
EUR	distal_radius	proximal_radius	0.9037	0.9024	0.9074	0.9061	0.9121	0.911	0.8858	0.8808
EAS	distal_radius	proximal_femur	0.8928	0.8903	0.8978	0.8956	0.9032	0.9009	0.8789	0.8784
EAS	distal_tibia	proximal_radius	0.8931	0.8907	0.8976	0.8956	0.9025	0.901	0.8787	0.8783
EUR	distal_tibia	proximal_radius	0.8938	0.8923	0.8984	0.8971	0.9034	0.9021	0.8797	0.8767
EUR	distal_radius	proximal_femur	0.8934	0.8906	0.8987	0.8962	0.9045	0.9017	0.8804	0.8765
EAS	proximal_femur	proximal_radius	0.8825	0.88	0.8875	0.8854	0.8935	0.892	0.8747	0.8759
EUR	proximal_femur	proximal_radius	0.8829	0.8809	0.8883	0.8864	0.8944	0.8926	0.8774	0.8746
EUR	proximal_femur	proximal_tibia	0.9	0.8971	0.9059	0.9033	0.909	0.9066	0.8749	0.8695
EAS	proximal_femur	proximal_tibia	0.8992	0.8963	0.9048	0.902	0.9085	0.9055	0.8726	0.8672
EUR	developing_neocortex_CP	developing_neocortex_GZ	0.8638	0.8614	0.8716	0.8695	0.8841	0.8816	0.8735	0.867
EAS	developing_neocortex_CP	developing_neocortex_GZ	0.864	0.8612	0.8718	0.8694	0.8837	0.8814	0.8745	0.8663
EUR	distal_tibia	proximal_tibia	0.8894	0.8861	0.8956	0.8927	0.8989	0.8966	0.8682	0.8628
EAS	distal_tibia	proximal_tibia	0.8886	0.8857	0.8946	0.8917	0.8986	0.8958	0.8647	0.8596
EAS	distal_humerus	distal_radius	0.8742	0.8709	0.88	0.8769	0.8863	0.8832	0.8591	0.8586
EUR	distal_humerus	distal_radius	0.8751	0.8714	0.8813	0.8778	0.8874	0.8839	0.8607	0.8582
EAS	distal_radius	proximal_humerus	0.8747	0.8716	0.8807	0.8778	0.8869	0.8839	0.859	0.8571
EUR	distal_radius	proximal_humerus	0.8753	0.8718	0.8818	0.8786	0.8879	0.8845	0.8601	0.8561
EUR	distal_humerus	proximal_radius	0.8565	0.8531	0.8631	0.8597	0.8695	0.8662	0.8463	0.8418
EAS	distal_humerus	proximal_radius	0.8554	0.8524	0.8616	0.8589	0.8682	0.8658	0.8422	0.8415
EAS	proximal_humerus	proximal_radius	0.8578	0.8548	0.8648	0.862	0.8712	0.8688	0.8406	0.8394
EUR	proximal_humerus	proximal_radius	0.8581	0.8553	0.8655	0.8629	0.8719	0.8691	0.8433	0.8387
EAS	distal_femur	distal_radius	0.8585	0.8551	0.8652	0.8621	0.8724	0.8692	0.839	0.8379
EUR	distal_femur	distal_radius	0.8592	0.855	0.8663	0.8626	0.8733	0.8698	0.8429	0.8377
EUR	distal_femur	proximal_radius	0.8395	0.836	0.847	0.8437	0.8541	0.8509	0.8268	0.822
EAS	distal_femur	proximal_radius	0.839	0.8357	0.8461	0.8433	0.8532	0.8509	0.8232	0.8217
EAS	distal_radius	proximal_tibia	0.845	0.8407	0.8516	0.8475	0.8582	0.8543	0.8177	0.8165
EUR	distal_radius	proximal_tibia	0.8461	0.8415	0.8531	0.8489	0.8596	0.8558	0.8216	0.8156
EAS	developing_neocortex_CP	embryonic_frontal_cortex	0.8931	0.8917	0.8944	0.8932	0.8907	0.8888	0.8177	0.8121
EUR	developing_neocortex_CP	embryonic_frontal_cortex	0.8926	0.8915	0.8939	0.8927	0.8905	0.8886	0.8175	0.8104
EUR	proximal_radius	proximal_tibia	0.8261	0.822	0.8333	0.8293	0.8396	0.836	0.8054	0.7997
EAS	proximal_radius	proximal_tibia	0.8251	0.8213	0.8318	0.8283	0.8383	0.8353	0.8015	0.7996
EAS	developing_neocortex_GZ	embryonic_frontal_cortex	0.8935	0.8908	0.8957	0.8929	0.8881	0.8846	0.8001	0.7925
EUR	developing_neocortex_GZ	embryonic_frontal_cortex	0.893	0.891	0.8951	0.8933	0.888	0.8848	0.7999	0.7894
EUR	developing_neocortex_CP	embryonic_occipital_cortex	0.8344	0.8319	0.8319	0.8294	0.82	0.8165	0.7153	0.708
EAS	developing_neocortex_CP	embryonic_occipital_cortex	0.8339	0.8321	0.8313	0.8295	0.8185	0.8158	0.7111	0.7047
EAS	brain_adult	brain_fetal	0.6915	0.6896	0.7126	0.7109	0.723	0.7209	0.6943	0.6881
EUR	brain_adult	brain_fetal	0.6923	0.6889	0.7136	0.7101	0.7243	0.7203	0.6943	0.6874
EAS	developing_neocortex_GZ	embryonic_occipital_cortex	0.813	0.8099	0.8117	0.8085	0.7982	0.7942	0.6861	0.6768
EUR	developing_neocortex_GZ	embryonic_occipital_cortex	0.8149	0.8106	0.8135	0.809	0.8005	0.7949	0.6886	0.6756
EAS	embryonic_frontal_cortex	embryonic_occipital_cortex	0.7876	0.7843	0.7829	0.7795	0.7586	0.7536	0.5748	0.5655
EUR	embryonic_frontal_cortex	embryonic_occipital_cortex	0.7881	0.7843	0.7833	0.7794	0.7594	0.7542	0.5789	0.5613
EAS	heart	lung	0.6476	0.6441	0.6526	0.6486	0.643	0.6379	0.4787	0.4721
EUR	heart	lung	0.6496	0.6422	0.6549	0.6463	0.6457	0.6359	0.4883	0.471
EUR	ascending_aorta	coronary_artery	0.7046	0.6993	0.7033	0.6976	0.6794	0.6727	0.464	0.4528
EUR	natural-killer-cell	T-cell	0.6652	0.6607	0.6616	0.6558	0.6372	0.6281	0.4694	0.4508
EAS	ascending_aorta	coronary_artery	0.7035	0.6997	0.7024	0.6983	0.6778	0.6723	0.4578	0.4462
EAS	CD8-positive-alpha-betaTcell	T-cell	0.7006	0.6959	0.7074	0.7029	0.6758	0.6688	0.4539	0.4461
EAS	natural-killer-cell	T-cell	0.6662	0.6595	0.6631	0.6552	0.6369	0.6267	0.4627	0.4449
EAS	esophagus_muscularis_mucosa	sigmoid_colon	0.7337	0.728	0.7343	0.7281	0.708	0.6992	0.4642	0.4446
EUR	esophagus_muscularis_mucosa	sigmoid_colon	0.7355	0.7302	0.7358	0.7299	0.7103	0.7018	0.4655	0.4433
EUR	CD8-positive-alpha-betaTcell	T-cell	0.6992	0.6965	0.7061	0.7042	0.6751	0.6705	0.4586	0.4424
EAS	esophagus_muscularis_mucosa	heart_left_ventricle	0.6696	0.6626	0.6703	0.6628	0.6451	0.6359	0.438	0.4273
EAS	heart_left_ventricle	right_atrium_auricular_region	0.6817	0.6768	0.6797	0.6746	0.6558	0.6488	0.4319	0.4249
EUR	heart_left_ventricle	right_atrium_auricular_region	0.6828	0.6771	0.6813	0.6749	0.6585	0.6501	0.4358	0.4221
EUR	coronary_artery	tibial_artery	0.7087	0.7033	0.706	0.6997	0.6753	0.6673	0.4347	0.4183
EUR	esophagus_muscularis_mucosa	heart_left_ventricle	0.6699	0.6624	0.6707	0.6625	0.6464	0.6368	0.4352	0.4181
EAS	coronary_artery	tibial_artery	0.7074	0.7031	0.7046	0.7001	0.6742	0.6692	0.4291	0.4159
EUR	ascending_aorta	tibial_artery	0.7361	0.7319	0.7339	0.7297	0.7039	0.697	0.4305	0.4142
EUR	CD4-positive-alpha-betaTcell	T-cell	0.6993	0.6963	0.7001	0.6972	0.6643	0.6571	0.4289	0.4118
EAS	ascending_aorta	tibial_artery	0.7357	0.7317	0.7335	0.7294	0.7023	0.6963	0.4293	0.4109
EAS	heart_left_ventricle	sigmoid_colon	0.7003	0.6941	0.699	0.6924	0.6632	0.6537	0.4265	0.4102
EUR	lower_leg_skin	spleen	0.5678	0.5598	0.5739	0.5658	0.5627	0.5538	0.4194	0.4101
EAS	CD4-positive-alpha-betaTcell	T-cell	0.7016	0.698	0.7019	0.6997	0.6639	0.6569	0.4198	0.4089
EAS	lower_leg_skin	spleen	0.5665	0.5578	0.5724	0.5643	0.5608	0.5522	0.4167	0.4079
EUR	heart_left_ventricle	sigmoid_colon	0.7001	0.6946	0.6987	0.6929	0.6636	0.6554	0.4268	0.4056
EUR	CD8-positive-alpha-betaTcell	natural-killer-cell	0.6328	0.6291	0.6361	0.6313	0.612	0.6063	0.4189	0.4052
EUR	sigmoid_colon	transverse_colon	0.6229	0.6146	0.6352	0.6269	0.6173	0.6082	0.4201	0.4042
EUR	peyers_patch	transverse_colon	0.657	0.6504	0.6615	0.6539	0.6405	0.6314	0.4243	0.4022
EAS	CD8-positive-alpha-betaTcell	natural-killer-cell	0.6331	0.6293	0.6367	0.6313	0.6115	0.6063	0.4129	0.4018
EAS	sigmoid_colon	transverse_colon	0.6216	0.6129	0.6342	0.6255	0.6153	0.6045	0.4116	0.4
EAS	coronary_artery	vagina	0.5892	0.583	0.5919	0.5853	0.5807	0.5737	0.409	0.3999
EUR	coronary_artery	vagina	0.5914	0.5815	0.5949	0.5836	0.5845	0.572	0.4195	0.3972
EUR	liver	spleen	0.4967	0.4852	0.5063	0.4941	0.5092	0.4977	0.4072	0.3967
EAS	peyers_patch	transverse_colon	0.656	0.6497	0.6606	0.654	0.6394	0.6307	0.4146	0.3956
EAS	liver	spleen	0.495	0.4842	0.505	0.4932	0.5072	0.4963	0.399	0.3928
EAS	coronary_artery	right_atrium_auricular_region	0.6352	0.6269	0.6344	0.626	0.6166	0.6057	0.4087	0.3922
EUR	coronary_artery	right_atrium_auricular_region	0.6358	0.6285	0.6351	0.6269	0.6171	0.607	0.4138	0.3912
EAS	esophagus_muscularis_mucosa	right_atrium_auricular_region	0.6061	0.5979	0.6035	0.5944	0.5849	0.5755	0.4043	0.3902
EUR	lung	psoas_muscle	0.556	0.5478	0.5641	0.5553	0.5544	0.5449	0.4043	0.39
EAS	lung	psoas_muscle	0.5539	0.5487	0.562	0.556	0.5517	0.5462	0.3987	0.3868
EUR	esophagus_muscularis_mucosa	right_atrium_auricular_region	0.6071	0.5986	0.6044	0.5947	0.5867	0.5759	0.4009	0.3839
EUR	sigmoid_colon	tibial_artery	0.6157	0.6084	0.6161	0.6087	0.5964	0.5868	0.3923	0.3802
EUR	CD4-positive-alpha-betaTcell	CD8-positive-alpha-betaTcell	0.7009	0.6977	0.7027	0.7001	0.6703	0.6654	0.3961	0.3797
EUR	coronary_artery	heart_left_ventricle	0.6278	0.6202	0.6284	0.6198	0.6104	0.6012	0.3928	0.3785
EAS	sigmoid_colon	tibial_artery	0.6134	0.6062	0.6135	0.606	0.5938	0.5844	0.3876	0.3781
EAS	coronary_artery	uterus	0.5698	0.5628	0.5721	0.5647	0.5617	0.553	0.3891	0.378
EUR	coronary_artery	uterus	0.572	0.5634	0.5748	0.5648	0.5642	0.5526	0.3929	0.3778
EAS	CD4-positive-alpha-betaTcell	CD8-positive-alpha-betaTcell	0.7021	0.6977	0.7046	0.7003	0.672	0.6656	0.3873	0.376
EUR	heart	psoas_muscle	0.5441	0.5354	0.5509	0.5412	0.5421	0.5323	0.3895	0.3756
EAS	heart	psoas_muscle	0.5415	0.5338	0.5482	0.5393	0.5394	0.5305	0.3843	0.3744
EUR	uterus	vagina	0.5942	0.5874	0.5943	0.5866	0.578	0.5697	0.3842	0.3736
EAS	coronary_artery	heart_left_ventricle	0.6258	0.6196	0.6261	0.6197	0.6084	0.6003	0.3849	0.3736
EAS	uterus	vagina	0.5922	0.587	0.5921	0.5867	0.5754	0.5697	0.3795	0.3725
EUR	adrenal_gland	coronary_artery	0.5636	0.5551	0.5727	0.5635	0.5671	0.5568	0.3838	0.3707
EAS	coronary_artery	esophagus_muscularis_mucosa	0.6106	0.6034	0.6101	0.6024	0.5881	0.5799	0.3788	0.3707
EAS	esophagus_muscularis_mucosa	esophagus_squamous_epithelium	0.5455	0.5343	0.5493	0.5369	0.5381	0.5258	0.387	0.3683
EUR	coronary_artery	esophagus_muscularis_mucosa	0.6124	0.6032	0.6123	0.6019	0.5898	0.5783	0.3828	0.3681
EAS	adrenal_gland	coronary_artery	0.5619	0.5545	0.5707	0.5627	0.5654	0.5559	0.3785	0.3675
EUR	liver	lower_leg_skin	0.4613	0.4519	0.4673	0.4574	0.4699	0.4605	0.3682	0.3656
EUR	esophagus_muscularis_mucosa	esophagus_squamous_epithelium	0.547	0.5353	0.5503	0.5373	0.5388	0.5251	0.3883	0.3646
EUR	CD4-positive-alpha-betaTcell	natural-killer-cell	0.5713	0.5635	0.5766	0.5678	0.5558	0.5452	0.3799	0.3645
EUR	tibial_artery	tibial_nerve	0.5607	0.5518	0.5575	0.5476	0.5507	0.5411	0.3868	0.3641
EUR	esophagus_muscularis_mucosa	tibial_nerve	0.5965	0.5868	0.594	0.5835	0.5783	0.5669	0.3816	0.3634
EUR	heart_left_ventricle	uterus	0.5949	0.5874	0.596	0.587	0.5758	0.5658	0.3788	0.3628
EAS	tibial_artery	tibial_nerve	0.5599	0.551	0.5561	0.5471	0.5499	0.5381	0.384	0.3628
EUR	ascending_aorta	uterus	0.5536	0.5443	0.5549	0.5442	0.5421	0.5294	0.3769	0.3611
EUR	ascending_aorta	esophagus_muscularis_mucosa	0.5847	0.5756	0.5833	0.5731	0.5652	0.5536	0.3735	0.3602
EAS	liver	lower_leg_skin	0.4597	0.4493	0.4658	0.4554	0.4681	0.4595	0.3644	0.36
EAS	esophagus_muscularis_mucosa	tibial_nerve	0.5952	0.5853	0.5929	0.5823	0.5764	0.5641	0.3785	0.3599
EUR	ascending_aorta	heart_left_ventricle	0.5909	0.5826	0.5916	0.5823	0.5748	0.5645	0.3738	0.3595
EUR	right_atrium_auricular_region	tibial_artery	0.5889	0.5805	0.5866	0.5771	0.5712	0.5595	0.3768	0.3589
EAS	coronary_artery	sigmoid_colon	0.6099	0.6033	0.6078	0.6007	0.5868	0.5786	0.3614	0.3586
EUR	esophagus_squamous_epithelium	tibial_nerve	0.5087	0.4974	0.5136	0.5013	0.5071	0.4953	0.3753	0.3585
EUR	esophagus_muscularis_mucosa	tibial_artery	0.606	0.5977	0.6069	0.5981	0.5884	0.5782	0.3781	0.3581
EUR	heart_left_ventricle	transverse_colon	0.5793	0.5711	0.5915	0.5837	0.5778	0.5681	0.3772	0.3581
EAS	heart_left_ventricle	uterus	0.5925	0.5867	0.5929	0.5872	0.5735	0.5655	0.373	0.3579
EAS	esophagus_squamous_epithelium	tibial_nerve	0.5062	0.4953	0.5116	0.5004	0.5059	0.4937	0.3727	0.3572
EUR	breast_epithelium	prostate_gland	0.5382	0.5271	0.5459	0.5341	0.542	0.5295	0.3806	0.3571
EUR	right_atrium_auricular_region	sigmoid_colon	0.6034	0.5958	0.6007	0.5925	0.5832	0.5729	0.3738	0.3566
EAS	ascending_aorta	uterus	0.5517	0.544	0.5522	0.5441	0.5388	0.5298	0.3706	0.3565
EAS	CD4-positive-alpha-betaTcell	natural-killer-cell	0.572	0.5638	0.5775	0.5683	0.5562	0.5459	0.3736	0.356
EAS	ascending_aorta	esophagus_muscularis_mucosa	0.5834	0.5763	0.5813	0.574	0.5624	0.5535	0.3709	0.3556
EAS	heart_left_ventricle	transverse_colon	0.5783	0.5701	0.5909	0.5828	0.5761	0.5675	0.374	0.3551
EUR	coronary_artery	tibial_nerve	0.5856	0.5769	0.5852	0.5754	0.5726	0.5615	0.3755	0.3549
EUR	right_atrium_auricular_region	tibial_nerve	0.5808	0.572	0.5777	0.5673	0.565	0.5539	0.3742	0.3546
EUR	sigmoid_colon	tibial_nerve	0.5906	0.5817	0.5873	0.577	0.574	0.5623	0.3711	0.3545
EAS	esophagus_muscularis_mucosa	tibial_artery	0.6039	0.5966	0.6047	0.597	0.5861	0.5769	0.3724	0.3542
EUR	heart_left_ventricle	tibial_artery	0.6025	0.5944	0.6028	0.594	0.5836	0.5726	0.3713	0.354
EUR	astrocyte	brain-microvascular-endothelial-cell	0.6097	0.6058	0.615	0.6119	0.5905	0.5863	0.3565	0.3537
EUR	AG04450	IMR-90	0.5182	0.5178	0.524	0.5239	0.506	0.5034	0.3571	0.3532
EUR	ascending_aorta	right_atrium_auricular_region	0.5869	0.5783	0.5854	0.5755	0.5687	0.5572	0.3724	0.3532
EUR	esophagus_muscularis_mucosa	uterus	0.5848	0.5771	0.5848	0.5757	0.5609	0.5506	0.3666	0.3531
EUR	coronary_artery	sigmoid_colon	0.6121	0.6047	0.6107	0.6022	0.5883	0.5789	0.3665	0.3527
EAS	esophagus_muscularis_mucosa	vagina	0.5822	0.5751	0.5819	0.5744	0.5624	0.5535	0.3665	0.3527
EAS	ascending_aorta	heart_left_ventricle	0.5883	0.5817	0.5882	0.582	0.5703	0.5623	0.3705	0.3525
EAS	right_atrium_auricular_region	tibial_artery	0.5875	0.5784	0.5849	0.5756	0.5693	0.5573	0.3768	0.3523
EAS	sigmoid_colon	tibial_nerve	0.5892	0.5798	0.5855	0.5758	0.5719	0.5607	0.3676	0.3519
EAS	prostate_gland	vagina	0.4753	0.4646	0.487	0.476	0.492	0.4794	0.3605	0.3517
EUR	esophagus_squamous_epithelium	peyers_patch	0.4704	0.4576	0.4835	0.4697	0.4852	0.4706	0.3699	0.3515
EAS	right_atrium_auricular_region	tibial_nerve	0.5796	0.5714	0.5761	0.568	0.5629	0.5522	0.3731	0.351
EUR	esophagus_squamous_epithelium	sigmoid_colon	0.5316	0.5207	0.5352	0.523	0.5237	0.5117	0.3661	0.3508
EAS	coronary_artery	tibial_nerve	0.5842	0.5772	0.5832	0.5761	0.5709	0.5613	0.3678	0.3507
EAS	spleen	thymus	0.5165	0.5083	0.5277	0.5206	0.513	0.5056	0.3585	0.3507
EAS	esophagus_squamous_epithelium	peyers_patch	0.4675	0.4573	0.481	0.4695	0.4838	0.4719	0.363	0.3506
EAS	ascending_aorta	right_atrium_auricular_region	0.5852	0.577	0.5834	0.575	0.5664	0.5562	0.3676	0.3501
EUR	right_atrium_auricular_region	uterus	0.5487	0.5403	0.5482	0.5383	0.5391	0.5278	0.3641	0.35
EAS	heart_left_ventricle	tibial_artery	0.6	0.5928	0.5999	0.5926	0.58	0.5705	0.369	0.35
EUR	esophagus_muscularis_mucosa	vagina	0.5838	0.5743	0.5837	0.573	0.5632	0.5521	0.3712	0.3499
EUR	prostate_gland	vagina	0.4772	0.4639	0.4894	0.4746	0.4947	0.4797	0.373	0.3499
EAS	AG04450	IMR-90	0.5182	0.5146	0.5238	0.5207	0.5051	0.4999	0.356	0.3496
EAS	esophagus_muscularis_mucosa	uterus	0.5833	0.5774	0.5833	0.5771	0.5587	0.5513	0.3635	0.3488
EAS	H9	iPS-DF-19.11	0.4083	0.3967	0.4107	0.3995	0.3965	0.3833	0.3551	0.3487
EAS	right_atrium_auricular_region	sigmoid_colon	0.6024	0.5946	0.5995	0.5912	0.5814	0.5708	0.3689	0.3487
EUR	spleen	thymus	0.517	0.509	0.5276	0.521	0.513	0.5055	0.3627	0.3485
EUR	prostate_gland	uterus	0.4532	0.4415	0.4609	0.4479	0.4669	0.453	0.3628	0.3483
EAS	breast_epithelium	prostate_gland	0.5358	0.5272	0.5437	0.5349	0.5397	0.529	0.3693	0.3482
EAS	astrocyte	brain-microvascular-endothelial-cell	0.6091	0.6049	0.6148	0.611	0.5897	0.5853	0.3548	0.348
EUR	brain_adult	omnibus	0.3524	0.3468	0.3722	0.3663	0.4027	0.3967	0.3546	0.3474
EUR	esophagus_muscularis_mucosa	transverse_colon	0.5814	0.5724	0.5939	0.5852	0.5812	0.571	0.3669	0.3471
EAS	brain_adult	omnibus	0.3514	0.3462	0.3712	0.3655	0.4018	0.3955	0.3521	0.347
EAS	esophagus_squamous_epithelium	vagina	0.5438	0.533	0.5485	0.5369	0.5354	0.523	0.3564	0.3467
EAS	right_atrium_auricular_region	uterus	0.5474	0.5387	0.5467	0.5375	0.5368	0.5267	0.3612	0.3463
EAS	esophagus_muscularis_mucosa	transverse_colon	0.5797	0.5707	0.5926	0.5833	0.5792	0.5688	0.3624	0.3462
EUR	Bcell	natural-killer-cell	0.4975	0.4911	0.5023	0.4949	0.5022	0.4962	0.3591	0.3459
EAS	esophagus_squamous_epithelium	sigmoid_colon	0.5297	0.5192	0.5336	0.522	0.5215	0.5092	0.3654	0.3459
EAS	lower_leg_skin	small_intestine	0.4554	0.4475	0.4686	0.4613	0.4612	0.4542	0.3503	0.3457
EAS	prostate_gland	uterus	0.4499	0.4398	0.4569	0.4465	0.4624	0.4498	0.3556	0.3442
EUR	lower_leg_skin	small_intestine	0.4597	0.4512	0.4733	0.465	0.4661	0.4561	0.3556	0.3437
EUR	coronary_artery	peyers_patch	0.4923	0.4805	0.5055	0.493	0.5127	0.4993	0.3631	0.3434
EAS	Bcell	natural-killer-cell	0.4979	0.49	0.5035	0.4946	0.5017	0.4952	0.3611	0.343
EAS	heart_left_ventricle	tibial_nerve	0.5691	0.5609	0.567	0.5588	0.5504	0.54	0.3582	0.3426
EUR	sigmoid_colon	uterus	0.6011	0.5936	0.5992	0.5903	0.5711	0.5608	0.3539	0.3424
EUR	esophagus_squamous_epithelium	vagina	0.5452	0.5341	0.5492	0.5374	0.5366	0.524	0.3639	0.3422
EUR	peyers_patch	sigmoid_colon	0.5058	0.4959	0.515	0.5049	0.5126	0.5013	0.3513	0.3421
EAS	heart_left_ventricle	vagina	0.5612	0.5545	0.5621	0.5553	0.5435	0.5353	0.3567	0.3421
EUR	peyers_patch	tibial_nerve	0.4942	0.4824	0.5033	0.4904	0.5037	0.4901	0.3592	0.3415
EAS	sigmoid_colon	vagina	0.5832	0.5765	0.581	0.574	0.5615	0.5531	0.3486	0.3403
EUR	heart_left_ventricle	tibial_nerve	0.5704	0.5616	0.569	0.5586	0.5533	0.5423	0.3593	0.3401
EUR	ascending_aorta	esophagus_squamous_epithelium	0.4652	0.4537	0.4684	0.4555	0.464	0.4505	0.3487	0.3396
EAS	sigmoid_colon	uterus	0.5999	0.5939	0.5978	0.5915	0.5703	0.562	0.3494	0.3396
EAS	tibial_nerve	vagina	0.5755	0.5692	0.5777	0.571	0.5628	0.5548	0.3565	0.3394
EUR	tibial_nerve	vagina	0.5776	0.57	0.5801	0.5715	0.5651	0.557	0.3635	0.3393
EUR	coronary_artery	prostate_gland	0.4605	0.4466	0.4715	0.4568	0.4802	0.465	0.3588	0.339
EUR	esophagus_squamous_epithelium	heart_left_ventricle	0.5017	0.4913	0.5062	0.4947	0.4974	0.4849	0.3552	0.339
EUR	GM23248	osteoblast	0.6187	0.6156	0.6241	0.6206	0.5958	0.5919	0.3454	0.339
EAS	coronary_artery	peyers_patch	0.4895	0.4803	0.5026	0.493	0.5101	0.4997	0.3542	0.3389
EUR	H9	iPS-DF-19.11	0.4007	0.3989	0.402	0.4004	0.3902	0.3827	0.336	0.3387
EAS	coronary_artery	prostate_gland	0.4575	0.4473	0.4677	0.4576	0.4765	0.4642	0.3487	0.3387
EAS	esophagus_squamous_epithelium	heart_left_ventricle	0.5002	0.491	0.505	0.4953	0.4955	0.4838	0.3539	0.3384
EUR	brain-microvascular-endothelial-cell	osteoblast	0.5999	0.5972	0.6076	0.6049	0.5792	0.5755	0.3422	0.3374
EAS	peyers_patch	tibial_nerve	0.4922	0.4822	0.5014	0.4911	0.5013	0.4897	0.3512	0.3374
EUR	esophagus_squamous_epithelium	transverse_colon	0.4886	0.4783	0.5009	0.4893	0.4958	0.4838	0.3518	0.3371
EUR	sigmoid_colon	vagina	0.5843	0.5765	0.5826	0.574	0.5622	0.5534	0.3536	0.3368
EUR	heart_left_ventricle	vagina	0.5621	0.5537	0.5638	0.5541	0.5452	0.5349	0.3583	0.3366
EUR	coronary_artery	esophagus_squamous_epithelium	0.4968	0.4856	0.5012	0.4888	0.4948	0.4811	0.3518	0.3362
EAS	GM23248	osteoblast	0.6192	0.6168	0.6242	0.6223	0.5961	0.594	0.343	0.3358
EUR	lower_leg_skin	psoas_muscle	0.4482	0.4417	0.4567	0.4492	0.448	0.44	0.3416	0.3349
EAS	adrenal_gland	heart_left_ventricle	0.5415	0.5333	0.5465	0.5384	0.5334	0.523	0.3398	0.3348
EAS	tibial_artery	vagina	0.5222	0.5153	0.5219	0.515	0.5119	0.5034	0.3477	0.3346
EUR	tibial_nerve	uterus	0.552	0.5437	0.5496	0.5398	0.54	0.5295	0.349	0.3341
EUR	kidney	liver	0.497	0.4845	0.5048	0.492	0.504	0.4917	0.3556	0.334
EAS	tibial_nerve	uterus	0.5501	0.5415	0.5473	0.5384	0.5365	0.527	0.3469	0.3339
EAS	peyers_patch	sigmoid_colon	0.5044	0.4953	0.5139	0.5043	0.5107	0.5005	0.3485	0.3335
EAS	lower_leg_skin	psoas_muscle	0.4465	0.4405	0.4554	0.4496	0.4463	0.4414	0.3375	0.3331
EAS	coronary_artery	esophagus_squamous_epithelium	0.495	0.4848	0.4992	0.4883	0.4927	0.4801	0.3434	0.3326
EUR	brain-microvascular-endothelial-cell	fibroblast-of-lung	0.549	0.5426	0.5591	0.5522	0.544	0.5355	0.341	0.3323
EUR	right_atrium_auricular_region	vagina	0.5546	0.5463	0.5556	0.5463	0.5431	0.5324	0.3538	0.3323
EUR	tibial_artery	uterus	0.5503	0.5424	0.5514	0.5422	0.5343	0.5234	0.3495	0.3323
EUR	heart_left_ventricle	peyers_patch	0.4988	0.4884	0.51	0.4995	0.5087	0.4965	0.3511	0.3319
EAS	right_atrium_auricular_region	vagina	0.5534	0.5459	0.5542	0.5464	0.5419	0.5326	0.3492	0.3319
EUR	lower_leg_skin	lung	0.4452	0.4368	0.4464	0.4374	0.4362	0.4256	0.3434	0.3318
EUR	heart	spleen	0.4479	0.4366	0.4504	0.4378	0.4449	0.432	0.3478	0.3317
EAS	ascending_aorta	esophagus_squamous_epithelium	0.4631	0.4523	0.4657	0.4539	0.4617	0.4489	0.3455	0.3317
EUR	tibial_artery	vagina	0.5233	0.5149	0.5241	0.5149	0.5134	0.5027	0.3484	0.3315
EAS	peyers_patch	vagina	0.4751	0.4658	0.4884	0.4786	0.4908	0.4804	0.3407	0.3312
EUR	NCI-H929	spleen	0.4447	0.4334	0.4772	0.4644	0.4867	0.4748	0.3533	0.331
EUR	psoas_muscle	spleen	0.4752	0.4664	0.4833	0.4743	0.4761	0.4661	0.3453	0.3308
EAS	Bcell	CD8-positive-alpha-betaTcell	0.5193	0.5107	0.5327	0.523	0.5279	0.5175	0.3431	0.3308
EAS	NCI-H929	spleen	0.4413	0.4309	0.4742	0.4631	0.4842	0.4722	0.3452	0.3307
EUR	adrenal_gland	heart_left_ventricle	0.543	0.5333	0.5487	0.5381	0.5355	0.5228	0.3419	0.3302
EUR	neural_progenitor_cell	neuronal_stem_cell	0.4413	0.4333	0.4558	0.4475	0.4464	0.4353	0.3442	0.3302
EAS	heart_left_ventricle	peyers_patch	0.4983	0.4886	0.5098	0.5002	0.5077	0.4966	0.346	0.3299
EUR	peyers_patch	prostate_gland	0.4429	0.4304	0.4583	0.4443	0.4731	0.4586	0.3484	0.3297
EAS	kidney	liver	0.4953	0.4854	0.5032	0.493	0.5021	0.4911	0.3458	0.3296
EAS	MM.1S	NCI-H929	0.549	0.5417	0.5659	0.5582	0.5471	0.5394	0.3374	0.3294
EAS	esophagus_squamous_epithelium	transverse_colon	0.4867	0.4772	0.4995	0.4887	0.4945	0.4821	0.3519	0.3293
EUR	peyers_patch	vagina	0.4777	0.4648	0.4912	0.4773	0.4933	0.4792	0.3478	0.3288
EUR	fibroblast-of-lung	IMR-90	0.5331	0.5261	0.5381	0.5307	0.5227	0.5135	0.338	0.3286
EAS	Bcell	spleen	0.4766	0.4677	0.4845	0.4742	0.4892	0.4791	0.3388	0.3286
EAS	brain-microvascular-endothelial-cell	fibroblast-of-lung	0.5481	0.5417	0.5585	0.5523	0.5435	0.5358	0.3387	0.3281
EUR	lower_leg_skin	ovary	0.4456	0.4387	0.45	0.4423	0.4492	0.4407	0.3391	0.328
EAS	peyers_patch	prostate_gland	0.4411	0.4315	0.4561	0.4458	0.471	0.4587	0.3473	0.328
EUR	prostate_gland	testis	0.4434	0.4307	0.4578	0.4438	0.4677	0.455	0.3407	0.3277
EAS	lower_leg_skin	lung	0.4423	0.4352	0.4438	0.4365	0.4335	0.4259	0.3372	0.3276
EUR	lung	spleen	0.4684	0.457	0.4719	0.4601	0.4626	0.4496	0.3445	0.3275
EAS	adrenal_gland	right_atrium_auricular_region	0.5447	0.5365	0.5487	0.5405	0.5339	0.5229	0.335	0.3275
EAS	brain-microvascular-endothelial-cell	osteoblast	0.5995	0.5964	0.607	0.6047	0.5785	0.5754	0.3378	0.3274
EAS	prostate_gland	testis	0.4415	0.4299	0.4555	0.443	0.4654	0.453	0.3372	0.3272
EAS	psoas_muscle	spleen	0.4729	0.4665	0.4818	0.4744	0.4738	0.4663	0.3338	0.3271
EAS	tibial_artery	uterus	0.5481	0.5412	0.5484	0.5415	0.5319	0.5226	0.3435	0.3271
EUR	lower_leg_skin	thymus	0.4464	0.4406	0.4574	0.4514	0.4471	0.439	0.3402	0.3269
EAS	lung	spleen	0.4663	0.4589	0.4699	0.462	0.4603	0.4517	0.335	0.3267
EUR	esophagus_squamous_epithelium	prostate_gland	0.47	0.4567	0.4807	0.4661	0.4801	0.4656	0.3433	0.3264
EAS	esophagus_squamous_epithelium	prostate_gland	0.4688	0.4576	0.4801	0.4684	0.48	0.4668	0.3418	0.3262
EAS	brain-microvascular-endothelial-cell	SJSA1	0.508	0.5009	0.5205	0.5135	0.5097	0.501	0.3397	0.3261
EUR	breast_epithelium	coronary_artery	0.5172	0.506	0.523	0.5114	0.5177	0.5048	0.3447	0.3258
EUR	MM.1S	NCI-H929	0.5492	0.5425	0.5649	0.5579	0.5478	0.5402	0.3455	0.3256
EAS	fibroblast-of-lung	IMR-90	0.5329	0.5261	0.5386	0.5319	0.5235	0.5145	0.3354	0.3253
EUR	esophagus_muscularis_mucosa	peyers_patch	0.5029	0.4915	0.5124	0.5006	0.511	0.499	0.3492	0.3249
EUR	brain-microvascular-endothelial-cell	SJSA1	0.5094	0.5012	0.522	0.5128	0.5109	0.4995	0.342	0.3248
EUR	esophagus_squamous_epithelium	tibial_artery	0.472	0.4621	0.4764	0.4655	0.4713	0.4594	0.3421	0.3248
EUR	natural-killer-cell	spleen	0.4908	0.4826	0.4956	0.4873	0.4879	0.4806	0.338	0.3248
EAS	breast_epithelium	coronary_artery	0.5149	0.5065	0.5203	0.5114	0.5149	0.5045	0.3389	0.3248
EUR	Bcell	CD8-positive-alpha-betaTcell	0.519	0.5107	0.5318	0.5226	0.5278	0.516	0.3476	0.3246
EAS	lower_leg_skin	ovary	0.4413	0.4333	0.4449	0.4379	0.4445	0.4356	0.332	0.3246
EAS	heart	spleen	0.4456	0.4366	0.4486	0.4386	0.4427	0.4316	0.3377	0.3245
EUR	heart	liver	0.4304	0.4174	0.4365	0.4224	0.4389	0.4245	0.3418	0.3244
EAS	lower_leg_skin	NCI-H929	0.4153	0.4068	0.4415	0.4329	0.4529	0.4425	0.329	0.3237
EUR	ascending_aorta	vagina	0.5249	0.5158	0.5257	0.5151	0.5136	0.503	0.3376	0.3236
EAS	neural_progenitor_cell	neuronal_stem_cell	0.4388	0.432	0.4524	0.4453	0.4419	0.4337	0.3372	0.3235
EAS	esophagus_squamous_epithelium	right_atrium_auricular_region	0.4867	0.477	0.4901	0.4794	0.4836	0.4715	0.3346	0.3234
EUR	mesendoderm	neuronal_stem_cell	0.3623	0.3483	0.388	0.374	0.392	0.3773	0.3343	0.3233
EUR	Bcell	spleen	0.4783	0.4701	0.4858	0.476	0.4903	0.4798	0.3435	0.3227
EUR	kidney	spleen	0.4619	0.4508	0.4701	0.4578	0.4641	0.4517	0.3407	0.3227
EAS	lower_leg_skin	thymus	0.449	0.4375	0.4593	0.4494	0.4485	0.4369	0.3367	0.3226
EUR	adrenal_gland	vagina	0.5251	0.5151	0.5361	0.5253	0.5316	0.5197	0.3413	0.3223
EAS	natural-killer-cell	spleen	0.4921	0.4817	0.4975	0.4869	0.4907	0.4793	0.3375	0.3222
EUR	breast_epithelium	esophagus_squamous_epithelium	0.5005	0.4893	0.5085	0.4966	0.4995	0.4864	0.3383	0.322
EUR	liver	lung	0.4434	0.431	0.4485	0.4356	0.4488	0.4354	0.3357	0.3219
EUR	heart	lower_leg_skin	0.4098	0.3988	0.4127	0.4005	0.4086	0.396	0.3346	0.3217
EAS	ascending_aorta	vagina	0.5236	0.5167	0.5233	0.5162	0.5111	0.5031	0.3336	0.3217
EAS	breast_epithelium	tibial_nerve	0.5325	0.5235	0.536	0.5273	0.527	0.517	0.3373	0.3217
EAS	adrenal_gland	vagina	0.5228	0.5153	0.5334	0.5252	0.5284	0.5196	0.3341	0.3216
EAS	esophagus_muscularis_mucosa	peyers_patch	0.5011	0.4918	0.5107	0.5006	0.5088	0.498	0.3435	0.3214
EUR	adrenal_gland	right_atrium_auricular_region	0.5458	0.5368	0.5502	0.5401	0.5353	0.5238	0.3377	0.3213
EAS	heart	lower_leg_skin	0.4072	0.3969	0.4104	0.3992	0.4056	0.3943	0.3344	0.3212
EAS	kidney	spleen	0.4592	0.4502	0.4682	0.4583	0.4614	0.4507	0.335	0.3212
EUR	breast_epithelium	peyers_patch	0.477	0.4644	0.4911	0.4781	0.4912	0.4769	0.3377	0.3211
EAS	mesendoderm	neuronal_stem_cell	0.357	0.343	0.3821	0.3697	0.3841	0.3705	0.3311	0.3211
EUR	ascending_aorta	tibial_nerve	0.5402	0.5298	0.5376	0.5258	0.5292	0.5174	0.335	0.321
EUR	ascending_aorta	breast_epithelium	0.498	0.488	0.5009	0.4904	0.4921	0.4798	0.3422	0.3209
EUR	ascending_aorta	sigmoid_colon	0.58	0.5722	0.5788	0.5705	0.5565	0.5467	0.3343	0.3206
EUR	tibial_artery	transverse_colon	0.5078	0.4988	0.518	0.509	0.5132	0.5021	0.3317	0.3203
EAS	esophagus_squamous_epithelium	tibial_artery	0.4703	0.4606	0.4745	0.4638	0.4691	0.4576	0.3357	0.3201
EUR	breast_epithelium	vagina	0.5185	0.5077	0.5267	0.5161	0.5169	0.505	0.341	0.32
EUR	heart_left_ventricle	prostate_gland	0.4653	0.4521	0.4724	0.4581	0.475	0.4596	0.3355	0.3194
EUR	peyers_patch	uterus	0.4557	0.4447	0.4656	0.4536	0.4735	0.4608	0.3315	0.3192
EUR	breast_epithelium	uterus	0.498	0.4875	0.5026	0.4913	0.4948	0.4815	0.3366	0.3187
EUR	breast_epithelium	tibial_nerve	0.535	0.5238	0.5389	0.5272	0.5302	0.5173	0.3413	0.3186
EUR	esophagus_squamous_epithelium	right_atrium_auricular_region	0.4885	0.478	0.4916	0.4802	0.4847	0.4725	0.3384	0.3186
EUR	astrocyte	osteoblast	0.586	0.5826	0.5936	0.5907	0.5656	0.5616	0.3233	0.3182
EUR	lower_leg_skin	NCI-H929	0.4186	0.4069	0.4452	0.4329	0.4558	0.4439	0.3332	0.3181
EAS	heart_left_ventricle	prostate_gland	0.463	0.4528	0.4697	0.4591	0.4722	0.459	0.3309	0.3176
EUR	Bcell	OCI-LY7	0.5071	0.4988	0.5132	0.5042	0.4994	0.49	0.3378	0.3175
EUR	embryonic_occipital_cortex	proximal_radius	0.4349	0.4241	0.4348	0.4232	0.4389	0.4279	0.3345	0.3165
EUR	ascending_aorta	prostate_gland	0.4367	0.4228	0.4436	0.4285	0.448	0.4334	0.3305	0.3163
EAS	prostate_gland	thyroid_gland	0.4175	0.409	0.4302	0.4213	0.4401	0.4291	0.3283	0.3163
EUR	adrenal_gland	uterus	0.5074	0.4978	0.5144	0.5038	0.5086	0.4973	0.331	0.3162
EUR	distal_radius	embryonic_occipital_cortex	0.4422	0.4317	0.4421	0.4308	0.4459	0.435	0.3312	0.3158
EAS	heart	liver	0.4287	0.4173	0.4346	0.4227	0.4357	0.4235	0.3344	0.3156
EAS	breast_epithelium	esophagus_squamous_epithelium	0.4985	0.4893	0.507	0.497	0.4985	0.4862	0.332	0.3155
EAS	breast_epithelium	vagina	0.5169	0.5073	0.5251	0.515	0.5143	0.5037	0.3309	0.3154
EAS	ascending_aorta	sigmoid_colon	0.578	0.5708	0.5763	0.5688	0.5542	0.5448	0.33	0.3152
EAS	distal_radius	embryonic_frontal_cortex	0.4484	0.4406	0.4471	0.4389	0.451	0.4422	0.3283	0.3152
EUR	peyers_patch	right_atrium_auricular_region	0.4838	0.4731	0.4935	0.4825	0.495	0.483	0.3346	0.3151
EUR	prostate_gland	thyroid_gland	0.419	0.4077	0.4321	0.4196	0.4426	0.4288	0.3389	0.3151
EAS	Bcell	OCI-LY7	0.5063	0.5012	0.5132	0.5069	0.4995	0.4926	0.3357	0.3149
EUR	breast_epithelium	right_atrium_auricular_region	0.5066	0.497	0.5092	0.499	0.5028	0.4912	0.333	0.3146
EAS	adrenal_gland	uterus	0.504	0.4956	0.5103	0.5016	0.5049	0.4958	0.3251	0.3146
EAS	ascending_aorta	prostate_gland	0.4335	0.4229	0.4394	0.4284	0.4443	0.4318	0.3234	0.3146
EAS	embryonic_occipital_cortex	proximal_radius	0.4317	0.4225	0.4312	0.4214	0.4349	0.4254	0.3269	0.3145
EAS	H1	iPS-DF-19.11	0.3805	0.3746	0.3965	0.3922	0.3878	0.3804	0.3159	0.3145
EAS	adrenal_gland	esophagus_muscularis_mucosa	0.5215	0.5134	0.5253	0.5168	0.5125	0.5025	0.3253	0.3142
EUR	gastrocnemius_medialis	right_atrium_auricular_region	0.5436	0.5381	0.5443	0.5377	0.5279	0.5188	0.3245	0.3141
EAS	astrocyte	osteoblast	0.586	0.5833	0.5937	0.5923	0.5654	0.5612	0.3209	0.3141
EUR	distal_radius	embryonic_frontal_cortex	0.4506	0.4409	0.4498	0.4396	0.4542	0.4436	0.3315	0.3139
EAS	pancreas	prostate_gland	0.4644	0.4547	0.4757	0.4651	0.481	0.4686	0.3331	0.3139
EAS	peyers_patch	uterus	0.4532	0.4447	0.463	0.4539	0.4705	0.4614	0.3293	0.3138
EUR	adrenal_gland	ascending_aorta	0.4973	0.487	0.5028	0.4919	0.4929	0.4815	0.3285	0.3136
EAS	breast_epithelium	peyers_patch	0.4739	0.4649	0.4877	0.4788	0.4886	0.4781	0.3272	0.3136
EAS	embryonic_frontal_cortex	proximal_radius	0.4412	0.4327	0.4397	0.4309	0.4425	0.4337	0.3253	0.3135
EAS	tibial_artery	transverse_colon	0.5057	0.4973	0.5154	0.507	0.5104	0.5005	0.3288	0.3134
EUR	distal_tibia	embryonic_occipital_cortex	0.4413	0.4303	0.4417	0.4297	0.4445	0.4329	0.3331	0.3133
EAS	ascending_aorta	breast_epithelium	0.4955	0.4859	0.4976	0.4879	0.4884	0.4777	0.3321	0.313
EAS	distal_radius	embryonic_occipital_cortex	0.439	0.4304	0.4383	0.4289	0.442	0.4327	0.3264	0.3128
EAS	embryonic_frontal_cortex	proximal_femur	0.4506	0.4421	0.45	0.4411	0.4514	0.4417	0.3263	0.3128
EUR	adrenal_gland	prostate_gland	0.4387	0.4269	0.4529	0.4399	0.4642	0.4514	0.3314	0.3126
EAS	distal_tibia	embryonic_frontal_cortex	0.4494	0.4415	0.4487	0.4404	0.4503	0.4415	0.3262	0.3126
EAS	distal_tibia	embryonic_occipital_cortex	0.438	0.4294	0.4379	0.4283	0.4401	0.4307	0.3268	0.3126
EAS	breast_epithelium	uterus	0.4957	0.4861	0.4999	0.4898	0.4906	0.4794	0.3279	0.3125
EAS	gastrocnemius_medialis	right_atrium_auricular_region	0.5429	0.5376	0.5435	0.5378	0.5261	0.5186	0.3282	0.3124
EUR	breast_epithelium	heart_left_ventricle	0.512	0.5021	0.5166	0.506	0.5069	0.4946	0.3294	0.3123
EUR	gastrocnemius_medialis	heart_left_ventricle	0.536	0.5308	0.5359	0.5297	0.5204	0.5122	0.3206	0.3123
EAS	ascending_aorta	tibial_nerve	0.539	0.5303	0.5357	0.527	0.5268	0.5158	0.3323	0.3122
EAS	prostate_gland	tibial_nerve	0.4688	0.4584	0.4744	0.4637	0.4761	0.4631	0.3236	0.3122
EUR	pancreas	prostate_gland	0.4658	0.4535	0.4773	0.4644	0.4829	0.4688	0.3357	0.3119
EAS	coronary_artery	testis	0.4808	0.4715	0.4892	0.4791	0.486	0.4743	0.3248	0.3119
EAS	peyers_patch	right_atrium_auricular_region	0.4824	0.4738	0.4921	0.4835	0.4936	0.4834	0.3286	0.3119
EAS	prostate_gland	right_atrium_auricular_region	0.4449	0.4331	0.451	0.4389	0.4543	0.4394	0.3281	0.3119
EUR	coronary_artery	testis	0.4831	0.4717	0.4911	0.479	0.4879	0.4744	0.3298	0.3117
EUR	kidney	lung	0.469	0.4555	0.4767	0.4624	0.4719	0.4567	0.3277	0.3117
EUR	adrenal_gland	tibial_nerve	0.5264	0.5178	0.5317	0.522	0.5175	0.5067	0.3268	0.3116
EUR	adrenal_gland	esophagus_muscularis_mucosa	0.5239	0.5137	0.5281	0.5168	0.515	0.5033	0.3289	0.3115
EUR	embryonic_occipital_cortex	proximal_femur	0.4415	0.43	0.4423	0.4297	0.4452	0.433	0.3304	0.3115
EUR	adrenal_gland	peyers_patch	0.49	0.4795	0.5058	0.495	0.5078	0.4966	0.3336	0.3114
EUR	developing_neocortex_GZ	distal_radius	0.4465	0.4363	0.4457	0.4348	0.4481	0.4368	0.3286	0.311
EUR	embryonic_frontal_cortex	proximal_radius	0.4431	0.4332	0.4421	0.4316	0.446	0.4351	0.33	0.311
EAS	liver	lung	0.4413	0.4309	0.4459	0.4355	0.4455	0.4351	0.3233	0.311
EUR	embryonic_frontal_cortex	proximal_femur	0.4527	0.4423	0.4525	0.4415	0.4548	0.4431	0.3298	0.3109
EUR	transverse_colon	uterus	0.5111	0.5024	0.5215	0.512	0.5093	0.4987	0.3253	0.3108
EAS	developing_neocortex_GZ	distal_radius	0.4445	0.4361	0.4433	0.4341	0.4454	0.4355	0.3245	0.3108
EAS	peyers_patch	tibial_artery	0.4407	0.4317	0.4495	0.4401	0.4555	0.4453	0.3254	0.3108
EUR	esophagus_squamous_epithelium	uterus	0.4554	0.4458	0.4598	0.4487	0.4537	0.442	0.3227	0.3107
EUR	testis	uterus	0.4719	0.4619	0.4777	0.467	0.4748	0.4629	0.3214	0.3107
EUR	ascending_aorta	peyers_patch	0.4424	0.4315	0.4514	0.4395	0.4569	0.4445	0.3284	0.3105
EUR	peyers_patch	tibial_artery	0.443	0.4323	0.452	0.4409	0.4577	0.4456	0.3287	0.3103
EUR	Bcell	GM12878	0.5352	0.5287	0.5411	0.5338	0.5234	0.5149	0.333	0.3102
EAS	Bcell	GM12878	0.5346	0.5275	0.5415	0.5336	0.5228	0.5131	0.3269	0.3102
EAS	HCT116	lower_leg_skin	0.4022	0.3936	0.4141	0.4059	0.4157	0.407	0.3204	0.3101
EUR	breast_epithelium	esophagus_muscularis_mucosa	0.5193	0.5079	0.5236	0.5118	0.5095	0.4973	0.3332	0.31
EUR	HCT116	lower_leg_skin	0.4045	0.3962	0.4172	0.4086	0.4189	0.41	0.3251	0.31
EUR	distal_tibia	embryonic_frontal_cortex	0.4514	0.4416	0.4513	0.441	0.4539	0.4432	0.3297	0.3099
EUR	liver	psoas_muscle	0.4419	0.4299	0.4486	0.4355	0.4473	0.4339	0.3259	0.3099
EUR	adrenal_gland	testis	0.4764	0.467	0.4896	0.4786	0.4851	0.4734	0.3221	0.3098
EAS	adrenal_gland	prostate_gland	0.4365	0.4255	0.4501	0.4388	0.4615	0.4491	0.3255	0.3098
EUR	H1	iPS-DF-19.11	0.3858	0.3759	0.4	0.3915	0.3917	0.3803	0.3221	0.3097
EAS	breast_epithelium	heart_left_ventricle	0.5099	0.5007	0.5138	0.5043	0.5038	0.4918	0.3211	0.3095
EAS	embryonic_occipital_cortex	proximal_femur	0.438	0.4289	0.4385	0.4287	0.4411	0.4311	0.3242	0.3095
EAS	esophagus_squamous_epithelium	uterus	0.4536	0.4453	0.4581	0.449	0.4517	0.4414	0.3241	0.3095
EUR	prostate_gland	right_atrium_auricular_region	0.4466	0.4336	0.4531	0.4386	0.4565	0.4417	0.3315	0.3093
EUR	breast_epithelium	tibial_artery	0.4927	0.4832	0.4956	0.4857	0.4874	0.4759	0.3272	0.3092
EAS	adrenal_gland	peyers_patch	0.4876	0.4785	0.5035	0.4942	0.5051	0.495	0.3249	0.3092
EAS	developing_neocortex_GZ	proximal_radius	0.4381	0.4288	0.4367	0.4269	0.4382	0.4283	0.3231	0.309
EUR	developing_neocortex_GZ	proximal_radius	0.4398	0.4294	0.4388	0.4276	0.4411	0.4298	0.3285	0.3089
EAS	adrenal_gland	tibial_nerve	0.5251	0.5165	0.5301	0.5212	0.5152	0.5037	0.32	0.3087
EAS	adrenal_gland	testis	0.4739	0.4655	0.4867	0.4773	0.4828	0.4721	0.3206	0.3084
EUR	prostate_gland	tibial_nerve	0.4705	0.4583	0.4762	0.4625	0.478	0.4643	0.3283	0.3082
EAS	breast_epithelium	right_atrium_auricular_region	0.5055	0.4962	0.5079	0.4982	0.501	0.4895	0.3284	0.3082
EAS	kidney	lung	0.4659	0.4563	0.4732	0.463	0.4675	0.4573	0.317	0.3082
EUR	tibial_nerve	transverse_colon	0.5167	0.5064	0.5248	0.514	0.5178	0.506	0.3266	0.308
EAS	Bcell	T-cell	0.4976	0.4888	0.5039	0.4939	0.5	0.4899	0.3215	0.3077
EAS	testis	uterus	0.469	0.4593	0.4751	0.4646	0.4718	0.4615	0.3161	0.3073
EUR	H1	mesendoderm	0.3633	0.3508	0.3879	0.3746	0.3913	0.3756	0.3261	0.3072
EUR	liver	testis	0.4375	0.4248	0.4483	0.4343	0.4517	0.4384	0.32	0.3072
EAS	H1	mesendoderm	0.3599	0.347	0.3835	0.3703	0.3853	0.3693	0.3263	0.3072
EAS	breast_epithelium	esophagus_muscularis_mucosa	0.5171	0.5062	0.5213	0.5101	0.5079	0.4949	0.3273	0.3071
EAS	embryonic_frontal_cortex	proximal_humerus	0.4492	0.4408	0.4491	0.4404	0.4501	0.4406	0.3229	0.307
EUR	embryonic_frontal_cortex	proximal_humerus	0.4517	0.4412	0.4521	0.4411	0.4539	0.4425	0.3267	0.3066
EAS	developing_neocortex_GZ	distal_tibia	0.4439	0.4351	0.4432	0.4337	0.4431	0.4331	0.3206	0.3064
EAS	distal_humerus	embryonic_frontal_cortex	0.4453	0.4372	0.4451	0.4367	0.4473	0.4381	0.3216	0.3064
EAS	tibial_nerve	transverse_colon	0.5148	0.5046	0.5226	0.5126	0.5159	0.5035	0.321	0.3062
EAS	ascending_aorta	peyers_patch	0.4401	0.4311	0.4487	0.4393	0.4544	0.4442	0.3232	0.3061
EUR	distal_humerus	embryonic_frontal_cortex	0.4474	0.4374	0.4477	0.4372	0.4506	0.4395	0.3247	0.306
EUR	right_atrium_auricular_region	transverse_colon	0.5122	0.5022	0.5204	0.5102	0.5136	0.5017	0.3242	0.306
EUR	embryonic_occipital_cortex	proximal_humerus	0.4396	0.4281	0.4407	0.4282	0.4436	0.4318	0.3253	0.3058
EUR	heart	kidney	0.4544	0.4403	0.4621	0.4467	0.4588	0.443	0.3231	0.3052
EUR	kidney	lower_leg_skin	0.4255	0.4155	0.4338	0.4233	0.428	0.4174	0.3137	0.3051
EAS	esophagus_muscularis_mucosa	prostate_gland	0.4702	0.459	0.4763	0.4642	0.472	0.4586	0.3157	0.305
EUR	distal_humerus	embryonic_occipital_cortex	0.4357	0.4246	0.4368	0.4247	0.4406	0.4288	0.3236	0.3047
EUR	developing_neocortex_GZ	distal_tibia	0.4456	0.4352	0.4455	0.4343	0.4462	0.4346	0.3248	0.3046
EAS	adrenal_gland	ascending_aorta	0.4951	0.4859	0.5003	0.491	0.4901	0.4797	0.3224	0.3046
EUR	developing_neocortex_GZ	proximal_femur	0.446	0.435	0.446	0.4342	0.4463	0.4339	0.324	0.3045
EUR	liver	prostate_gland	0.4196	0.4081	0.4293	0.417	0.4372	0.4258	0.3163	0.3045
EAS	transverse_colon	uterus	0.5092	0.5015	0.5195	0.5116	0.5079	0.4988	0.3211	0.3045
EUR	small_intestine	spleen	0.4362	0.4228	0.4483	0.4349	0.4442	0.4305	0.322	0.3044
EAS	developing_neocortex_GZ	proximal_femur	0.4441	0.4351	0.4437	0.4341	0.4433	0.4328	0.3195	0.3044
EAS	heart	kidney	0.4506	0.4407	0.4582	0.4479	0.4538	0.4428	0.3136	0.3044
EAS	embryonic_occipital_cortex	proximal_humerus	0.436	0.4271	0.4367	0.427	0.4393	0.4297	0.3198	0.3043
EUR	Bcell	CD14-positive-monocyte	0.4454	0.4358	0.4582	0.4472	0.4622	0.4494	0.3266	0.3042
EAS	liver	psoas_muscle	0.4388	0.4304	0.4457	0.4367	0.4429	0.4345	0.3136	0.3042
EAS	right_atrium_auricular_region	transverse_colon	0.5103	0.5011	0.5187	0.5095	0.5111	0.5006	0.3173	0.3041
EUR	Bcell	T-cell	0.4978	0.4903	0.5029	0.4947	0.5003	0.4907	0.3237	0.304
EAS	gastrocnemius_medialis	heart_left_ventricle	0.5347	0.5289	0.5341	0.5279	0.517	0.5093	0.3152	0.3037
EAS	RWPE1	RWPE2	0.5293	0.5263	0.5214	0.5174	0.4871	0.4801	0.3081	0.3037
EAS	brain-microvascular-endothelial-cell	GM23248	0.5281	0.5235	0.5359	0.5317	0.5108	0.5058	0.3076	0.3035
EAS	gastrocnemius_medialis	tibial_nerve	0.4795	0.4737	0.4792	0.4726	0.4751	0.4661	0.3148	0.3035
EAS	developing_neocortex_CP	proximal_radius	0.4296	0.4211	0.4298	0.421	0.4303	0.4216	0.3166	0.3033
EUR	brain-microvascular-endothelial-cell	GM23248	0.5285	0.5217	0.5367	0.5297	0.5123	0.5044	0.3083	0.3031
EAS	Bcell	NCI-H929	0.414	0.4028	0.4398	0.4274	0.4484	0.4369	0.3112	0.3028
EAS	Bcell	CD14-positive-monocyte	0.4448	0.4343	0.4573	0.4461	0.4602	0.4472	0.3238	0.3023
EAS	small_intestine	spleen	0.4296	0.4224	0.442	0.4353	0.4367	0.4309	0.3081	0.3023
EAS	HCT116	HeLa-S3	0.4948	0.4864	0.5054	0.4966	0.4909	0.4802	0.3106	0.3022
EAS	developing_neocortex_CP	distal_radius	0.4351	0.4273	0.4351	0.4267	0.4371	0.4283	0.3163	0.302
EAS	distal_femur	embryonic_frontal_cortex	0.4446	0.4362	0.4448	0.4361	0.446	0.4364	0.3166	0.3019
EAS	distal_humerus	embryonic_occipital_cortex	0.4322	0.4235	0.4329	0.4234	0.4364	0.4266	0.3173	0.3018
EUR	RWPE1	RWPE2	0.5323	0.5274	0.5251	0.5191	0.4914	0.4824	0.3205	0.3016
EUR	ascending_aorta	testis	0.4454	0.4337	0.4519	0.4392	0.449	0.4355	0.3175	0.3014
EUR	developing_neocortex_CP	distal_radius	0.4377	0.4274	0.4379	0.4272	0.4401	0.4294	0.3194	0.3012
EUR	distal_femur	embryonic_frontal_cortex	0.4471	0.4367	0.4477	0.437	0.4495	0.4383	0.3201	0.3012
EAS	breast_epithelium	tibial_artery	0.4905	0.482	0.4932	0.4844	0.4851	0.4739	0.3215	0.3008
EUR	distal_femur	embryonic_occipital_cortex	0.4349	0.4236	0.4362	0.424	0.439	0.4273	0.3195	0.3007
EUR	developing_neocortex_CP	proximal_radius	0.4318	0.4212	0.4321	0.4213	0.4333	0.4224	0.3206	0.3004
EUR	CD14-positive-monocyte	HL-60	0.5352	0.5283	0.5437	0.5359	0.5252	0.5146	0.3198	0.3002
EUR	esophagus_muscularis_mucosa	prostate_gland	0.4729	0.4596	0.4791	0.4646	0.475	0.4598	0.3198	0.3001
EUR	liver	NCI-H929	0.3568	0.3444	0.3839	0.3703	0.3995	0.3863	0.3187	0.3001
EUR	ovary	spleen	0.4314	0.4214	0.4401	0.43	0.437	0.4258	0.3138	0.3001
EUR	gastrocnemius_medialis	tibial_nerve	0.4808	0.4733	0.4804	0.4715	0.4774	0.4676	0.3134	0.2999
EUR	coronary_artery	transverse_colon	0.5147	0.5051	0.526	0.5163	0.5191	0.5084	0.3185	0.2998
EUR	testis	vagina	0.5002	0.4892	0.5117	0.5006	0.506	0.4939	0.3112	0.2992
EAS	liver	NCI-H929	0.3545	0.3433	0.3818	0.37	0.3974	0.3851	0.3059	0.2991
EAS	liver	prostate_gland	0.4188	0.4079	0.428	0.4168	0.4362	0.4247	0.309	0.2991
EAS	fibroblast-of-lung	foreskin-fibroblast	0.5465	0.5409	0.5576	0.5512	0.5387	0.5312	0.3085	0.2989
EUR	mesendoderm	trophoblast_cell	0.3464	0.333	0.3747	0.3595	0.3812	0.3657	0.3135	0.2988
EAS	developing_neocortex_CP	distal_tibia	0.4333	0.4252	0.434	0.4255	0.4346	0.4259	0.3132	0.2987
EUR	Bcell	NCI-H929	0.4153	0.4046	0.4401	0.4284	0.4485	0.4364	0.3195	0.2986
EAS	distal_femur	embryonic_occipital_cortex	0.4312	0.4224	0.4321	0.4225	0.4347	0.425	0.3136	0.2985
EUR	fibroblast-of-lung	foreskin-fibroblast	0.5491	0.5421	0.5598	0.552	0.5407	0.5324	0.3098	0.2984
EUR	developing_neocortex_GZ	proximal_humerus	0.4426	0.4315	0.4434	0.4315	0.4433	0.4313	0.3188	0.2983
EAS	kidney	lower_leg_skin	0.4229	0.4147	0.4314	0.4232	0.425	0.4174	0.3091	0.2982
EUR	HCT116	spleen	0.3913	0.3801	0.4065	0.3947	0.4083	0.3969	0.3219	0.2981
EAS	ovary	spleen	0.426	0.4172	0.4349	0.4267	0.4311	0.4212	0.3073	0.2979
EUR	developing_neocortex_GZ	distal_humerus	0.4388	0.4283	0.4396	0.4283	0.4409	0.4291	0.3173	0.2977
EUR	embryonic_occipital_cortex	proximal_tibia	0.433	0.422	0.4346	0.4229	0.4369	0.4253	0.3157	0.2977
EUR	HCT116	HeLa-S3	0.4984	0.4881	0.5095	0.4984	0.4946	0.4825	0.3154	0.2976
EUR	liver	stomach	0.4345	0.422	0.4414	0.429	0.4396	0.4271	0.3159	0.2974
EAS	developing_neocortex_GZ	proximal_humerus	0.4405	0.4315	0.4407	0.431	0.4401	0.4297	0.3142	0.2974
EUR	GM12878	spleen	0.4171	0.4087	0.4308	0.421	0.4327	0.4223	0.3089	0.2972
EAS	HCT116	spleen	0.3881	0.3773	0.4033	0.3922	0.4049	0.393	0.3103	0.2972
EUR	bipolar_neuron	omnibus	0.2877	0.2847	0.2957	0.2922	0.3122	0.3086	0.3006	0.2971
EUR	breast_epithelium	sigmoid_colon	0.5196	0.5091	0.5233	0.5128	0.512	0.5001	0.3239	0.297
EAS	CD14-positive-monocyte	HL-60	0.5346	0.5289	0.5434	0.5369	0.5252	0.5153	0.316	0.297
EAS	testis	vagina	0.4957	0.4882	0.5075	0.4998	0.5016	0.4934	0.3063	0.297
EAS	coronary_artery	transverse_colon	0.5123	0.5041	0.5232	0.5149	0.5169	0.5078	0.3096	0.2968
EUR	brain_fetal	embryonic_occipital_cortex	0.4663	0.4543	0.4672	0.4542	0.4689	0.4563	0.3142	0.2967
EAS	brain_fetal	embryonic_occipital_cortex	0.4644	0.4563	0.4651	0.4563	0.4658	0.4575	0.3093	0.2967
EAS	embryonic_frontal_cortex	proximal_tibia	0.4418	0.4333	0.4422	0.4335	0.4433	0.4337	0.3116	0.2964
EAS	liver	testis	0.4352	0.4225	0.446	0.4327	0.4488	0.4362	0.3153	0.2963
EUR	brain_fetal	embryonic_frontal_cortex	0.4729	0.4617	0.4732	0.4614	0.4758	0.463	0.3139	0.2962
EUR	coronary_artery	proximal_radius	0.4678	0.4564	0.471	0.4583	0.4698	0.4575	0.3134	0.2961
EUR	heart	heart_left_ventricle	0.5941	0.5879	0.5856	0.5799	0.5617	0.5539	0.3068	0.296
EAS	developing_neocortex_GZ	distal_humerus	0.4369	0.4284	0.4372	0.428	0.4379	0.428	0.3123	0.296
EUR	developing_neocortex_CP	distal_tibia	0.4357	0.4253	0.4367	0.426	0.438	0.427	0.3164	0.2959
EAS	ascending_aorta	testis	0.4419	0.432	0.4483	0.4371	0.4457	0.4334	0.3096	0.2959
EAS	brain_fetal	embryonic_frontal_cortex	0.4718	0.4637	0.4718	0.4631	0.473	0.4642	0.3093	0.2959
EUR	kidney	psoas_muscle	0.4497	0.4382	0.4603	0.4478	0.4537	0.4401	0.3086	0.2958
EUR	embryonic_frontal_cortex	proximal_tibia	0.4443	0.4341	0.4454	0.4349	0.4469	0.4357	0.3145	0.2956
EUR	GM12878	OCI-LY7	0.4659	0.4585	0.476	0.4674	0.4668	0.4574	0.3214	0.2956
EAS	developing_neocortex_CP	proximal_femur	0.4326	0.424	0.4337	0.4247	0.4345	0.4249	0.3107	0.2956
EAS	bipolar_neuron	omnibus	0.287	0.2846	0.295	0.292	0.3113	0.3077	0.2985	0.2954
EUR	testis	tibial_nerve	0.4999	0.4902	0.5056	0.4952	0.4938	0.4833	0.3008	0.2952
EAS	embryonic_occipital_cortex	proximal_tibia	0.4293	0.4206	0.4305	0.4211	0.4325	0.423	0.31	0.2951
EAS	coronary_artery	proximal_radius	0.4641	0.4565	0.4668	0.4587	0.4667	0.4574	0.3026	0.295
EUR	right_atrium_auricular_region	testis	0.4817	0.4726	0.4861	0.476	0.4795	0.4684	0.312	0.2949
EUR	thyroid_gland	uterus	0.3964	0.3863	0.4053	0.3943	0.4149	0.4021	0.3085	0.2947
EAS	distal_radius	vagina	0.4713	0.4624	0.4764	0.4667	0.4699	0.4583	0.3019	0.2947
EUR	peyers_patch	stomach	0.473	0.4617	0.4816	0.4699	0.4756	0.4637	0.3022	0.2946
EAS	breast_epithelium	sigmoid_colon	0.5174	0.5077	0.5209	0.5111	0.5096	0.4984	0.3098	0.2946
EAS	mesendoderm	trophoblast_cell	0.3429	0.331	0.3714	0.3583	0.3765	0.3641	0.3098	0.2946
EUR	developing_neocortex_CP	proximal_femur	0.4352	0.424	0.4363	0.4247	0.4376	0.4255	0.3141	0.294
EAS	coronary_artery	thyroid_gland	0.4215	0.4129	0.4317	0.4234	0.4425	0.4334	0.3036	0.294
EAS	small_intestine	thymus	0.3604	0.3507	0.3762	0.3671	0.3739	0.3643	0.3015	0.294
EUR	stomach	uterus	0.4703	0.4606	0.4722	0.4615	0.4652	0.4537	0.3029	0.2939
EAS	A549	RWPE1	0.4451	0.4402	0.449	0.443	0.4396	0.4316	0.3079	0.2937
EUR	heart	stomach	0.4304	0.4182	0.4361	0.424	0.4322	0.42	0.3116	0.2936
EUR	prostate_gland	stomach	0.4541	0.4416	0.461	0.4473	0.462	0.4477	0.3097	0.2936
EUR	lower_leg_skin	RWPE1	0.3322	0.3243	0.3383	0.3294	0.353	0.3442	0.2985	0.2935
EAS	peyers_patch	stomach	0.4704	0.4626	0.4797	0.4714	0.4747	0.4645	0.3017	0.2932
EAS	thyroid_gland	uterus	0.3939	0.3847	0.4024	0.3928	0.4114	0.4007	0.3042	0.2931
EUR	coronary_artery	distal_radius	0.4678	0.4564	0.4717	0.4593	0.4686	0.4557	0.3089	0.2929
EAS	lower_leg_skin	RWPE1	0.3295	0.3241	0.3354	0.3292	0.351	0.3441	0.2988	0.2929
EUR	developing_neocortex_GZ	distal_femur	0.4379	0.4268	0.4389	0.4272	0.4388	0.4268	0.3123	0.2924
EUR	coronary_artery	thyroid_gland	0.422	0.4125	0.4326	0.4226	0.4436	0.4328	0.3111	0.2922
EUR	distal_radius	vagina	0.4736	0.4625	0.4789	0.4664	0.4718	0.4596	0.3133	0.2922
EUR	lower_leg_skin	prostate_gland	0.4022	0.3931	0.4058	0.3958	0.4136	0.4047	0.2983	0.292
EAS	heart	stomach	0.4285	0.4174	0.4343	0.4227	0.4306	0.4186	0.3053	0.2919
EUR	spleen	testis	0.4628	0.4518	0.4732	0.4607	0.4692	0.4563	0.3118	0.2918
EUR	natural-killer-cell	thymus	0.4647	0.4546	0.4674	0.4575	0.4573	0.4473	0.2996	0.2917
EAS	heart	heart_left_ventricle	0.5916	0.586	0.583	0.577	0.5585	0.5511	0.298	0.2916
EAS	developing_neocortex_GZ	distal_femur	0.4357	0.4268	0.4362	0.4266	0.4359	0.4254	0.3076	0.2914
EAS	right_atrium_auricular_region	testis	0.4805	0.4715	0.4852	0.4756	0.4783	0.4664	0.3062	0.2913
EAS	right_atrium_auricular_region	thyroid_gland	0.4213	0.412	0.4295	0.4202	0.4344	0.4232	0.3026	0.2912
EUR	kidney	stomach	0.469	0.4555	0.4766	0.4625	0.4677	0.4535	0.3086	0.2909
EUR	small_intestine	thymus	0.3636	0.3534	0.3787	0.3697	0.3782	0.3666	0.3094	0.2909
EUR	prostate_gland	RWPE1	0.3951	0.3848	0.4087	0.3974	0.4161	0.4036	0.3066	0.2907
EAS	kidney	stomach	0.4659	0.4553	0.4735	0.462	0.4642	0.452	0.2973	0.2905
EAS	GM12878	spleen	0.4162	0.4063	0.4306	0.4196	0.433	0.4221	0.3043	0.2904
EAS	testis	tibial_nerve	0.4978	0.4885	0.5038	0.494	0.4915	0.4799	0.3011	0.2904
EAS	proximal_radius	vagina	0.474	0.4652	0.4791	0.4697	0.4726	0.4617	0.299	0.2903
EUR	A549	RWPE1	0.4474	0.44	0.4515	0.443	0.4427	0.433	0.3081	0.2902
EAS	coronary_artery	stomach	0.4725	0.4641	0.4762	0.4673	0.4708	0.4609	0.2996	0.2899
EUR	HCT116	liver	0.368	0.3577	0.3805	0.3693	0.3895	0.3781	0.3	0.2898
EUR	lower_leg_skin	testis	0.4496	0.4402	0.4556	0.4455	0.4516	0.441	0.2995	0.2898
EAS	coronary_artery	distal_radius	0.464	0.456	0.4674	0.4588	0.4651	0.4548	0.2981	0.2897
EAS	developing_neocortex_CP	proximal_humerus	0.4293	0.4208	0.431	0.4221	0.4314	0.422	0.3062	0.2896
EAS	spleen	T-cell	0.4583	0.4497	0.4594	0.4497	0.4502	0.4384	0.3001	0.2895
EUR	spleen	T-cell	0.4564	0.4505	0.4571	0.451	0.4477	0.4425	0.3027	0.2894
EAS	spleen	testis	0.4597	0.4522	0.4707	0.4617	0.4653	0.4556	0.2986	0.2893
EUR	developing_neocortex_CP	distal_humerus	0.4292	0.4185	0.4306	0.4196	0.4328	0.4215	0.3091	0.2892
EUR	developing_neocortex_CP	proximal_humerus	0.4324	0.4212	0.4342	0.4226	0.435	0.4233	0.3095	0.2892
EUR	coronary_artery	proximal_femur	0.4734	0.4612	0.4771	0.4638	0.4722	0.4586	0.3057	0.2891
EAS	lower_leg_skin	prostate_gland	0.4008	0.3929	0.404	0.3957	0.4127	0.4047	0.2926	0.2891
EAS	proximal_radius	tibial_nerve	0.4764	0.4683	0.4792	0.4702	0.4733	0.463	0.2991	0.2886
EUR	proximal_radius	vagina	0.4762	0.4655	0.4816	0.4695	0.4746	0.463	0.3108	0.2884
EUR	stomach	testis	0.4497	0.4367	0.4586	0.4455	0.4542	0.4396	0.3048	0.2884
EAS	GM12878	OCI-LY7	0.4656	0.4571	0.4762	0.467	0.4673	0.4565	0.3134	0.2884
EAS	liver	stomach	0.4328	0.4212	0.4401	0.4287	0.4374	0.4239	0.3074	0.2884
EAS	developing_neocortex_CP	distal_humerus	0.4265	0.418	0.4278	0.4188	0.4295	0.4201	0.3053	0.2883
EAS	kidney	psoas_muscle	0.4456	0.4367	0.4568	0.4474	0.4484	0.4387	0.2993	0.2883
EAS	psoas_muscle	small_intestine	0.3849	0.3788	0.3984	0.3917	0.3956	0.3903	0.2944	0.2883
EUR	developing_neocortex_GZ	proximal_tibia	0.4352	0.4246	0.4365	0.4254	0.4364	0.4247	0.3065	0.288
EAS	prostate_gland	stomach	0.4525	0.4415	0.4595	0.4475	0.4608	0.4467	0.3058	0.288
EUR	brain_fetal	developing_neocortex_GZ	0.4668	0.4554	0.467	0.4549	0.4686	0.4555	0.306	0.2878
EUR	IMR-90	mesenchymal_cell	0.4179	0.4115	0.4279	0.4217	0.4206	0.4125	0.3001	0.2877
EUR	adrenal_gland	pancreas	0.4706	0.4615	0.4805	0.4708	0.4768	0.4657	0.3041	0.2876
EUR	ovary	psoas_muscle	0.4209	0.4123	0.4302	0.4214	0.4253	0.415	0.2989	0.2876
EUR	breast_epithelium	testis	0.4458	0.4341	0.4571	0.4448	0.4539	0.4408	0.2999	0.2874
EUR	esophagus_muscularis_mucosa	gastrocnemius_medialis	0.4901	0.4826	0.4904	0.4814	0.4843	0.4741	0.2977	0.2874
EAS	proximal_femur	vagina	0.4681	0.4589	0.474	0.4641	0.4656	0.4545	0.2936	0.2874
EUR	coronary_artery	stomach	0.4744	0.4628	0.4779	0.466	0.4726	0.4606	0.3013	0.2873
EUR	gastrocnemius_medialis	sigmoid_colon	0.4969	0.4902	0.4963	0.4883	0.4902	0.4806	0.3038	0.2873
EAS	brain_fetal	developing_neocortex_GZ	0.4656	0.4573	0.4656	0.4567	0.4659	0.4567	0.3033	0.2873
EAS	foreskin-melanocyte	lower_leg_skin	0.4104	0.4075	0.4219	0.4205	0.4164	0.4147	0.2901	0.2873
EUR	breast_epithelium	pancreas	0.4878	0.4779	0.4969	0.4867	0.4881	0.4769	0.3047	0.2872
EAS	DND-41	spleen	0.4022	0.3897	0.418	0.4046	0.4198	0.4053	0.2974	0.2872
EAS	IMR-90	lower_leg_skin	0.3586	0.3474	0.3686	0.3573	0.3699	0.3574	0.2964	0.2872
EAS	prostate_gland	spleen	0.4071	0.3966	0.4162	0.4051	0.424	0.4122	0.2959	0.2872
EUR	right_atrium_auricular_region	thyroid_gland	0.4222	0.413	0.4306	0.4206	0.4365	0.4251	0.3067	0.2871
EAS	HAP-1	lower_leg_skin	0.4282	0.4197	0.4487	0.4413	0.4437	0.4351	0.2973	0.2871
EAS	stomach	uterus	0.4689	0.4599	0.4706	0.4613	0.4632	0.4536	0.2977	0.287
EUR	ascending_aorta	transverse_colon	0.4874	0.4778	0.4965	0.4865	0.4919	0.481	0.3008	0.2867
EUR	psoas_muscle	small_intestine	0.3898	0.3796	0.4035	0.3931	0.4025	0.3905	0.298	0.2867
EUR	A549	RWPE2	0.4643	0.456	0.4724	0.463	0.4633	0.4526	0.3018	0.2866
EAS	gastrocnemius_medialis	sigmoid_colon	0.4951	0.4878	0.4946	0.4864	0.4871	0.4768	0.2994	0.2866
EUR	adrenal_gland	breast_epithelium	0.4839	0.4724	0.495	0.4832	0.4885	0.4752	0.3074	0.2865
EAS	stomach	testis	0.4459	0.4347	0.4552	0.4435	0.4493	0.437	0.3015	0.2865
EUR	foreskin-melanocyte	lower_leg_skin	0.4125	0.4064	0.4239	0.4188	0.4184	0.413	0.299	0.2864
EUR	proximal_femur	vagina	0.4711	0.4587	0.4772	0.4636	0.4686	0.4555	0.3057	0.2864
EAS	coronary_artery	proximal_femur	0.4699	0.4617	0.4731	0.4642	0.4689	0.4584	0.2939	0.2864
EAS	developing_neocortex_GZ	proximal_tibia	0.433	0.4242	0.4337	0.4242	0.4334	0.4231	0.3024	0.2864
EUR	HepG2	liver	0.4499	0.4438	0.4628	0.4561	0.4599	0.4527	0.2969	0.2861
EAS	distal_radius	tibial_nerve	0.478	0.4693	0.4806	0.4708	0.474	0.4621	0.2963	0.2861
EUR	adrenal_gland	tibial_artery	0.4917	0.4817	0.4971	0.4862	0.485	0.4728	0.3046	0.2857
EUR	proximal_radius	right_atrium_auricular_region	0.4423	0.4311	0.444	0.4318	0.4427	0.429	0.3025	0.2857
EUR	proximal_radius	tibial_nerve	0.4793	0.4687	0.4822	0.4702	0.4761	0.464	0.3043	0.2857
EUR	spleen	stomach	0.434	0.4215	0.4396	0.4267	0.4313	0.4185	0.3052	0.2856
EUR	transverse_colon	vagina	0.49	0.4799	0.501	0.4901	0.4909	0.4799	0.3039	0.2855
EAS	HCT116	liver	0.3666	0.3549	0.3784	0.3665	0.387	0.3746	0.2972	0.2854
EAS	transverse_colon	vagina	0.4885	0.4797	0.4992	0.4903	0.4906	0.4814	0.294	0.2854
EAS	adrenal_gland	tibial_artery	0.4904	0.4816	0.4951	0.4859	0.4833	0.4724	0.3019	0.2853
EAS	spleen	stomach	0.4315	0.4186	0.4371	0.4235	0.4288	0.4134	0.2987	0.2853
EAS	adrenal_gland	breast_epithelium	0.481	0.4722	0.4915	0.4825	0.485	0.4747	0.2986	0.2851
EUR	coronary_artery	distal_tibia	0.4656	0.4533	0.4696	0.4563	0.4648	0.4511	0.3021	0.285
EUR	prostate_gland	RWPE2	0.3678	0.3546	0.3829	0.3688	0.3945	0.3787	0.3054	0.285
EUR	prostate_gland	spleen	0.4087	0.3968	0.4181	0.4053	0.4245	0.4127	0.303	0.285
EUR	lung	ovary	0.4245	0.4146	0.4293	0.419	0.4211	0.409	0.2973	0.2847
EAS	stomach	vagina	0.4812	0.4724	0.4879	0.4785	0.4781	0.4673	0.2967	0.2847
EUR	IMR-90	lower_leg_skin	0.3599	0.3501	0.3694	0.3593	0.3705	0.3596	0.297	0.2846
EUR	stromal	uterus	0.4463	0.4357	0.456	0.4441	0.455	0.4416	0.302	0.2846
EAS	prostate_gland	RWPE2	0.3653	0.3537	0.3802	0.3681	0.3916	0.3776	0.3009	0.2846
EAS	stromal	uterus	0.4431	0.4357	0.4523	0.4442	0.4503	0.4408	0.2993	0.2846
EUR	stomach	vagina	0.4849	0.4722	0.4911	0.4781	0.4817	0.4684	0.3001	0.2845
EAS	distal_radius	sigmoid_colon	0.4656	0.4576	0.4667	0.4582	0.466	0.4547	0.2926	0.2845
EAS	esophagus_muscularis_mucosa	gastrocnemius_medialis	0.4885	0.4809	0.489	0.4802	0.4819	0.4712	0.2969	0.2844
EAS	developing_neocortex_CP	distal_femur	0.4253	0.4169	0.427	0.4183	0.428	0.4187	0.3003	0.2843
EAS	natural-killer-cell	thymus	0.4628	0.4541	0.4668	0.4585	0.4558	0.4479	0.2892	0.2843
EUR	developing_neocortex_CP	distal_femur	0.4283	0.4174	0.4302	0.419	0.4314	0.42	0.3039	0.284
EUR	distal_radius	tibial_nerve	0.4809	0.4701	0.4837	0.4715	0.4767	0.4637	0.3002	0.2839
EUR	DND-41	spleen	0.4024	0.3903	0.418	0.4058	0.4181	0.405	0.3001	0.2839
EUR	esophagus_squamous_epithelium	testis	0.437	0.425	0.4486	0.4362	0.4424	0.4289	0.287	0.2838
EUR	ascending_aorta	thyroid_gland	0.4107	0.4014	0.4188	0.409	0.4235	0.4128	0.3034	0.2837
EUR	distal_radius	sigmoid_colon	0.4684	0.4583	0.4697	0.4587	0.4679	0.4555	0.3017	0.2837
EUR	prostate_gland	tibial_artery	0.4346	0.422	0.4399	0.4264	0.4407	0.4263	0.305	0.2837
EAS	IMR-90	mesenchymal_cell	0.4179	0.412	0.4282	0.4223	0.4211	0.413	0.2947	0.2837
EUR	breast_epithelium	transverse_colon	0.4995	0.4885	0.5108	0.4997	0.4989	0.4859	0.3064	0.2836
EUR	fibroblast-of-lung	osteoblast	0.5265	0.5219	0.5339	0.5293	0.5149	0.5094	0.2903	0.2835
EAS	coronary_artery	distal_tibia	0.4612	0.4538	0.4648	0.4568	0.4611	0.4508	0.291	0.2835
EAS	GM12878	NCI-H929	0.4425	0.4336	0.4647	0.4538	0.4625	0.4518	0.2923	0.2835
EAS	lower_leg_skin	testis	0.4473	0.439	0.4534	0.4451	0.449	0.4404	0.2929	0.2834
EUR	A549	HCT116	0.44	0.4306	0.4433	0.4321	0.4329	0.4208	0.2973	0.2832
EUR	AG04450	fibroblast-of-lung	0.5171	0.5125	0.5217	0.517	0.4993	0.4931	0.2941	0.2832
EUR	peyers_patch	proximal_radius	0.4163	0.405	0.4287	0.4168	0.4358	0.4236	0.2996	0.2832
EUR	prostate_gland	transverse_colon	0.465	0.4534	0.4764	0.4637	0.4697	0.456	0.3044	0.2832
EAS	prostate_gland	transverse_colon	0.4629	0.4535	0.4743	0.4645	0.4676	0.4553	0.2992	0.2832
EAS	proximal_radius	right_atrium_auricular_region	0.4401	0.4317	0.442	0.4329	0.4411	0.4302	0.2984	0.2832
EAS	prostate_gland	RWPE1	0.3926	0.3841	0.4059	0.3971	0.4121	0.4011	0.2973	0.2831
EAS	adrenal_gland	pancreas	0.4688	0.4606	0.4785	0.47	0.4748	0.466	0.2939	0.283
EUR	distal_radius	peyers_patch	0.4171	0.4057	0.4296	0.4176	0.4362	0.4238	0.2982	0.2829
EUR	DND-41	GM12878	0.3669	0.3541	0.3875	0.3738	0.399	0.3836	0.301	0.2828
EUR	heart_left_ventricle	testis	0.476	0.4663	0.4818	0.4715	0.4726	0.4609	0.2945	0.2828
EAS	distal_tibia	vagina	0.4629	0.4541	0.4685	0.459	0.4606	0.4498	0.2905	0.2828
EAS	RWPE1	vagina	0.4162	0.4097	0.4261	0.4192	0.4294	0.4225	0.2891	0.2828
EAS	AG04450	fibroblast-of-lung	0.5172	0.5122	0.5224	0.5173	0.5	0.4926	0.2926	0.2827
EAS	proximal_radius	sigmoid_colon	0.4643	0.4561	0.4652	0.4564	0.466	0.4549	0.2918	0.2827
EUR	distal_radius	right_atrium_auricular_region	0.4419	0.4308	0.4438	0.4318	0.441	0.4271	0.297	0.2826
EAS	adrenal_gland	sigmoid_colon	0.5213	0.5125	0.5244	0.5149	0.5099	0.4997	0.2908	0.2826
EUR	lower_leg_skin	stomach	0.407	0.3973	0.407	0.3971	0.4013	0.3911	0.2936	0.2825
EUR	proximal_radius	sigmoid_colon	0.467	0.4571	0.4681	0.4571	0.4679	0.4557	0.3031	0.2824
EUR	A549	stromal	0.417	0.4084	0.4263	0.4161	0.4279	0.4166	0.2971	0.2823
EAS	lower_leg_skin	stomach	0.4046	0.3948	0.4055	0.3942	0.3993	0.3872	0.2921	0.2822
EUR	distal_tibia	vagina	0.4665	0.4546	0.4724	0.4592	0.4641	0.4512	0.3025	0.282
EUR	developing_neocortex_CP	proximal_tibia	0.4254	0.4144	0.4274	0.4162	0.4281	0.4165	0.3007	0.2819
EAS	HepG2	liver	0.4503	0.443	0.4633	0.456	0.46	0.4515	0.2979	0.2819
EUR	adrenal_gland	sigmoid_colon	0.5233	0.5147	0.5266	0.5171	0.5127	0.502	0.2966	0.2818
EAS	A549	RWPE2	0.4628	0.4547	0.4699	0.4616	0.4614	0.4496	0.3025	0.2817
EUR	peyers_patch	testis	0.4129	0.4005	0.4278	0.4151	0.4357	0.4229	0.2919	0.2816
EAS	prostate_gland	tibial_artery	0.4322	0.4225	0.437	0.4268	0.4376	0.4251	0.3002	0.2816
EUR	OCI-LY7	spleen	0.3568	0.3459	0.3741	0.3632	0.39	0.3791	0.3003	0.2815
EAS	developing_neocortex_CP	proximal_tibia	0.4223	0.4137	0.424	0.4151	0.4247	0.4151	0.2973	0.2814
EAS	distal_tibia	tibial_nerve	0.4725	0.4643	0.4751	0.4655	0.4666	0.4549	0.2916	0.2814
EAS	DND-41	GM12878	0.3662	0.3527	0.3864	0.3719	0.3981	0.3831	0.2978	0.2814
EAS	peyers_patch	proximal_radius	0.4144	0.4053	0.4268	0.4171	0.4342	0.4235	0.2924	0.2814
EUR	prostate_gland	sigmoid_colon	0.4683	0.4561	0.4738	0.4605	0.4681	0.4541	0.2969	0.2812
EUR	proximal_femur	right_atrium_auricular_region	0.4449	0.4329	0.4467	0.4339	0.4435	0.4294	0.2956	0.2812
EAS	proximal_femur	tibial_nerve	0.4761	0.4676	0.4789	0.469	0.4702	0.4585	0.2919	0.2812
EUR	A549	prostate_gland	0.3646	0.3519	0.3764	0.3618	0.3985	0.3833	0.2987	0.2811
EUR	breast_epithelium	thyroid_gland	0.4453	0.4352	0.4565	0.4461	0.4584	0.4477	0.2991	0.2811
EUR	coronary_artery	liver	0.422	0.4087	0.4268	0.413	0.4282	0.4151	0.2936	0.2811
EAS	ascending_aorta	thyroid_gland	0.4095	0.4007	0.4173	0.4084	0.4213	0.412	0.2931	0.2811
EAS	OCI-LY7	spleen	0.3554	0.3447	0.3737	0.3625	0.3899	0.3771	0.2926	0.2811
EUR	GM12878	natural-killer-cell	0.4249	0.4166	0.4352	0.4251	0.43	0.4206	0.2948	0.281
EUR	brain_fetal	developing_neocortex_CP	0.4528	0.4417	0.4545	0.4428	0.4574	0.4452	0.299	0.2809
EAS	heart_left_ventricle	testis	0.4734	0.4654	0.4794	0.4711	0.4695	0.4589	0.2906	0.2809
EUR	hepatocyte	large_intestine_embryo	0.5367	0.5307	0.5443	0.5375	0.5208	0.5133	0.2944	0.2808
EAS	hepatocyte	large_intestine_embryo	0.5356	0.5302	0.5435	0.5371	0.5206	0.512	0.2909	0.2808
EAS	esophagus_squamous_epithelium	testis	0.4359	0.4251	0.4481	0.4367	0.4416	0.4286	0.2884	0.2807
EAS	brain_fetal	developing_neocortex_CP	0.4516	0.443	0.4532	0.4441	0.455	0.4455	0.294	0.2806
EAS	Karpas-422	OCI-LY7	0.4412	0.4335	0.4472	0.4383	0.4251	0.4176	0.2912	0.2805
EAS	breast_epithelium	pancreas	0.4855	0.478	0.4942	0.4866	0.4859	0.4762	0.2917	0.2803
EAS	GM12878	natural-killer-cell	0.4256	0.4181	0.4357	0.4269	0.4304	0.4231	0.2931	0.2803
EUR	HAP-1	lower_leg_skin	0.428	0.4192	0.4485	0.4402	0.4437	0.4342	0.2903	0.2802
EAS	breast_epithelium	transverse_colon	0.4971	0.4882	0.5083	0.4994	0.4969	0.4856	0.2957	0.2801
EAS	ovary	psoas_muscle	0.416	0.4068	0.4255	0.4161	0.4203	0.4104	0.293	0.2801
EUR	heart	ovary	0.4104	0.3979	0.4149	0.4018	0.4108	0.3977	0.2931	0.2799
EAS	heart_left_ventricle	thyroid_gland	0.4221	0.4139	0.4306	0.4223	0.4327	0.4227	0.2918	0.2799
EUR	HCT116	NCI-H929	0.3412	0.3278	0.3686	0.3536	0.3798	0.3659	0.2986	0.2798
EUR	HL-60	spleen	0.4101	0.3997	0.4288	0.4166	0.4335	0.4213	0.2957	0.2798
EAS	fibroblast-of-lung	osteoblast	0.5263	0.5221	0.5338	0.5296	0.5153	0.5105	0.2858	0.2798
EUR	AG04450	mesenchymal_cell	0.434	0.4303	0.4431	0.4396	0.4289	0.4222	0.2893	0.2796
EUR	liver	placenta	0.3291	0.3149	0.3509	0.3359	0.3655	0.3509	0.2984	0.2796
EUR	RWPE1	vagina	0.4192	0.4099	0.4293	0.4191	0.4328	0.4227	0.2917	0.2795
EAS	adrenal_gland	stomach	0.4463	0.4366	0.4562	0.4461	0.4539	0.4415	0.2898	0.2795
EUR	adrenal_gland	stomach	0.4487	0.4377	0.4585	0.4472	0.4556	0.4435	0.2894	0.2794
EUR	distal_tibia	tibial_nerve	0.4757	0.4644	0.4784	0.4655	0.4699	0.4561	0.2968	0.2793
EAS	A549	stromal	0.4149	0.4074	0.424	0.4153	0.425	0.414	0.2945	0.2793
EAS	ascending_aorta	transverse_colon	0.4851	0.4765	0.4937	0.485	0.4894	0.4798	0.2947	0.2793
EUR	GM12878	NCI-H929	0.4453	0.4357	0.4676	0.4565	0.4641	0.4527	0.3003	0.2792
EAS	distal_radius	peyers_patch	0.4148	0.4053	0.4272	0.4169	0.4345	0.423	0.2914	0.2791
EUR	large_intestine_embryo	stomach	0.429	0.4174	0.4442	0.4323	0.4393	0.4265	0.3014	0.279
EUR	proximal_femur	tibial_nerve	0.4789	0.467	0.4818	0.4684	0.4733	0.4593	0.2974	0.279
EAS	AG04450	mesenchymal_cell	0.4339	0.4293	0.4427	0.4388	0.4283	0.4235	0.2829	0.2787
EAS	HL-60	spleen	0.4097	0.3982	0.4282	0.4154	0.4339	0.4212	0.2908	0.2787
EAS	thyroid_gland	vagina	0.3916	0.3833	0.4026	0.3938	0.4148	0.4054	0.2863	0.2786
EUR	Bcell	common-myeloid-progenitor-CD34-positive	0.4637	0.4525	0.4743	0.462	0.4754	0.4616	0.2987	0.2783
EUR	K562	lower_leg_skin	0.4009	0.3901	0.4223	0.4114	0.4165	0.405	0.2846	0.2783
EAS	peyers_patch	testis	0.4105	0.4002	0.4263	0.4151	0.4342	0.4225	0.2906	0.2783
EAS	distal_radius	right_atrium_auricular_region	0.4399	0.4314	0.4421	0.4327	0.4397	0.4281	0.294	0.2782
EAS	Bcell	common-myeloid-progenitor-CD34-positive	0.4623	0.4499	0.4736	0.4595	0.4739	0.4604	0.2909	0.2781
EUR	ascending_aorta	stomach	0.4295	0.4171	0.4313	0.4187	0.4228	0.4098	0.2888	0.278
EAS	breast_epithelium	thyroid_gland	0.4433	0.4347	0.4549	0.4461	0.456	0.4465	0.2933	0.278
EUR	distal_tibia	peyers_patch	0.416	0.404	0.4282	0.4155	0.4335	0.4201	0.2936	0.2779
EAS	testis	thyroid_gland	0.3768	0.3676	0.3898	0.3797	0.4015	0.3912	0.2887	0.2779
EUR	distal_tibia	right_atrium_auricular_region	0.4381	0.4263	0.4395	0.4267	0.4363	0.4218	0.2918	0.2778
EUR	coronary_artery	heart	0.4972	0.4883	0.4971	0.4879	0.4867	0.4765	0.29	0.2777
EUR	placenta	spleen	0.3288	0.3166	0.3491	0.3356	0.3612	0.3471	0.2944	0.2775
EUR	peyers_patch	proximal_femur	0.4204	0.4085	0.4331	0.4204	0.438	0.4247	0.2929	0.2773
EUR	testis	thyroid_gland	0.3789	0.3679	0.3919	0.3798	0.4039	0.3914	0.2941	0.2772
EUR	gastrocnemius_medialis	tibial_artery	0.4864	0.4777	0.4859	0.4761	0.4839	0.4731	0.3001	0.2771
EAS	proximal_femur	right_atrium_auricular_region	0.4429	0.4345	0.4451	0.4358	0.4421	0.431	0.2917	0.2771
EUR	coronary_artery	gastrocnemius_medialis	0.4763	0.4686	0.4776	0.469	0.4735	0.4634	0.2895	0.277
EUR	Karpas-422	OCI-LY7	0.4426	0.4352	0.4496	0.4403	0.4255	0.4144	0.2978	0.2768
EAS	distal_tibia	sigmoid_colon	0.4617	0.4541	0.4631	0.4547	0.4604	0.4494	0.2845	0.2767
EUR	coronary_artery	proximal_humerus	0.4587	0.4468	0.4636	0.4506	0.4585	0.4452	0.293	0.2765
EUR	heart_left_ventricle	thyroid_gland	0.4238	0.4153	0.4329	0.4237	0.4362	0.4251	0.298	0.2765
EUR	foreskin-fibroblast	IMR-90	0.481	0.4728	0.4919	0.4831	0.4805	0.4705	0.2911	0.2764
EAS	large_intestine_embryo	stomach	0.4265	0.418	0.442	0.4327	0.4371	0.4258	0.2925	0.2764
EUR	proximal_radius	tibial_artery	0.4455	0.4346	0.4466	0.4353	0.4466	0.4349	0.2954	0.2761
EAS	distal_tibia	peyers_patch	0.4133	0.4044	0.4255	0.4156	0.4311	0.42	0.2874	0.2761
EUR	coronary_artery	distal_humerus	0.4584	0.4459	0.4629	0.4494	0.4582	0.4447	0.2922	0.276
EUR	coronary_artery	pancreas	0.4356	0.4244	0.444	0.4319	0.4478	0.4348	0.2983	0.276
EAS	peyers_patch	proximal_femur	0.418	0.409	0.4306	0.4205	0.4358	0.4245	0.2856	0.2759
EUR	CD4-positive-alpha-betaTcell	spleen	0.4412	0.4344	0.4436	0.4356	0.4362	0.4269	0.287	0.2758
EUR	distal_radius	tibial_artery	0.4444	0.4339	0.4462	0.4355	0.4446	0.4331	0.2934	0.2758
EAS	A549	prostate_gland	0.3623	0.3516	0.3734	0.3621	0.3947	0.3814	0.2951	0.2758
EUR	kidney	large_intestine_embryo	0.4067	0.3968	0.4227	0.4119	0.4251	0.4141	0.2949	0.2757
EAS	gastrocnemius_medialis	tibial_artery	0.4846	0.477	0.4839	0.4756	0.4812	0.4702	0.2956	0.2757
EUR	adrenal_gland	esophagus_squamous_epithelium	0.4474	0.4365	0.4573	0.4455	0.454	0.4405	0.2931	0.2756
EAS	liver	placenta	0.3274	0.3146	0.3492	0.3362	0.3639	0.3494	0.2932	0.2756
EAS	proximal_femur	sigmoid_colon	0.4671	0.4584	0.4684	0.4589	0.4663	0.4546	0.2846	0.2756
EAS	ascending_aorta	stomach	0.4263	0.4182	0.428	0.4197	0.42	0.41	0.2851	0.2755
EAS	lung	small_intestine	0.3678	0.3596	0.3771	0.3686	0.3738	0.3658	0.2811	0.2755
EUR	A549	coronary_artery	0.395	0.3838	0.4032	0.3905	0.4186	0.4062	0.2891	0.2754
EUR	proximal_femur	sigmoid_colon	0.4705	0.4591	0.472	0.4598	0.4692	0.4557	0.2939	0.2754
EAS	coronary_artery	liver	0.4192	0.409	0.424	0.4134	0.4248	0.4139	0.2843	0.2753
EUR	distal_tibia	sigmoid_colon	0.4654	0.4545	0.467	0.4551	0.4633	0.4501	0.294	0.2752
EAS	esophagus_squamous_epithelium	proximal_radius	0.432	0.4212	0.4363	0.4245	0.4283	0.4142	0.2874	0.275
EUR	RWPE1	stomach	0.3936	0.3841	0.402	0.3923	0.4047	0.393	0.2868	0.2749
EUR	astrocyte	fibroblast-of-lung	0.4789	0.4734	0.4863	0.4809	0.4718	0.4657	0.2812	0.2748
EUR	pancreas	testis	0.4139	0.4026	0.4247	0.4124	0.4278	0.4146	0.2933	0.2748
EUR	IMR-90	lung	0.387	0.3752	0.398	0.3862	0.3967	0.3834	0.2911	0.2747
EUR	pancreas	peyers_patch	0.4715	0.4616	0.4834	0.4734	0.4843	0.4747	0.2944	0.2747
EAS	breast_epithelium	testis	0.4427	0.4315	0.4542	0.4423	0.4502	0.4377	0.2921	0.2747
EAS	coronary_artery	gastrocnemius_medialis	0.4741	0.4679	0.4756	0.4687	0.4712	0.4621	0.2834	0.2747
EUR	thyroid_gland	vagina	0.3929	0.3832	0.404	0.3934	0.4168	0.4061	0.2925	0.2745
EAS	pancreas	peyers_patch	0.4694	0.4616	0.4816	0.4734	0.4837	0.4741	0.2885	0.2745
EAS	lung	ovary	0.4213	0.4119	0.4255	0.4157	0.4179	0.4068	0.2908	0.2744
EAS	placenta	spleen	0.3278	0.3147	0.3485	0.3345	0.3597	0.3447	0.2874	0.2744
EAS	prostate_gland	sigmoid_colon	0.4656	0.454	0.4708	0.4586	0.4651	0.4504	0.2882	0.2744
EAS	proximal_radius	tibial_artery	0.4431	0.4342	0.4442	0.4347	0.4456	0.4345	0.2897	0.2744
EUR	fibroblast-of-lung	SJSA1	0.464	0.4554	0.4739	0.4644	0.4656	0.4534	0.2886	0.2743
EAS	K562	lower_leg_skin	0.4012	0.3894	0.4225	0.4104	0.4161	0.4048	0.2891	0.2743
EUR	K562	spleen	0.4024	0.3906	0.4278	0.4156	0.4216	0.4097	0.2845	0.2742
EUR	Bcell	liver	0.3501	0.3385	0.3589	0.3462	0.3763	0.3651	0.291	0.2741
EUR	lung	small_intestine	0.373	0.3595	0.3827	0.3691	0.3805	0.3652	0.2887	0.2741
EAS	coronary_artery	proximal_humerus	0.455	0.4474	0.4594	0.4513	0.455	0.4451	0.2816	0.2741
EAS	distal_tibia	right_atrium_auricular_region	0.4356	0.428	0.4374	0.4288	0.4345	0.4236	0.2882	0.2741
EAS	foreskin-fibroblast	IMR-90	0.4793	0.4713	0.4907	0.4824	0.4793	0.4695	0.2873	0.2741
EUR	coronary_artery	distal_femur	0.454	0.4422	0.4589	0.446	0.4536	0.4403	0.2894	0.274
EAS	HCT116	NCI-H929	0.335	0.3241	0.3623	0.3507	0.3739	0.3614	0.2844	0.274
EUR	distal_humerus	vagina	0.4562	0.4441	0.4627	0.4493	0.4558	0.4432	0.2919	0.2737
EUR	breast_epithelium	stomach	0.4618	0.451	0.4672	0.456	0.4554	0.4433	0.2881	0.2736
EAS	adrenal_gland	esophagus_squamous_epithelium	0.4454	0.4347	0.4555	0.4437	0.4525	0.44	0.2862	0.2736
EAS	proximal_radius	transverse_colon	0.4183	0.4092	0.4279	0.4186	0.4312	0.4205	0.2825	0.2736
EUR	coronary_artery	stromal	0.4229	0.414	0.4331	0.423	0.4377	0.4262	0.2875	0.2735
EAS	distal_humerus	vagina	0.4533	0.4439	0.4597	0.4495	0.4532	0.4418	0.281	0.2735
EAS	distal_radius	tibial_artery	0.4415	0.4329	0.4433	0.4341	0.4432	0.4319	0.2867	0.2734
EAS	coronary_artery	distal_humerus	0.4545	0.4466	0.4586	0.45	0.4548	0.4447	0.2811	0.2733
EAS	distal_radius	transverse_colon	0.4201	0.4109	0.43	0.4205	0.4328	0.4217	0.2824	0.2732
EAS	Bcell	liver	0.3486	0.3361	0.3575	0.3442	0.3753	0.363	0.2918	0.2729
EUR	astrocyte	mesenchymal_cell	0.4569	0.4533	0.4624	0.4598	0.4472	0.4435	0.2738	0.2728
EUR	prostate_gland	proximal_radius	0.4131	0.4001	0.4217	0.4078	0.4273	0.4134	0.2909	0.2727
EAS	CD8-positive-alpha-betaTcell	DND-41	0.4356	0.4277	0.4467	0.4366	0.4436	0.4341	0.2808	0.2727
EAS	coronary_artery	pancreas	0.4323	0.4237	0.4407	0.4313	0.4456	0.4342	0.2812	0.2727
EAS	H1	neuronal_stem_cell	0.3503	0.3399	0.3624	0.3522	0.3617	0.3492	0.2892	0.2726
EAS	kidney	large_intestine_embryo	0.4041	0.3948	0.4203	0.4099	0.4229	0.412	0.2865	0.2726
EAS	liver	small_intestine	0.4096	0.4013	0.4177	0.4094	0.4192	0.4124	0.2773	0.2726
EUR	PC-3	PC-9	0.5026	0.4988	0.5116	0.5071	0.4898	0.4832	0.284	0.2725
EAS	lower_leg_skin	mesendoderm	0.3082	0.2996	0.3325	0.3246	0.3357	0.328	0.2769	0.2725
EAS	proximal_humerus	vagina	0.4532	0.4442	0.4598	0.4501	0.4522	0.4411	0.2795	0.2724
EUR	distal_radius	transverse_colon	0.4228	0.4122	0.4328	0.4216	0.4345	0.4226	0.2876	0.2723
EUR	kidney	small_intestine	0.4095	0.3977	0.4196	0.4073	0.4158	0.4026	0.2833	0.2723
EAS	A549	HCT116	0.4371	0.4276	0.4399	0.4289	0.4306	0.4176	0.2889	0.2723
EUR	liver	natural-killer-cell	0.359	0.3471	0.3642	0.3518	0.3697	0.3586	0.2831	0.2722
EAS	prostate_gland	proximal_radius	0.4111	0.3997	0.4188	0.4073	0.4243	0.4114	0.2795	0.2722
EUR	adrenal_gland	heart	0.4627	0.4525	0.4686	0.4581	0.4646	0.4529	0.2794	0.272
EUR	brain-microvascular-endothelial-cell	myotube	0.4325	0.4252	0.4446	0.4363	0.437	0.4268	0.2805	0.272
EUR	esophagus_squamous_epithelium	proximal_radius	0.4335	0.4212	0.4378	0.4245	0.4288	0.4147	0.2925	0.272
EUR	T-cell	thymus	0.4626	0.4557	0.4575	0.4509	0.4405	0.4332	0.2805	0.272
EUR	proximal_humerus	vagina	0.4566	0.4447	0.4632	0.45	0.4552	0.4426	0.2903	0.2719
EAS	coronary_artery	heart	0.495	0.4866	0.4946	0.4858	0.4849	0.4754	0.2854	0.2718
EUR	lower_leg_skin	mesendoderm	0.3133	0.302	0.3379	0.3257	0.342	0.3279	0.2811	0.2717
EAS	adrenal_gland	heart	0.4606	0.4522	0.4663	0.4575	0.4622	0.4521	0.2806	0.2717
EAS	astrocyte	fibroblast-of-lung	0.4775	0.4716	0.4857	0.4804	0.4708	0.4645	0.2787	0.2714
EUR	heart	IMR-90	0.3753	0.3633	0.3864	0.3737	0.3875	0.3744	0.287	0.2711
EUR	lung	stomach	0.4223	0.4107	0.4263	0.4147	0.418	0.4062	0.2872	0.2711
EUR	liver	ovary	0.396	0.3838	0.4021	0.3899	0.403	0.3904	0.2832	0.271
EAS	MM.1S	OCI-LY7	0.3878	0.3795	0.4028	0.3947	0.4048	0.3954	0.2798	0.271
EUR	A549	peyers_patch	0.3913	0.3794	0.4033	0.3898	0.4192	0.4061	0.2867	0.2709
EUR	H1	neuronal_stem_cell	0.3541	0.3403	0.3679	0.3545	0.3676	0.3526	0.2901	0.2709
EAS	fibroblast-of-lung	SJSA1	0.4614	0.4545	0.4715	0.464	0.4636	0.4536	0.2823	0.2709
EAS	foreskin-melanocyte	small_intestine	0.3347	0.3285	0.3548	0.3487	0.3571	0.3511	0.2723	0.2709
EUR	proximal_radius	transverse_colon	0.4205	0.4101	0.4304	0.4193	0.4325	0.4211	0.2891	0.2708
EAS	coronary_artery	distal_femur	0.4504	0.4429	0.4548	0.4466	0.4503	0.4406	0.2777	0.2708
EAS	distal_radius	esophagus_squamous_epithelium	0.4277	0.4167	0.4324	0.4203	0.4243	0.4098	0.2817	0.2708
EAS	breast_epithelium	stomach	0.4604	0.4511	0.4661	0.4564	0.4542	0.4422	0.2829	0.2707
EUR	heart	testis	0.4354	0.4232	0.4412	0.4283	0.4371	0.4233	0.2833	0.2706
EUR	distal_humerus	right_atrium_auricular_region	0.4332	0.4212	0.4354	0.4223	0.433	0.4189	0.2832	0.2705
EAS	HCT116	MCF-7	0.4129	0.4027	0.4291	0.418	0.422	0.4089	0.277	0.2705
EUR	ascending_aorta	pancreas	0.4127	0.4011	0.4182	0.4056	0.419	0.406	0.2909	0.2704
EUR	heart_left_ventricle	stomach	0.4678	0.457	0.4701	0.459	0.4597	0.448	0.2809	0.2704
EAS	A549	coronary_artery	0.3914	0.3819	0.399	0.389	0.4146	0.4048	0.2824	0.2703
EAS	NCI-H929	prostate_gland	0.316	0.3042	0.3439	0.3312	0.3632	0.3488	0.2765	0.2703
EAS	Bcell	CD4-positive-alpha-betaTcell	0.4847	0.4756	0.4907	0.4798	0.48	0.4677	0.286	0.2702
EAS	kidney	small_intestine	0.4045	0.3954	0.4152	0.405	0.4099	0.4004	0.2774	0.2702
EUR	kidney	ovary	0.4224	0.4109	0.4301	0.4187	0.425	0.4137	0.2786	0.2701
EUR	liver	small_intestine	0.4151	0.4037	0.4219	0.4115	0.4251	0.4147	0.2899	0.2701
EUR	CD8-positive-alpha-betaTcell	spleen	0.4457	0.4382	0.4551	0.4468	0.4476	0.4387	0.2845	0.27
EAS	adrenal_gland	thyroid_gland	0.4059	0.3972	0.4199	0.4114	0.427	0.4179	0.2821	0.2699
EUR	coronary_artery	RWPE1	0.4174	0.4073	0.4266	0.4161	0.4312	0.4187	0.2872	0.2698
EAS	A549	peyers_patch	0.3871	0.3776	0.3986	0.3883	0.4159	0.4043	0.2851	0.2698
EAS	heart_left_ventricle	stomach	0.4664	0.4574	0.4688	0.4595	0.4577	0.4463	0.28	0.2698
EUR	proximal_femur	tibial_artery	0.4496	0.4381	0.4513	0.4396	0.4478	0.4355	0.2869	0.2697
EAS	IMR-90	lung	0.3856	0.3742	0.3969	0.3846	0.3962	0.3819	0.287	0.2697
EAS	RWPE1	stomach	0.3915	0.3831	0.4008	0.3917	0.4019	0.3909	0.2843	0.2697
EUR	proximal_radius	uterus	0.4422	0.4325	0.4447	0.4335	0.4446	0.4332	0.2829	0.2696
EAS	T-cell	thymus	0.4622	0.4563	0.4587	0.4523	0.4419	0.4338	0.2778	0.2696
EAS	coronary_artery	stromal	0.4203	0.4139	0.4301	0.4227	0.4341	0.4258	0.2829	0.2695
EUR	NCI-H929	prostate_gland	0.318	0.3051	0.3462	0.3321	0.3659	0.3524	0.2882	0.2694
EUR	A549	HeLa-S3	0.4815	0.4718	0.4893	0.4786	0.4744	0.4639	0.285	0.2693
EUR	large_intestine_embryo	liver	0.4029	0.393	0.4171	0.4067	0.4211	0.4108	0.2893	0.2693
EAS	CD4-positive-alpha-betaTcell	spleen	0.444	0.434	0.4468	0.4348	0.4382	0.4252	0.2776	0.2693
EAS	heart	ovary	0.4065	0.3972	0.4105	0.4	0.4073	0.3971	0.2841	0.2693
EAS	K562	spleen	0.4025	0.3885	0.4274	0.4126	0.4214	0.4068	0.2792	0.2693
EUR	CD8-positive-alpha-betaTcell	DND-41	0.437	0.4258	0.4472	0.4354	0.4442	0.4315	0.2879	0.2692
EUR	coronary_artery	proximal_tibia	0.4535	0.4418	0.4581	0.4452	0.4526	0.4394	0.2848	0.2692
EUR	coronary_artery	spleen	0.4269	0.4169	0.4286	0.4175	0.4251	0.4134	0.2864	0.2692
EAS	Bcell	lower_leg_skin	0.3755	0.3663	0.3799	0.3701	0.3909	0.3815	0.2802	0.2692
EAS	distal_tibia	transverse_colon	0.4187	0.4098	0.4284	0.419	0.4299	0.4191	0.2771	0.2692
EAS	HeLa-S3	RWPE2	0.471	0.4627	0.4775	0.4685	0.4613	0.4503	0.2753	0.2692
EAS	pancreas	testis	0.4119	0.4011	0.4231	0.4109	0.4249	0.4124	0.2854	0.2692
EUR	adrenal_gland	thyroid_gland	0.4069	0.3977	0.4212	0.4118	0.4291	0.419	0.2863	0.2691
EUR	distal_radius	prostate_gland	0.4136	0.3999	0.4224	0.4075	0.4293	0.4144	0.2872	0.2691
EUR	distal_tibia	tibial_artery	0.4432	0.4318	0.4451	0.4334	0.4419	0.4291	0.2871	0.2691
EAS	DND-41	lower_leg_skin	0.3652	0.353	0.3781	0.3653	0.3824	0.3692	0.2861	0.269
EUR	ascending_aorta	proximal_radius	0.438	0.4271	0.4387	0.4271	0.4344	0.423	0.2819	0.2689
EUR	astrocyte	SJSA1	0.4751	0.4679	0.485	0.4782	0.4709	0.4617	0.2747	0.2689
EUR	kidney	placenta	0.3449	0.3314	0.3699	0.3561	0.3816	0.366	0.29	0.2687
EAS	astrocyte	SJSA1	0.4749	0.4682	0.4846	0.4784	0.4708	0.4624	0.2715	0.2687
EUR	lower_leg_skin	natural-killer-cell	0.3894	0.3802	0.3888	0.3789	0.3879	0.3789	0.281	0.2686
EUR	K562	liver	0.3689	0.3563	0.3897	0.3772	0.3929	0.38	0.2764	0.2685
EUR	pancreas	thyroid_gland	0.4133	0.4042	0.4264	0.4169	0.4318	0.4213	0.2914	0.2685
EUR	Bcell	CD4-positive-alpha-betaTcell	0.4838	0.4751	0.4889	0.4791	0.48	0.4686	0.2933	0.2684
EUR	Bcell	HL-60	0.397	0.3846	0.4134	0.3998	0.4254	0.4113	0.2904	0.2683
EAS	A549	HeLa-S3	0.4792	0.4701	0.4877	0.4776	0.473	0.4613	0.2825	0.2683
EUR	MM.1S	OCI-LY7	0.3892	0.3802	0.4037	0.3952	0.4065	0.3959	0.2884	0.2682
EAS	mesendoderm	small_intestine	0.2822	0.2716	0.3104	0.2996	0.3184	0.3077	0.2748	0.2682
EAS	A549	tibial_nerve	0.3895	0.3787	0.3952	0.3835	0.4072	0.3958	0.277	0.2681
EAS	astrocyte	mesenchymal_cell	0.4583	0.4537	0.4642	0.4601	0.4486	0.4438	0.271	0.2681
EAS	distal_humerus	tibial_nerve	0.4636	0.4549	0.4672	0.4574	0.4592	0.4475	0.2788	0.268
EUR	distal_radius	uterus	0.4426	0.4327	0.4452	0.4338	0.4436	0.4319	0.2808	0.2679
EUR	GM12878	lower_leg_skin	0.3447	0.3348	0.357	0.3461	0.3655	0.3537	0.2778	0.2679
EAS	distal_femur	vagina	0.4475	0.4387	0.4544	0.4449	0.4466	0.4359	0.2749	0.2679
EUR	common-myeloid-progenitor-CD34-positive	HL-60	0.465	0.4549	0.4849	0.474	0.4812	0.4691	0.2877	0.2678
EUR	liver	pancreas	0.446	0.4356	0.4557	0.4444	0.4538	0.4427	0.2831	0.2678
EUR	proximal_humerus	right_atrium_auricular_region	0.4324	0.4212	0.435	0.4228	0.4321	0.4185	0.281	0.2678
EUR	Bcell	lower_leg_skin	0.3772	0.3679	0.3816	0.3718	0.3911	0.3807	0.2771	0.2677
EUR	distal_radius	heart_left_ventricle	0.4466	0.4369	0.4503	0.4398	0.4468	0.4357	0.2827	0.2677
EUR	foreskin-melanocyte	small_intestine	0.3403	0.328	0.3604	0.3472	0.3638	0.3504	0.2859	0.2677
EAS	CD8-positive-alpha-betaTcell	spleen	0.4461	0.4369	0.4559	0.4456	0.4486	0.438	0.276	0.2677
EAS	GM12878	lower_leg_skin	0.343	0.3331	0.3554	0.3455	0.365	0.3533	0.2851	0.2677
EAS	lung	stomach	0.4212	0.4115	0.4249	0.4147	0.4173	0.4066	0.2806	0.2677
EAS	stromal	vagina	0.4094	0.4019	0.4188	0.4101	0.421	0.4112	0.2813	0.2677
EUR	coronary_artery	lower_leg_skin	0.3819	0.3729	0.3795	0.3695	0.3779	0.3675	0.2758	0.2676
EAS	coronary_artery	RWPE1	0.4141	0.4064	0.4231	0.4152	0.4263	0.4163	0.2774	0.2676
EAS	distal_radius	prostate_gland	0.4109	0.3996	0.4188	0.4072	0.4258	0.4131	0.275	0.2676
EAS	distal_tibia	tibial_artery	0.4401	0.4316	0.4421	0.433	0.4401	0.4286	0.2824	0.2676
EUR	stromal	vagina	0.4124	0.4019	0.4223	0.4101	0.4246	0.4118	0.2838	0.2675
EUR	distal_tibia	transverse_colon	0.422	0.4108	0.4318	0.4199	0.4326	0.4202	0.2824	0.2674
EAS	natural-killer-cell	NCI-H929	0.4043	0.3933	0.4272	0.4157	0.4283	0.4186	0.2777	0.2674
EAS	NCI-H929	OCI-LY7	0.3853	0.3747	0.4088	0.3977	0.4147	0.4034	0.2804	0.2673
EAS	proximal_femur	transverse_colon	0.4233	0.4139	0.4335	0.4236	0.434	0.4227	0.2755	0.2672
EUR	brain-microvascular-endothelial-cell	mesenchymal_cell	0.4527	0.4476	0.4583	0.4545	0.4436	0.4377	0.2701	0.2671
EUR	distal_radius	esophagus_squamous_epithelium	0.4293	0.4163	0.434	0.42	0.4249	0.41	0.2865	0.2671
EAS	DND-41	K562	0.3426	0.3283	0.3718	0.356	0.3788	0.3638	0.28	0.2671
EAS	proximal_femur	tibial_artery	0.447	0.438	0.4487	0.439	0.4463	0.4347	0.2822	0.2671
EUR	distal_femur	vagina	0.4504	0.4386	0.4575	0.4444	0.4494	0.4368	0.2861	0.267
EAS	common-myeloid-progenitor-CD34-positive	HL-60	0.4659	0.455	0.4864	0.4743	0.4837	0.4703	0.2875	0.267
EAS	pancreas	thyroid_gland	0.4131	0.4054	0.4263	0.4185	0.4315	0.4219	0.2825	0.2669
EUR	A549	tibial_nerve	0.3927	0.3812	0.3985	0.3858	0.4103	0.3981	0.2764	0.2667
EAS	proximal_humerus	tibial_nerve	0.4618	0.4535	0.4657	0.456	0.4576	0.4458	0.2778	0.2667
EUR	heart	placenta	0.3222	0.3091	0.3433	0.33	0.3573	0.3423	0.2862	0.2665
EAS	Bcell	HL-60	0.3974	0.3832	0.414	0.3987	0.4261	0.4113	0.2907	0.2665
EUR	DND-41	K562	0.3432	0.3286	0.3726	0.3573	0.3808	0.3654	0.2834	0.2664
EUR	HL-60	NCI-H929	0.3652	0.3518	0.3973	0.3825	0.4109	0.3964	0.2901	0.2664
EUR	peyers_patch	proximal_humerus	0.41	0.3985	0.4232	0.4109	0.4283	0.4154	0.2822	0.2664
EAS	heart	small_intestine	0.3415	0.3336	0.3503	0.3413	0.3503	0.3423	0.2746	0.2664
EAS	heart	testis	0.4329	0.4213	0.439	0.4269	0.4342	0.4222	0.279	0.2664
EAS	thyroid_gland	tibial_nerve	0.4173	0.4078	0.425	0.4154	0.4327	0.4225	0.2779	0.2664
EUR	proximal_femur	transverse_colon	0.4263	0.4145	0.4368	0.4244	0.4368	0.4238	0.2819	0.2663
EUR	right_atrium_auricular_region	stomach	0.451	0.4393	0.453	0.441	0.4464	0.4333	0.2766	0.2663
EAS	AG04450	brain-microvascular-endothelial-cell	0.4538	0.4475	0.459	0.4537	0.4382	0.4307	0.2711	0.2663
EAS	heart	IMR-90	0.3726	0.3609	0.3839	0.3713	0.3847	0.3701	0.278	0.2661
EAS	right_atrium_auricular_region	stomach	0.449	0.4395	0.4514	0.4418	0.4442	0.433	0.2776	0.2661
EAS	distal_humerus	right_atrium_auricular_region	0.431	0.4229	0.4334	0.4244	0.4318	0.421	0.2794	0.266
EAS	brain-microvascular-endothelial-cell	myotube	0.4316	0.4259	0.4432	0.4379	0.4343	0.4274	0.2745	0.2659
EAS	esophagus_muscularis_mucosa	proximal_radius	0.465	0.4563	0.4652	0.4558	0.4603	0.4487	0.2815	0.2659
EUR	A549	adrenal_gland	0.3937	0.3832	0.4038	0.3917	0.4139	0.4014	0.2749	0.2658
EUR	distal_humerus	peyers_patch	0.4089	0.3966	0.4216	0.4085	0.4269	0.4133	0.2812	0.2658
EUR	lung	testis	0.4407	0.4299	0.4465	0.4354	0.4399	0.4279	0.2758	0.2658
EUR	distal_humerus	tibial_nerve	0.4666	0.4549	0.4704	0.4574	0.4623	0.4487	0.284	0.2657
EAS	CD8-positive-alpha-betaTcell	GM12878	0.4442	0.4353	0.4594	0.449	0.4522	0.4402	0.2771	0.2656
EAS	coronary_artery	proximal_tibia	0.4495	0.4416	0.4534	0.4448	0.449	0.439	0.273	0.2656
EAS	peyers_patch	proximal_humerus	0.4075	0.3987	0.4206	0.4108	0.4262	0.4152	0.2754	0.2656
EUR	lower_leg_skin	placenta	0.2829	0.2725	0.2999	0.289	0.3157	0.3042	0.2783	0.2655
EAS	PC-3	PC-9	0.502	0.4981	0.5106	0.5063	0.4892	0.4834	0.2778	0.2655
EUR	adrenal_gland	transverse_colon	0.4855	0.4755	0.4979	0.4873	0.4886	0.4773	0.2834	0.2654
EUR	DND-41	lower_leg_skin	0.3659	0.3514	0.3793	0.365	0.3821	0.3671	0.2836	0.2654
EUR	natural-killer-cell	NCI-H929	0.4048	0.3944	0.4267	0.4161	0.4268	0.4182	0.2829	0.2654
EUR	esophagus_muscularis_mucosa	proximal_radius	0.4673	0.457	0.4676	0.4562	0.4612	0.4495	0.2872	0.2653
EUR	prostate_gland	proximal_femur	0.411	0.3968	0.4199	0.4047	0.4245	0.4092	0.2817	0.2653
EAS	ascending_aorta	proximal_radius	0.435	0.4264	0.4352	0.4267	0.4323	0.4225	0.2761	0.2653
EAS	kidney	placenta	0.3437	0.3324	0.3687	0.3573	0.3793	0.3661	0.2823	0.2653
EUR	GM12878	K562	0.338	0.3245	0.3656	0.3506	0.3735	0.3579	0.2811	0.2652
EUR	NCI-H929	OCI-LY7	0.387	0.3767	0.4096	0.3991	0.4149	0.404	0.286	0.2652
EUR	SK-N-SH	omnibus	0.2215	0.2178	0.2377	0.2336	0.2671	0.2622	0.2721	0.2651
EUR	GM12878	liver	0.3236	0.311	0.3374	0.3236	0.3516	0.3376	0.2797	0.265
EUR	heart	small_intestine	0.3468	0.3339	0.3552	0.3421	0.3564	0.3425	0.2779	0.265
EAS	A549	vagina	0.3884	0.3795	0.3963	0.3866	0.4114	0.4016	0.2802	0.2649
EAS	SK-N-SH	omnibus	0.2206	0.2177	0.2367	0.2336	0.2657	0.2621	0.2703	0.2649
EUR	AG04450	brain-microvascular-endothelial-cell	0.4531	0.4483	0.4585	0.4536	0.4382	0.432	0.2696	0.2648
EAS	ascending_aorta	pancreas	0.409	0.399	0.4142	0.4033	0.4156	0.4034	0.281	0.2648
EUR	HCT116	MCF-7	0.415	0.4047	0.4313	0.4203	0.4245	0.4124	0.2805	0.2647
EAS	distal_femur	tibial_nerve	0.4575	0.4495	0.4616	0.4525	0.4531	0.4422	0.2745	0.2647
EAS	distal_tibia	prostate_gland	0.406	0.3949	0.4135	0.4021	0.4188	0.4065	0.2712	0.2646
EAS	proximal_humerus	sigmoid_colon	0.4557	0.4473	0.458	0.4488	0.4549	0.4432	0.2735	0.2646
EUR	distal_tibia	prostate_gland	0.4087	0.3947	0.4172	0.4021	0.4226	0.4075	0.283	0.2645
EAS	GM12878	K562	0.3364	0.324	0.364	0.3502	0.3719	0.3568	0.2745	0.2645
EUR	IMR-90	psoas_muscle	0.3841	0.3732	0.3963	0.3855	0.3956	0.382	0.28	0.2644
EAS	distal_humerus	peyers_patch	0.4063	0.3969	0.4189	0.4083	0.4246	0.4131	0.2742	0.2644
EAS	distal_radius	heart_left_ventricle	0.4442	0.4368	0.4479	0.4398	0.4458	0.4352	0.2778	0.2644
EUR	A549	vagina	0.3924	0.3812	0.4006	0.3876	0.415	0.4018	0.2814	0.2643
EUR	thyroid_gland	tibial_nerve	0.4184	0.4082	0.4263	0.4156	0.4343	0.4238	0.2798	0.2643
EAS	heart	placenta	0.3216	0.3086	0.3427	0.3294	0.3562	0.342	0.2811	0.2643
EAS	coronary_artery	spleen	0.4248	0.4177	0.4263	0.4183	0.4227	0.4124	0.2788	0.2642
EAS	gastrocnemius_medialis	vagina	0.4291	0.4234	0.4307	0.4243	0.4277	0.42	0.271	0.2642
EAS	A549	distal_radius	0.3823	0.3713	0.3902	0.3778	0.4073	0.3951	0.2751	0.2641
EAS	K562	liver	0.3685	0.3544	0.3893	0.3744	0.3917	0.3766	0.2779	0.2641
EUR	ascending_aorta	distal_radius	0.4341	0.423	0.4359	0.424	0.4307	0.4188	0.2758	0.264
EUR	CD14-positive-monocyte	spleen	0.3863	0.3773	0.4022	0.392	0.4091	0.3975	0.283	0.264
EUR	esophagus_muscularis_mucosa	stomach	0.4725	0.4619	0.471	0.4601	0.4529	0.4415	0.2713	0.264
EUR	proximal_humerus	tibial_nerve	0.4649	0.4535	0.4687	0.4559	0.4607	0.4471	0.2828	0.264
EAS	proximal_humerus	right_atrium_auricular_region	0.4302	0.4226	0.4332	0.4247	0.4306	0.4202	0.2775	0.264
EUR	A549	distal_radius	0.3867	0.3735	0.3949	0.3806	0.4121	0.3971	0.2816	0.2639
EUR	ovary	testis	0.462	0.4545	0.4674	0.4606	0.4581	0.449	0.2762	0.2639
EAS	CD14-positive-monocyte	spleen	0.3855	0.3764	0.4017	0.3918	0.4085	0.3964	0.2777	0.2638
EAS	thyroid_gland	tibial_artery	0.4061	0.398	0.4122	0.4036	0.4165	0.4076	0.2715	0.2637
EUR	developing_neocortex_CP	omnibus	0.3132	0.3101	0.3425	0.3392	0.3576	0.3532	0.2697	0.2636
EUR	embryonic_occipital_cortex	omnibus	0.2853	0.2819	0.3109	0.3072	0.3309	0.3264	0.2716	0.2636
EUR	heart_left_ventricle	pancreas	0.4409	0.43	0.4469	0.4349	0.4448	0.4311	0.283	0.2636
EAS	esophagus_muscularis_mucosa	stomach	0.4709	0.4621	0.47	0.4606	0.452	0.4402	0.2712	0.2636
EUR	ascending_aorta	liver	0.3851	0.3725	0.3871	0.3738	0.3903	0.3785	0.2758	0.2635
EUR	proximal_humerus	sigmoid_colon	0.4591	0.4478	0.4614	0.4492	0.4577	0.444	0.282	0.2635
EAS	HL-60	NCI-H929	0.3638	0.3524	0.396	0.3834	0.4099	0.3964	0.282	0.2635
EUR	MM.1S	spleen	0.3503	0.3402	0.3765	0.3657	0.3832	0.3729	0.2775	0.2634
EAS	adrenal_gland	transverse_colon	0.4833	0.474	0.4953	0.4861	0.4861	0.4763	0.2747	0.2634
EAS	kidney	ovary	0.4176	0.4089	0.4256	0.417	0.4201	0.4114	0.275	0.2634
EAS	prostate_gland	proximal_femur	0.4087	0.3976	0.4167	0.4053	0.4213	0.4086	0.2696	0.2634
EUR	CD14-positive-monocyte	common-myeloid-progenitor-CD34-positive	0.433	0.4228	0.4486	0.4376	0.4469	0.4332	0.2788	0.2633
EUR	gastrocnemius_medialis	peyers_patch	0.4011	0.393	0.4093	0.4009	0.4133	0.4028	0.2761	0.2633
EAS	embryonic_occipital_cortex	omnibus	0.2837	0.2814	0.3092	0.3066	0.3293	0.326	0.2694	0.2633
EUR	distal_radius	esophagus_muscularis_mucosa	0.4675	0.4571	0.4683	0.4569	0.461	0.4491	0.2839	0.2632
EUR	distal_femur	right_atrium_auricular_region	0.4289	0.4174	0.4316	0.4192	0.4287	0.4149	0.2768	0.2631
EUR	distal_femur	peyers_patch	0.4058	0.3945	0.4184	0.4064	0.423	0.4102	0.2774	0.2629
EUR	distal_humerus	sigmoid_colon	0.4588	0.4473	0.461	0.4486	0.4586	0.4448	0.281	0.2629
EAS	CD14-positive-monocyte	common-myeloid-progenitor-CD34-positive	0.4325	0.4221	0.4492	0.4378	0.4464	0.4316	0.2773	0.2629
EAS	distal_humerus	sigmoid_colon	0.4556	0.4469	0.4577	0.4483	0.456	0.4444	0.272	0.2629
EUR	liver	thymus	0.3734	0.3633	0.381	0.371	0.3811	0.3705	0.2775	0.2628
EAS	esophagus_squamous_epithelium	proximal_femur	0.4201	0.409	0.4259	0.4136	0.4179	0.404	0.2737	0.2628
EAS	large_intestine_embryo	liver	0.4011	0.3904	0.4153	0.4045	0.4201	0.4085	0.2848	0.2628
EUR	CD8-positive-alpha-betaTcell	GM12878	0.4443	0.4348	0.4595	0.4484	0.4518	0.4394	0.2793	0.2627
EUR	esophagus_muscularis_mucosa	testis	0.4714	0.4612	0.4751	0.4641	0.4663	0.4547	0.277	0.2627
EUR	heart_left_ventricle	proximal_radius	0.4459	0.4357	0.449	0.4378	0.447	0.4355	0.2806	0.2627
EAS	DND-41	natural-killer-cell	0.4074	0.3985	0.4182	0.4082	0.4174	0.4074	0.2758	0.2627
EUR	A549	lower_leg_skin	0.3367	0.3266	0.3412	0.3298	0.3608	0.3487	0.2705	0.2626
EUR	liver	thyroid_gland	0.3576	0.3443	0.3684	0.3543	0.3817	0.3689	0.2812	0.2626
EAS	proximal_tibia	vagina	0.4465	0.4376	0.4524	0.4427	0.4451	0.4344	0.2692	0.2626
EUR	breast_epithelium	RWPE2	0.424	0.4132	0.4332	0.4219	0.4303	0.418	0.2745	0.2625
EUR	fibroblast-of-lung	heart	0.4095	0.3987	0.4189	0.4075	0.4158	0.4038	0.2758	0.2625
EAS	adrenal_gland	RWPE1	0.4161	0.4092	0.4261	0.4189	0.4256	0.4162	0.2721	0.2625
EAS	common-myeloid-progenitor-CD34-positive	spleen	0.4845	0.475	0.4991	0.4888	0.4822	0.4711	0.2712	0.2625
EAS	lower_leg_skin	placenta	0.2826	0.271	0.3001	0.2882	0.3152	0.3025	0.273	0.2625
EUR	common-myeloid-progenitor-CD34-positive	K562	0.4785	0.4671	0.5003	0.4888	0.4843	0.4717	0.271	0.2624
EUR	HeLa-S3	RWPE2	0.4719	0.4617	0.4791	0.468	0.463	0.4493	0.2791	0.2624
EAS	coronary_artery	lower_leg_skin	0.3798	0.3731	0.3771	0.3694	0.3759	0.3667	0.2646	0.2624
EAS	distal_tibia	esophagus_squamous_epithelium	0.4186	0.408	0.4236	0.4118	0.4156	0.402	0.2729	0.2624
EAS	distal_radius	esophagus_muscularis_mucosa	0.4647	0.4559	0.4655	0.4558	0.4597	0.4479	0.2782	0.2622
EUR	thyroid_gland	tibial_artery	0.4075	0.3977	0.4137	0.4032	0.4188	0.4072	0.2753	0.2621
EAS	developing_neocortex_CP	omnibus	0.3119	0.3098	0.341	0.3387	0.3563	0.353	0.2683	0.2621
EAS	gastrocnemius_medialis	peyers_patch	0.399	0.3923	0.4074	0.4005	0.4097	0.4008	0.2749	0.262
EUR	common-myeloid-progenitor-CD34-positive	spleen	0.4844	0.4777	0.4985	0.4909	0.4817	0.4736	0.2763	0.2619
EAS	common-myeloid-progenitor-CD34-positive	K562	0.477	0.4657	0.499	0.4865	0.4825	0.4689	0.2738	0.2619
EUR	distal_femur	tibial_nerve	0.4604	0.449	0.4645	0.4519	0.4562	0.4428	0.2791	0.2618
EAS	GM23248	stromal	0.5396	0.5354	0.5423	0.5372	0.5187	0.5125	0.2703	0.2618
EUR	GM12878	MM.1S	0.4223	0.4136	0.4394	0.4306	0.4303	0.4206	0.2791	0.2617
EUR	adrenal_gland	RWPE1	0.4195	0.4104	0.4292	0.4198	0.4297	0.4184	0.2749	0.2615
EAS	brain-microvascular-endothelial-cell	mesenchymal_cell	0.4535	0.4474	0.4598	0.4542	0.4447	0.4374	0.2701	0.2615
EAS	distal_femur	peyers_patch	0.4033	0.3946	0.4159	0.4062	0.4207	0.4097	0.2707	0.2615
EAS	fibroblast-of-lung	heart	0.4075	0.3983	0.4164	0.4063	0.4133	0.4021	0.271	0.2615
EAS	HeLa-S3	RWPE1	0.4476	0.4422	0.4535	0.4476	0.4371	0.4285	0.27	0.2615
EUR	GM23248	stromal	0.5413	0.5356	0.5438	0.5368	0.521	0.5128	0.2739	0.2613
EAS	A549	distal_tibia	0.3786	0.3679	0.3863	0.3743	0.4015	0.3891	0.2705	0.2613
EAS	proximal_radius	uterus	0.44	0.4308	0.4422	0.4326	0.4421	0.4314	0.2717	0.2613
EUR	HeLa-S3	MCF-7	0.4307	0.4203	0.4506	0.4401	0.4427	0.4315	0.2791	0.2612
EAS	liver	natural-killer-cell	0.3589	0.3452	0.3646	0.3505	0.3713	0.3578	0.2829	0.2612
EUR	proximal_tibia	vagina	0.4495	0.4377	0.4556	0.4425	0.4479	0.4354	0.2799	0.2611
EAS	brain-microvascular-endothelial-cell	IMR-90	0.4292	0.4222	0.437	0.4299	0.4271	0.4172	0.2708	0.2611
EUR	ascending_aorta	spleen	0.3848	0.3738	0.3846	0.3724	0.3815	0.3697	0.2752	0.261
EUR	brain-microvascular-endothelial-cell	IMR-90	0.4292	0.4213	0.4363	0.4286	0.4271	0.4164	0.2717	0.2609
EUR	embryonic_frontal_cortex	omnibus	0.3107	0.3074	0.339	0.3356	0.352	0.3474	0.2678	0.2609
EAS	A549	proximal_radius	0.3819	0.3703	0.3894	0.3766	0.4042	0.3914	0.2719	0.2609
EAS	peyers_patch	thyroid_gland	0.3751	0.3659	0.3911	0.3819	0.4054	0.3954	0.2729	0.2609
EAS	proximal_tibia	tibial_nerve	0.4551	0.4467	0.4589	0.4495	0.4507	0.4396	0.2704	0.2609
EUR	A549	distal_tibia	0.3829	0.3701	0.3911	0.377	0.4063	0.3913	0.2781	0.2608
EUR	liver	uterus	0.3902	0.3785	0.3943	0.3818	0.3949	0.3819	0.2752	0.2608
EUR	proximal_femur	uterus	0.4455	0.4344	0.4489	0.4364	0.4458	0.4337	0.2734	0.2608
EAS	placenta	stomach	0.3496	0.3396	0.3713	0.3603	0.3781	0.3664	0.2725	0.2608
EUR	esophagus_squamous_epithelium	proximal_femur	0.4215	0.4085	0.4274	0.4134	0.4194	0.4044	0.2781	0.2607
EUR	fibroblast-of-lung	lung	0.4164	0.4052	0.425	0.4132	0.421	0.4077	0.2746	0.2607
EUR	A549	proximal_femur	0.385	0.3724	0.3937	0.3798	0.4084	0.3935	0.2779	0.2606
EUR	proximal_tibia	right_atrium_auricular_region	0.4282	0.417	0.4308	0.4188	0.4275	0.4143	0.2737	0.2606
EAS	A549	adrenal_gland	0.3901	0.3815	0.4002	0.3907	0.4101	0.3998	0.2733	0.2606
EAS	ascending_aorta	spleen	0.3819	0.3743	0.3818	0.3732	0.378	0.3687	0.2697	0.2606
EAS	heart_left_ventricle	proximal_radius	0.4434	0.4355	0.4464	0.438	0.4458	0.4348	0.2753	0.2606
EAS	liver	pancreas	0.4451	0.4361	0.4545	0.4451	0.4531	0.4421	0.2758	0.2606
EAS	HCT116	RWPE2	0.4419	0.4323	0.4449	0.4342	0.4287	0.4177	0.2793	0.2603
EUR	heart_left_ventricle	proximal_femur	0.4506	0.4398	0.4542	0.4426	0.4496	0.4376	0.2755	0.2602
EAS	embryonic_frontal_cortex	omnibus	0.3093	0.307	0.3376	0.335	0.3509	0.3474	0.2667	0.2602
EUR	gastrocnemius_medialis	uterus	0.4366	0.4302	0.4373	0.4298	0.4384	0.4299	0.2707	0.2601
EUR	HCT116	RWPE2	0.4438	0.434	0.4473	0.4363	0.4309	0.4198	0.2836	0.2601
EUR	hepatocyte	stomach	0.4449	0.4352	0.4559	0.4457	0.4441	0.4326	0.2736	0.2601
EUR	distal_tibia	uterus	0.4397	0.4294	0.4422	0.4303	0.439	0.4273	0.2724	0.2599
EUR	distal_humerus	transverse_colon	0.4171	0.4052	0.4276	0.4151	0.4285	0.4156	0.2735	0.2598
EUR	lung	placenta	0.3168	0.3039	0.3372	0.3242	0.3509	0.3362	0.2773	0.2598
EAS	esophagus_muscularis_mucosa	thyroid_gland	0.4068	0.3977	0.4139	0.4046	0.4183	0.4081	0.2731	0.2598
EAS	heart_left_ventricle	pancreas	0.4386	0.4298	0.4444	0.4349	0.442	0.43	0.2731	0.2598
EAS	lower_leg_skin	natural-killer-cell	0.3909	0.3793	0.3908	0.3794	0.3906	0.3781	0.2831	0.2598
EAS	MM.1S	spleen	0.3492	0.3373	0.3753	0.3631	0.3821	0.3693	0.2756	0.2598
EUR	A549	proximal_radius	0.3856	0.3727	0.3934	0.3793	0.4085	0.3936	0.2787	0.2597
EUR	IMR-90	kidney	0.3664	0.3551	0.3814	0.3707	0.3827	0.3708	0.2723	0.2597
EAS	esophagus_muscularis_mucosa	testis	0.4694	0.46	0.4738	0.4632	0.4646	0.4533	0.2723	0.2597
EAS	HeLa-S3	NCI-H929	0.3364	0.3241	0.3712	0.3582	0.3797	0.3671	0.2663	0.2597
EAS	liver	ovary	0.3928	0.3796	0.3987	0.3855	0.3988	0.3853	0.28	0.2597
EAS	ascending_aorta	distal_radius	0.4309	0.4219	0.4322	0.4231	0.4279	0.4175	0.2701	0.2596
EAS	breast_epithelium	gastrocnemius_medialis	0.4249	0.4184	0.4285	0.4216	0.4234	0.4142	0.2729	0.2596
EAS	HAP-1	spleen	0.3906	0.3785	0.4141	0.4025	0.4085	0.3968	0.2668	0.2596
EAS	distal_humerus	transverse_colon	0.4138	0.4043	0.4241	0.4142	0.4257	0.4144	0.2679	0.2595
EAS	HCT116	RWPE1	0.4139	0.4082	0.417	0.4102	0.4051	0.3974	0.2723	0.2595
EAS	IMR-90	psoas_muscle	0.3805	0.3707	0.3936	0.3823	0.3925	0.3791	0.2777	0.2595
EAS	psoas_muscle	thymus	0.3626	0.3562	0.3731	0.366	0.3651	0.3581	0.2693	0.2595
EUR	fibroblast-of-lung	stomach	0.3971	0.386	0.4101	0.3992	0.4035	0.3923	0.2728	0.2594
EUR	pancreas	uterus	0.4011	0.3914	0.4078	0.3967	0.4093	0.3968	0.2805	0.2594
EUR	peyers_patch	thyroid_gland	0.3769	0.3655	0.393	0.3814	0.4069	0.3951	0.2815	0.2594
EAS	proximal_humerus	transverse_colon	0.4145	0.4055	0.4249	0.4154	0.4257	0.4147	0.2674	0.2594
EUR	proximal_tibia	tibial_nerve	0.4586	0.4473	0.4626	0.4502	0.4546	0.4416	0.2767	0.2593
EAS	foreskin-melanocyte	spleen	0.3825	0.3768	0.3967	0.3919	0.3899	0.3842	0.2607	0.2592
EUR	peyers_patch	RWPE1	0.4094	0.3981	0.4219	0.4099	0.4245	0.4119	0.2727	0.2591
EAS	distal_radius	uterus	0.4401	0.4308	0.4425	0.4324	0.4412	0.4298	0.2684	0.2591
EUR	pancreas	vagina	0.4131	0.4014	0.4225	0.4104	0.4251	0.4124	0.2794	0.259
EAS	A549	proximal_femur	0.3808	0.3698	0.3891	0.3768	0.4036	0.3912	0.2694	0.2589
EAS	distal_femur	right_atrium_auricular_region	0.4266	0.4189	0.4297	0.4212	0.4273	0.417	0.2723	0.2589
EAS	pancreas	vagina	0.4105	0.4023	0.4203	0.4113	0.4223	0.4127	0.2714	0.2588
EUR	breast_epithelium	gastrocnemius_medialis	0.4275	0.4191	0.431	0.4219	0.4269	0.4158	0.2754	0.2587
EAS	heart_left_ventricle	proximal_femur	0.4478	0.4401	0.4514	0.443	0.4478	0.437	0.2708	0.2587
EAS	MCF-7	prostate_gland	0.4167	0.4062	0.4321	0.4209	0.4306	0.417	0.2733	0.2587
EUR	adrenal_gland	spleen	0.4189	0.4091	0.4277	0.4165	0.4267	0.4147	0.2741	0.2586
EUR	distal_tibia	esophagus_squamous_epithelium	0.4205	0.4076	0.4256	0.4119	0.4174	0.4025	0.2771	0.2586
EUR	distal_tibia	heart_left_ventricle	0.4441	0.4335	0.4474	0.4357	0.4432	0.4311	0.2741	0.2586
EUR	DND-41	natural-killer-cell	0.4078	0.3971	0.4188	0.4078	0.4165	0.4051	0.2796	0.2586
EUR	GM12878	T-cell	0.4154	0.4069	0.4243	0.4148	0.4195	0.4086	0.2718	0.2585
EUR	mesendoderm	small_intestine	0.286	0.2705	0.3146	0.2982	0.3236	0.3058	0.2763	0.2585
EUR	proximal_humerus	transverse_colon	0.4176	0.4065	0.4281	0.4163	0.4285	0.4161	0.2725	0.2585
EUR	psoas_muscle	thymus	0.3642	0.3557	0.3741	0.365	0.3678	0.357	0.2746	0.2585
EAS	breast_epithelium	RWPE1	0.4434	0.4359	0.451	0.4436	0.4427	0.4333	0.2689	0.2585
EUR	ascending_aorta	lower_leg_skin	0.3522	0.3434	0.3473	0.337	0.3481	0.338	0.2648	0.2584
EAS	distal_femur	sigmoid_colon	0.4508	0.4425	0.4535	0.4444	0.4506	0.4393	0.2666	0.2584
EAS	hepatocyte	stomach	0.4424	0.4357	0.4535	0.4463	0.4415	0.432	0.2678	0.2583
EAS	liver	thyroid_gland	0.3562	0.3454	0.3665	0.356	0.38	0.369	0.2758	0.2583
EUR	foreskin-melanocyte	spleen	0.3858	0.3761	0.3997	0.3901	0.3928	0.3837	0.2703	0.2582
EUR	gastrocnemius_medialis	vagina	0.4304	0.423	0.4322	0.4237	0.4292	0.4203	0.2745	0.2581
EUR	placenta	stomach	0.3509	0.3393	0.3723	0.3601	0.3804	0.3668	0.2777	0.2581
EUR	CD4-positive-alpha-betaTcell	thymus	0.4538	0.4479	0.4515	0.4451	0.4393	0.4327	0.2662	0.258
EUR	fibroblast-of-lung	GM23248	0.521	0.5151	0.5269	0.5206	0.5045	0.4968	0.2674	0.258
EUR	CD4-positive-alpha-betaTcell	DND-41	0.4186	0.409	0.4257	0.4159	0.4236	0.4136	0.2732	0.2579
EUR	RWPE1	spleen	0.3473	0.3372	0.358	0.3472	0.369	0.3583	0.2713	0.2579
EAS	GM12878	MM.1S	0.4215	0.4122	0.4386	0.4294	0.4291	0.419	0.2766	0.2579
EAS	stomach	thyroid_gland	0.3779	0.3688	0.3865	0.3772	0.3957	0.3852	0.2719	0.2579
EUR	distal_humerus	tibial_artery	0.4365	0.4248	0.4389	0.4269	0.4358	0.4232	0.276	0.2578
EUR	HCT116	RWPE1	0.4176	0.4094	0.4211	0.4115	0.4091	0.3992	0.2764	0.2578
EUR	hepatocyte	omnibus	0.2817	0.28	0.2922	0.2902	0.3079	0.3059	0.2607	0.2578
EUR	peyers_patch	stromal	0.3524	0.3417	0.3678	0.3557	0.3829	0.3698	0.2722	0.2578
EUR	proximal_humerus	tibial_artery	0.4363	0.425	0.4392	0.4277	0.4354	0.4228	0.2755	0.2578
EAS	A549	testis	0.3319	0.3206	0.3435	0.331	0.3644	0.3525	0.2704	0.2578
EUR	CD4-positive-alpha-betaTcell	GM12878	0.4221	0.4128	0.4328	0.4214	0.4263	0.4154	0.2723	0.2577
EUR	distal_femur	sigmoid_colon	0.454	0.4426	0.4568	0.4446	0.4532	0.4396	0.2752	0.2575
EAS	fibroblast-of-lung	stomach	0.3958	0.3844	0.4089	0.3968	0.4027	0.3905	0.2673	0.2575
EAS	distal_tibia	heart_left_ventricle	0.4408	0.4339	0.444	0.4364	0.4415	0.4311	0.2691	0.2574
EAS	lung	testis	0.4386	0.4286	0.4447	0.4343	0.4377	0.4269	0.2677	0.2574
EAS	hepatocyte	omnibus	0.2815	0.2801	0.292	0.2903	0.3077	0.3055	0.2603	0.2573
EAS	lung	placenta	0.3158	0.304	0.3362	0.3241	0.3482	0.3353	0.2726	0.2573
EUR	peyers_patch	proximal_tibia	0.4019	0.3902	0.4147	0.4024	0.4194	0.4066	0.272	0.2572
EAS	GM12878	liver	0.3219	0.311	0.3359	0.3242	0.3499	0.3382	0.2727	0.2572
EUR	adrenal_gland	liver	0.4313	0.4199	0.4411	0.4288	0.4409	0.4291	0.2752	0.2571
EAS	ascending_aorta	lower_leg_skin	0.3499	0.3436	0.3446	0.3374	0.3454	0.3374	0.2584	0.2571
EUR	ascending_aorta	distal_tibia	0.4316	0.4199	0.4337	0.4215	0.4271	0.4145	0.2683	0.257
EUR	breast_epithelium	RWPE1	0.4458	0.4372	0.4537	0.4448	0.4459	0.435	0.2753	0.257
EAS	ascending_aorta	liver	0.3817	0.3722	0.3835	0.3733	0.3866	0.3769	0.2718	0.257
EAS	gastrocnemius_medialis	uterus	0.4351	0.429	0.4356	0.429	0.4354	0.4277	0.2735	0.257
EAS	GM12878	T-cell	0.4158	0.4056	0.425	0.414	0.4206	0.4081	0.2708	0.257
EUR	HepG2	K562	0.3407	0.3268	0.3676	0.3531	0.373	0.3582	0.2725	0.2569
EUR	stomach	thyroid_gland	0.3795	0.3681	0.3882	0.3767	0.3965	0.3849	0.2754	0.2569
EAS	fibroblast-of-lung	lung	0.4142	0.4059	0.4226	0.4131	0.4181	0.4079	0.2696	0.2569
EUR	fibroblast-of-lung	mesenchymal_cell	0.4278	0.4227	0.4337	0.4285	0.4229	0.4161	0.2629	0.2568
EUR	HCT116	lung	0.3533	0.3424	0.3616	0.3501	0.3626	0.3504	0.266	0.2568
EUR	HeLa-S3	liver	0.3803	0.3669	0.401	0.3869	0.4076	0.3942	0.2701	0.2568
EUR	natural-killer-cell	OCI-LY7	0.3522	0.3423	0.3661	0.3556	0.3773	0.368	0.2737	0.2568
EAS	RWPE1	spleen	0.3451	0.3373	0.3558	0.3475	0.3668	0.3572	0.2711	0.2568
EUR	brain_adult	embryonic_frontal_cortex	0.3963	0.3863	0.406	0.3952	0.4148	0.4033	0.2704	0.2567
EAS	peyers_patch	RWPE1	0.4053	0.3963	0.418	0.4082	0.421	0.4092	0.2696	0.2567
EUR	IMR-90	ovary	0.3652	0.3548	0.3771	0.3672	0.3778	0.3658	0.2682	0.2566
EUR	brain-microvascular-endothelial-cell	foreskin-fibroblast	0.4629	0.454	0.4743	0.4655	0.4597	0.4501	0.2672	0.2565
EUR	osteoblast	SJSA1	0.4656	0.4602	0.4763	0.4705	0.4609	0.4541	0.2689	0.2564
EAS	HeLa-S3	MCF-7	0.4267	0.4165	0.447	0.4361	0.4383	0.4242	0.269	0.2564
EUR	A549	breast_epithelium	0.3951	0.3837	0.4042	0.3919	0.4123	0.4002	0.2785	0.2563
EUR	DND-41	OCI-LY7	0.3465	0.3344	0.3639	0.3514	0.3748	0.3617	0.2802	0.2563
EUR	esophagus_muscularis_mucosa	thyroid_gland	0.4086	0.3982	0.4162	0.4052	0.4203	0.4095	0.279	0.2563
EAS	proximal_tibia	sigmoid_colon	0.4499	0.4416	0.4519	0.4429	0.4493	0.4383	0.2635	0.2563
EUR	distal_femur	tibial_artery	0.4318	0.4205	0.4349	0.4233	0.4309	0.4184	0.2733	0.2562
EUR	proximal_tibia	sigmoid_colon	0.4534	0.4421	0.4557	0.4436	0.452	0.4389	0.2733	0.2562
EAS	HCT116	prostate_gland	0.3672	0.3574	0.3806	0.3698	0.3885	0.3766	0.2667	0.2562
EAS	proximal_humerus	tibial_artery	0.4335	0.425	0.4365	0.4274	0.4336	0.4224	0.2709	0.2562
EUR	pancreas	right_atrium_auricular_region	0.4416	0.4315	0.4474	0.4366	0.4461	0.4342	0.2843	0.2561
EAS	pancreas	uterus	0.3988	0.3894	0.405	0.3947	0.4069	0.3952	0.2696	0.2561
EAS	DND-41	T-cell	0.4278	0.4187	0.434	0.4235	0.4299	0.4196	0.2699	0.256
EAS	IMR-90	kidney	0.3644	0.354	0.3796	0.369	0.3802	0.3685	0.2662	0.256
EAS	NCI-H929	RWPE1	0.2932	0.2855	0.3176	0.3098	0.33	0.3201	0.2609	0.256
EUR	large_intestine_embryo	peyers_patch	0.4862	0.4787	0.4947	0.4871	0.4816	0.4747	0.2698	0.2559
EUR	prostate_gland	stromal	0.3226	0.3112	0.3368	0.3239	0.3531	0.3391	0.2736	0.2559
EAS	peyers_patch	proximal_tibia	0.3992	0.3904	0.4118	0.4021	0.417	0.4062	0.2652	0.2559
EUR	distal_femur	transverse_colon	0.4143	0.4032	0.4248	0.413	0.4251	0.4124	0.269	0.2558
EAS	distal_femur	transverse_colon	0.4113	0.4023	0.4216	0.4121	0.4225	0.4114	0.2638	0.2557
EAS	distal_tibia	esophagus_muscularis_mucosa	0.4579	0.4491	0.4587	0.4489	0.4516	0.4395	0.2705	0.2557
EAS	osteoblast	SJSA1	0.4649	0.4596	0.4755	0.4706	0.4601	0.4537	0.265	0.2557
EUR	ascending_aorta	heart	0.4547	0.4454	0.4517	0.4422	0.44	0.4302	0.2629	0.2556
EUR	HCT116	prostate_gland	0.3693	0.3579	0.3836	0.3712	0.391	0.3798	0.2754	0.2556
EUR	lower_leg_skin	uterus	0.3663	0.3576	0.3629	0.3529	0.3625	0.3517	0.2676	0.2556
EAS	proximal_tibia	right_atrium_auricular_region	0.4257	0.4178	0.4285	0.4198	0.426	0.4155	0.2684	0.2556
EUR	Bcell	DND-41	0.3821	0.369	0.3955	0.3822	0.4076	0.3927	0.2771	0.2555
EUR	fibroblast-of-lung	kidney	0.3857	0.3741	0.4002	0.3884	0.3979	0.3856	0.2682	0.2555
EAS	brain-microvascular-endothelial-cell	foreskin-fibroblast	0.4611	0.456	0.4726	0.4677	0.4584	0.4513	0.2657	0.2555
EAS	kidney	testis	0.424	0.4139	0.4351	0.4244	0.4297	0.4182	0.2671	0.2555
EUR	A549	ascending_aorta	0.3752	0.3649	0.3809	0.3692	0.3903	0.3789	0.2684	0.2554
EUR	A549	testis	0.3351	0.3222	0.3466	0.3322	0.3677	0.3541	0.2711	0.2554
EUR	brain_fetal	coronary_artery	0.4322	0.4224	0.4357	0.4252	0.4349	0.4244	0.2696	0.2554
EUR	GM23248	omnibus	0.2767	0.2735	0.2876	0.284	0.3039	0.3002	0.2581	0.2554
EAS	brain_adult	embryonic_frontal_cortex	0.3944	0.388	0.4038	0.3972	0.4117	0.4043	0.266	0.2554
EAS	fibroblast-of-lung	mesenchymal_cell	0.4271	0.4228	0.434	0.4287	0.4219	0.4165	0.2583	0.2554
EUR	liver	OCI-LY7	0.2727	0.2602	0.2883	0.2752	0.3104	0.2972	0.2659	0.2553
EAS	distal_humerus	tibial_artery	0.4336	0.4247	0.436	0.4264	0.434	0.4227	0.2707	0.2553
EAS	large_intestine_embryo	peyers_patch	0.485	0.4783	0.4936	0.486	0.482	0.4727	0.2656	0.2553
EAS	NCI-H929	testis	0.3386	0.3275	0.3686	0.3563	0.3792	0.366	0.2558	0.2553
EAS	breast_epithelium	RWPE2	0.4219	0.4108	0.4309	0.4198	0.4284	0.4161	0.2688	0.2552
EAS	CD4-positive-alpha-betaTcell	DND-41	0.418	0.4096	0.4264	0.4162	0.4237	0.4134	0.265	0.2552
EAS	Bcell	DND-41	0.3807	0.368	0.3944	0.3803	0.4065	0.3935	0.2783	0.2551
EUR	distal_tibia	esophagus_muscularis_mucosa	0.4613	0.4498	0.4623	0.4496	0.4535	0.4405	0.2761	0.255
EAS	pancreas	right_atrium_auricular_region	0.4403	0.4311	0.4462	0.4363	0.4448	0.433	0.2748	0.255
EUR	ascending_aorta	proximal_femur	0.4385	0.4264	0.4403	0.4278	0.4333	0.4206	0.2658	0.2549
EAS	adrenal_gland	spleen	0.4166	0.4093	0.4254	0.4172	0.4248	0.4143	0.2665	0.2549
EAS	lower_leg_skin	uterus	0.363	0.3548	0.3594	0.3504	0.359	0.3494	0.2574	0.2549
EUR	breast_epithelium	distal_radius	0.4399	0.4284	0.4459	0.4333	0.443	0.4288	0.2714	0.2547
EUR	liver	MCF-7	0.3468	0.3347	0.3635	0.3505	0.3714	0.3593	0.2699	0.2547
EAS	prostate_gland	stromal	0.3207	0.3111	0.3343	0.3238	0.3501	0.3373	0.2698	0.2547
EUR	HeLa-S3	NCI-H929	0.3409	0.3266	0.3755	0.3596	0.3841	0.3698	0.2719	0.2546
EUR	pancreas	stomach	0.4433	0.4339	0.4486	0.439	0.4453	0.4347	0.2729	0.2546
EAS	DND-41	OCI-LY7	0.3456	0.3339	0.3634	0.3511	0.3755	0.3614	0.2755	0.2546
EUR	gastrocnemius_medialis	transverse_colon	0.4421	0.4347	0.4507	0.4427	0.4518	0.4422	0.2691	0.2545
EUR	hepatocyte	uterus	0.3967	0.3862	0.4097	0.3987	0.41	0.3982	0.2661	0.2543
EAS	A549	esophagus_squamous_epithelium	0.3794	0.37	0.3878	0.377	0.393	0.3819	0.2662	0.2543
EAS	astrocyte	GM23248	0.4942	0.4897	0.5006	0.4973	0.4773	0.4726	0.2529	0.2543
EUR	esophagus_muscularis_mucosa	proximal_femur	0.4671	0.4552	0.4678	0.4548	0.4595	0.4463	0.2763	0.2542
EUR	esophagus_squamous_epithelium	thyroid_gland	0.3815	0.371	0.3915	0.3801	0.3989	0.3864	0.2702	0.2542
EAS	distal_femur	tibial_artery	0.4292	0.4209	0.4323	0.4234	0.4293	0.4185	0.2681	0.2542
EUR	NCI-H929	RWPE1	0.2967	0.2859	0.3214	0.3099	0.334	0.3209	0.2676	0.2541
EUR	SJSA1	spleen	0.3009	0.2891	0.3152	0.3025	0.3242	0.3109	0.2689	0.2541
EAS	esophagus_squamous_epithelium	thyroid_gland	0.3797	0.3701	0.3903	0.3798	0.3977	0.3862	0.2632	0.254
EUR	foreskin-fibroblast	stomach	0.4211	0.4082	0.4382	0.4252	0.433	0.419	0.2715	0.2539
EAS	gastrocnemius_medialis	transverse_colon	0.4402	0.433	0.4487	0.4412	0.4487	0.4395	0.2664	0.2538
EAS	GM23248	omnibus	0.276	0.2733	0.2869	0.2839	0.3032	0.3001	0.2564	0.2538
EUR	A549	esophagus_squamous_epithelium	0.3825	0.3707	0.3911	0.3778	0.396	0.3827	0.2663	0.2537
EUR	breast_epithelium	proximal_radius	0.4405	0.4292	0.4468	0.4344	0.4434	0.4298	0.2713	0.2537
EUR	distal_humerus	prostate_gland	0.399	0.3846	0.4085	0.3931	0.4131	0.3977	0.2709	0.2537
EAS	esophagus_muscularis_mucosa	proximal_femur	0.4643	0.4551	0.4647	0.4545	0.4574	0.4453	0.2695	0.2537
EAS	fibroblast-of-lung	GM23248	0.5189	0.5147	0.5251	0.5207	0.5032	0.497	0.2629	0.2536
EAS	liver	uterus	0.3872	0.3769	0.3911	0.3804	0.3914	0.3804	0.2654	0.2536
EAS	pancreas	stomach	0.4422	0.4333	0.448	0.4387	0.4452	0.4339	0.2709	0.2536
EUR	kidney	testis	0.4275	0.4153	0.4387	0.4252	0.4339	0.4199	0.2712	0.2535
EUR	MCF-7	prostate_gland	0.418	0.4057	0.4337	0.42	0.4323	0.4185	0.2778	0.2535
EAS	A549	ascending_aorta	0.3728	0.3636	0.3783	0.3686	0.3874	0.3774	0.2699	0.2535
EAS	HeLa-S3	spleen	0.383	0.3712	0.4041	0.3915	0.4036	0.3901	0.262	0.2535
EAS	liver	thymus	0.3735	0.3607	0.3813	0.3688	0.3807	0.3691	0.2689	0.2535
EUR	fibroblast-of-lung	lower_leg_skin	0.369	0.3585	0.3772	0.3666	0.374	0.3633	0.265	0.2534
EAS	RWPE2	vagina	0.3702	0.3592	0.38	0.3685	0.3851	0.3729	0.2616	0.2534
EAS	adrenal_gland	liver	0.4286	0.4201	0.4386	0.4299	0.438	0.4291	0.2701	0.2532
EAS	CD14-positive-monocyte	natural-killer-cell	0.3786	0.3695	0.3908	0.3806	0.3917	0.3801	0.2675	0.2532
EUR	adrenal_gland	stromal	0.4064	0.3959	0.417	0.4052	0.4212	0.4085	0.2695	0.2531
EUR	astrocyte	GM23248	0.4932	0.4887	0.4993	0.4959	0.476	0.4717	0.2527	0.2531
EUR	ovary	small_intestine	0.3547	0.3441	0.3673	0.3569	0.3672	0.3556	0.267	0.2531
EAS	ascending_aorta	distal_tibia	0.4285	0.4201	0.4302	0.4218	0.4242	0.4139	0.2633	0.2531
EAS	testis	tibial_artery	0.4357	0.427	0.441	0.4315	0.433	0.4219	0.2649	0.2531
EAS	liver	MCF-7	0.3444	0.3326	0.361	0.3491	0.3685	0.3557	0.2618	0.2529
EUR	breast_epithelium	liver	0.403	0.3916	0.4094	0.3975	0.4049	0.3931	0.2619	0.2528
EUR	distal_radius	stomach	0.4722	0.4624	0.4725	0.4617	0.4575	0.4456	0.2674	0.2528
EUR	foreskin-fibroblast	lower_leg_skin	0.4176	0.4093	0.4343	0.4254	0.4269	0.4176	0.2634	0.2528
EAS	fibroblast-of-lung	lower_leg_skin	0.3669	0.3558	0.3752	0.364	0.3731	0.3609	0.2648	0.2528
EAS	HCT116	lung	0.3511	0.3418	0.3592	0.3495	0.359	0.3485	0.2606	0.2528
EUR	HL-60	liver	0.3346	0.3218	0.3524	0.3382	0.3644	0.3516	0.2701	0.2527
EAS	foreskin-fibroblast	HeLa-S3	0.4385	0.4295	0.4609	0.4516	0.4544	0.4443	0.2659	0.2527
EAS	foreskin-fibroblast	omnibus	0.2126	0.2092	0.2195	0.2155	0.2422	0.2374	0.2579	0.2527
EUR	proximal_tibia	tibial_artery	0.4311	0.42	0.4339	0.4224	0.4292	0.4168	0.2693	0.2526
EUR	prostate_gland	proximal_humerus	0.3996	0.3862	0.4094	0.3952	0.414	0.3996	0.2692	0.2525
EAS	foreskin-fibroblast	lower_leg_skin	0.4165	0.4104	0.4335	0.4271	0.4267	0.4189	0.2609	0.2525
EUR	HCT116	psoas_muscle	0.3658	0.3552	0.3772	0.366	0.3774	0.3652	0.2678	0.2524
EUR	heart	uterus	0.4397	0.4299	0.4388	0.4285	0.432	0.4204	0.2629	0.2524
EAS	IMR-90	ovary	0.3622	0.3539	0.3743	0.3663	0.3756	0.3654	0.2651	0.2524
EUR	ascending_aorta	gastrocnemius_medialis	0.459	0.4504	0.4589	0.4493	0.4571	0.4466	0.2644	0.2523
EUR	testis	tibial_artery	0.4385	0.4283	0.4437	0.433	0.4355	0.4235	0.2709	0.2523
EUR	adrenal_gland	gastrocnemius_medialis	0.4534	0.4454	0.4544	0.4459	0.4436	0.4329	0.2625	0.2522
EUR	HeLa-S3	spleen	0.3861	0.3728	0.4073	0.3928	0.4067	0.3921	0.2706	0.2521
EAS	distal_humerus	prostate_gland	0.3961	0.385	0.4047	0.3933	0.4097	0.3971	0.2589	0.2521
EUR	HeLa-S3	RWPE1	0.45	0.4421	0.4559	0.4479	0.4397	0.4303	0.2698	0.252
EAS	MM.1S	natural-killer-cell	0.3591	0.3477	0.38	0.3685	0.3809	0.3707	0.2683	0.252
EUR	foreskin-fibroblast	omnibus	0.2136	0.2095	0.2207	0.2159	0.2433	0.2381	0.2587	0.2519
EAS	foreskin-fibroblast	stomach	0.4183	0.4069	0.4353	0.4234	0.4287	0.4161	0.2661	0.2519
EUR	ascending_aorta	stromal	0.4125	0.4046	0.4215	0.4126	0.4214	0.4108	0.2683	0.2518
EAS	adrenal_gland	gastrocnemius_medialis	0.4517	0.4445	0.4527	0.4452	0.4406	0.4315	0.2616	0.2518
EAS	esophagus_squamous_epithelium	RWPE2	0.4136	0.4021	0.4241	0.4122	0.4229	0.4097	0.2628	0.2518
EUR	HAP-1	spleen	0.3897	0.3775	0.4126	0.4005	0.4072	0.3959	0.2669	0.2517
EAS	HeLa-S3	lower_leg_skin	0.3777	0.3683	0.3954	0.3862	0.3951	0.3868	0.2613	0.2517
EAS	proximal_femur	uterus	0.4434	0.434	0.4465	0.4363	0.4435	0.4323	0.2616	0.2517
EUR	HL-60	K562	0.3606	0.3483	0.3867	0.3737	0.3949	0.3822	0.2695	0.2516
EAS	A549	lower_leg_skin	0.3343	0.3259	0.3388	0.3295	0.3595	0.3498	0.2669	0.2516
EAS	CD4-positive-alpha-betaTcell	GM12878	0.4222	0.4119	0.4327	0.4215	0.4262	0.4131	0.2683	0.2516
EAS	prostate_gland	proximal_humerus	0.3973	0.3865	0.4062	0.3952	0.411	0.3988	0.2577	0.2516
EUR	DND-41	T-cell	0.428	0.4166	0.4334	0.4219	0.4286	0.4167	0.2729	0.2515
EUR	A549	uterus	0.3665	0.3554	0.3727	0.3597	0.386	0.373	0.2635	0.2513
EUR	MM.1S	natural-killer-cell	0.3589	0.349	0.3797	0.3695	0.3806	0.371	0.2614	0.2513
EUR	foreskin-fibroblast	heart	0.406	0.3941	0.4211	0.4085	0.4184	0.4058	0.2641	0.2512
EUR	kidney	prostate_gland	0.4189	0.4054	0.4294	0.4145	0.4316	0.4171	0.2683	0.2512
EUR	NCI-H929	testis	0.3412	0.328	0.3706	0.3563	0.382	0.3676	0.2673	0.2512
EUR	A549	MCF-7	0.3877	0.3771	0.3987	0.3873	0.3934	0.3806	0.2659	0.2511
EUR	CD14-positive-monocyte	liver	0.3276	0.3152	0.344	0.3302	0.3557	0.3419	0.2708	0.2511
EUR	RWPE2	vagina	0.3741	0.3611	0.384	0.3706	0.3898	0.3745	0.2654	0.2511
EAS	HeLa-S3	liver	0.3775	0.3656	0.3979	0.3861	0.4032	0.3913	0.2631	0.2511
EAS	common-myeloid-progenitor-CD34-positive	natural-killer-cell	0.4618	0.4519	0.4696	0.459	0.4566	0.4461	0.2643	0.251
EUR	CD14-positive-monocyte	natural-killer-cell	0.3778	0.3679	0.3893	0.3783	0.39	0.3784	0.2649	0.2509
EUR	distal_humerus	uterus	0.4355	0.4244	0.4391	0.4265	0.4359	0.4238	0.2638	0.2509
EAS	A549	MCF-7	0.3848	0.3763	0.3957	0.3865	0.3906	0.3781	0.2607	0.2509
EAS	adrenal_gland	stromal	0.4036	0.3954	0.4139	0.4045	0.4177	0.4069	0.2639	0.2509
EAS	esophagus_squamous_epithelium	proximal_humerus	0.4059	0.395	0.4124	0.4003	0.4054	0.3914	0.2617	0.2509
EAS	IMR-90	SJSA1	0.3949	0.386	0.4005	0.3913	0.3952	0.384	0.2594	0.2509
EAS	SJSA1	spleen	0.2984	0.288	0.3127	0.3016	0.3211	0.3088	0.2614	0.2509
EUR	brain-microvascular-endothelial-cell	PC-3	0.3987	0.3922	0.4123	0.4055	0.4034	0.3954	0.26	0.2508
EUR	HeLa-S3	lower_leg_skin	0.3795	0.3683	0.3972	0.3859	0.3971	0.3854	0.2601	0.2508
EAS	sigmoid_colon	thyroid_gland	0.4083	0.399	0.4162	0.4065	0.4187	0.4094	0.2566	0.2508
EAS	distal_tibia	uterus	0.4369	0.4282	0.4392	0.4295	0.4363	0.4253	0.2616	0.2507
EAS	esophagus_squamous_epithelium	RWPE1	0.4357	0.4279	0.4441	0.4359	0.4304	0.4207	0.258	0.2507
EAS	liver	OCI-LY7	0.2722	0.2606	0.2876	0.2761	0.3098	0.2968	0.2635	0.2507
EUR	A549	liver	0.3548	0.3436	0.3628	0.3498	0.378	0.3654	0.264	0.2504
EUR	foreskin-fibroblast	HeLa-S3	0.4412	0.4288	0.4642	0.4512	0.457	0.4431	0.27	0.2504
EAS	ovary	small_intestine	0.3474	0.3382	0.3597	0.3504	0.3591	0.349	0.262	0.2504
EUR	A549	distal_humerus	0.3726	0.3597	0.3814	0.3672	0.3969	0.3819	0.2673	0.2503
EUR	hepatocyte	prostate_gland	0.3888	0.3769	0.4042	0.3917	0.406	0.393	0.266	0.2503
EUR	osteoblast	omnibus	0.2441	0.2426	0.2545	0.2528	0.2752	0.2734	0.2514	0.2503
EUR	proximal_radius	stomach	0.4701	0.4601	0.4702	0.459	0.4565	0.4455	0.2657	0.2503
EAS	ascending_aorta	proximal_femur	0.4356	0.4267	0.4371	0.428	0.4307	0.4202	0.2609	0.2503
EAS	peyers_patch	stromal	0.3501	0.3411	0.3651	0.3553	0.3801	0.3687	0.2675	0.2503
EAS	A549	liver	0.3527	0.3423	0.3602	0.349	0.3759	0.3641	0.268	0.2501
EAS	kidney	prostate_gland	0.4153	0.4055	0.4253	0.415	0.4283	0.4166	0.262	0.2501
EAS	ascending_aorta	RWPE1	0.3864	0.38	0.3898	0.3831	0.388	0.3801	0.2609	0.25
EUR	brain_adult	embryonic_occipital_cortex	0.3822	0.3715	0.3931	0.3813	0.4024	0.391	0.2638	0.2499
EUR	foreskin-fibroblast	RWPE1	0.4266	0.4178	0.437	0.4272	0.4297	0.4181	0.2659	0.2499
EAS	hepatocyte	uterus	0.3938	0.385	0.4065	0.3973	0.4067	0.3964	0.2558	0.2499
EAS	proximal_tibia	tibial_artery	0.4282	0.4195	0.4307	0.4214	0.4271	0.416	0.2637	0.2499
EUR	esophagus_squamous_epithelium	RWPE2	0.4161	0.4057	0.4262	0.4155	0.4249	0.4139	0.2644	0.2498
EAS	A549	breast_epithelium	0.3916	0.3828	0.4001	0.3906	0.4085	0.399	0.2715	0.2498
EUR	liver	vagina	0.4267	0.4137	0.4325	0.4189	0.4299	0.4169	0.261	0.2497
EAS	brain_fetal	coronary_artery	0.4286	0.4216	0.4319	0.4243	0.4311	0.4219	0.261	0.2497
EAS	natural-killer-cell	OCI-LY7	0.3524	0.3437	0.3675	0.3576	0.3785	0.3683	0.2777	0.2497
EAS	ovary	testis	0.4587	0.4501	0.4652	0.4565	0.4546	0.4438	0.2654	0.2497
EAS	proximal_tibia	transverse_colon	0.4077	0.3987	0.4179	0.4085	0.4185	0.4079	0.2558	0.2497
EUR	coronary_artery	NCI-H929	0.3169	0.3051	0.3396	0.327	0.3506	0.3373	0.264	0.2495
EUR	heart	prostate_gland	0.392	0.3787	0.3971	0.3832	0.4034	0.3899	0.2645	0.2495
EUR	brain_fetal	tibial_nerve	0.4776	0.4671	0.4791	0.4677	0.4667	0.4555	0.2637	0.2494
EAS	HepG2	K562	0.3385	0.3253	0.3656	0.351	0.3711	0.3568	0.2688	0.2494
EUR	A549	spleen	0.3329	0.3207	0.3405	0.3267	0.3591	0.3453	0.2613	0.2493
EAS	foreskin-fibroblast	GM23248	0.5021	0.4973	0.5069	0.502	0.4829	0.4751	0.2592	0.2493
EUR	HL-60	lower_leg_skin	0.3462	0.3355	0.3606	0.3488	0.3686	0.3567	0.2583	0.2492
EUR	IMR-90	SJSA1	0.3965	0.387	0.4018	0.3928	0.397	0.3853	0.2598	0.2492
EAS	Bcell	MM.1S	0.3856	0.3766	0.4029	0.3937	0.4029	0.3941	0.2626	0.2492
EAS	foreskin-fibroblast	RWPE1	0.4239	0.4167	0.4341	0.4255	0.4268	0.4168	0.2629	0.2492
EAS	HL-60	liver	0.3342	0.3201	0.3519	0.3367	0.3642	0.3483	0.2701	0.2492
EUR	common-myeloid-progenitor-CD34-positive	natural-killer-cell	0.4609	0.4504	0.4686	0.4576	0.4548	0.4439	0.2683	0.2491
EUR	proximal_femur	stomach	0.4756	0.4652	0.4761	0.4646	0.4618	0.4505	0.2624	0.2491
EUR	developing_neocortex_GZ	omnibus	0.306	0.3025	0.3353	0.3316	0.3488	0.3439	0.2563	0.249
EUR	proximal_humerus	uterus	0.4346	0.4239	0.4381	0.4258	0.4344	0.422	0.262	0.249
EUR	proximal_tibia	transverse_colon	0.4111	0.3997	0.4216	0.4096	0.4215	0.4091	0.2627	0.249
EAS	HCT116	psoas_muscle	0.3616	0.353	0.3731	0.3634	0.372	0.362	0.2615	0.249
EUR	ascending_aorta	RWPE1	0.3888	0.3799	0.3927	0.3831	0.392	0.3823	0.2668	0.2488
EAS	A549	distal_humerus	0.3682	0.3573	0.3765	0.3641	0.3921	0.3794	0.2598	0.2488
EAS	HL-60	natural-killer-cell	0.3775	0.3671	0.3926	0.3809	0.4008	0.3907	0.2679	0.2488
EUR	distal_humerus	heart_left_ventricle	0.439	0.428	0.4431	0.4311	0.4395	0.4273	0.264	0.2486
EUR	ovary	thymus	0.335	0.3265	0.3448	0.3356	0.3463	0.3369	0.261	0.2486
EUR	distal_femur	prostate_gland	0.3939	0.3802	0.4037	0.3891	0.4086	0.394	0.2647	0.2485
EUR	GM23248	SJSA1	0.4472	0.4409	0.457	0.45	0.4459	0.4388	0.2557	0.2485
EAS	developing_neocortex_GZ	omnibus	0.3046	0.3019	0.3338	0.3309	0.3474	0.3437	0.255	0.2485
EUR	adrenal_gland	lung	0.4339	0.4235	0.4418	0.431	0.4377	0.4258	0.2591	0.2484
EUR	DND-41	thymus	0.4207	0.4104	0.4279	0.4177	0.4213	0.4106	0.2628	0.2484
EUR	IMR-90	spleen	0.3525	0.3395	0.3617	0.3486	0.3592	0.345	0.265	0.2484
EAS	liver	vagina	0.4239	0.4138	0.4301	0.4197	0.4259	0.4159	0.2556	0.2484
EUR	esophagus_squamous_epithelium	proximal_humerus	0.4072	0.3948	0.4139	0.4004	0.4067	0.3923	0.2659	0.2483
EUR	A549	proximal_humerus	0.3725	0.3599	0.3816	0.3677	0.3962	0.3813	0.266	0.2481
EUR	HCT116	kidney	0.3637	0.3524	0.376	0.3635	0.3782	0.3653	0.266	0.2481
EUR	lower_leg_skin	vagina	0.4145	0.4058	0.4139	0.4042	0.4083	0.3982	0.2547	0.2481
EAS	A549	proximal_humerus	0.3681	0.3573	0.3768	0.3646	0.3913	0.3788	0.2581	0.2481
EAS	ascending_aorta	gastrocnemius_medialis	0.4571	0.45	0.4571	0.4494	0.4545	0.4453	0.261	0.2481
EUR	breast_epithelium	distal_tibia	0.4377	0.4257	0.4439	0.4311	0.4395	0.4253	0.2648	0.248
EUR	breast_epithelium	proximal_femur	0.4434	0.4312	0.4496	0.4364	0.4449	0.4307	0.2643	0.248
EUR	foreskin-fibroblast	GM23248	0.505	0.4981	0.5103	0.5023	0.4859	0.4762	0.2619	0.248
EUR	RWPE1	uterus	0.3731	0.3645	0.379	0.3699	0.3815	0.3711	0.2616	0.248
EAS	brain_adult	embryonic_occipital_cortex	0.3796	0.3732	0.3902	0.3833	0.3989	0.392	0.2606	0.248
EAS	breast_epithelium	distal_radius	0.4377	0.4279	0.4429	0.4322	0.4399	0.4282	0.2596	0.248
EAS	distal_humerus	esophagus_squamous_epithelium	0.405	0.3939	0.4113	0.3991	0.4044	0.3907	0.2588	0.248
EAS	osteoblast	omnibus	0.2441	0.2422	0.2546	0.2526	0.2751	0.2731	0.251	0.248
EUR	kidney	thymus	0.352	0.3409	0.3603	0.3489	0.3541	0.3423	0.2648	0.2479
EAS	breast_epithelium	proximal_radius	0.4386	0.429	0.444	0.4338	0.4404	0.4296	0.2599	0.2479
EAS	fibroblast-of-lung	kidney	0.3837	0.3734	0.398	0.3871	0.3957	0.3839	0.259	0.2478
EAS	stromal	tibial_artery	0.4119	0.4065	0.4212	0.415	0.4203	0.4123	0.2636	0.2478
EUR	sigmoid_colon	thyroid_gland	0.4095	0.3999	0.4175	0.4075	0.4206	0.4102	0.2672	0.2477
EAS	distal_radius	stomach	0.471	0.46	0.4712	0.4596	0.4557	0.443	0.2571	0.2477
EAS	foreskin-fibroblast	heart	0.4033	0.3939	0.4177	0.4075	0.4151	0.4048	0.26	0.2476
EAS	HL-60	lower_leg_skin	0.3463	0.3361	0.3611	0.3497	0.3699	0.3576	0.2636	0.2476
EAS	proximal_radius	stomach	0.4692	0.4587	0.4687	0.4577	0.4549	0.4431	0.2569	0.2476
EUR	myotube	osteoblast	0.4368	0.431	0.4473	0.4413	0.4324	0.424	0.2499	0.2475
EAS	distal_femur	prostate_gland	0.3916	0.381	0.4004	0.3897	0.4054	0.3935	0.2531	0.2475
EUR	brain_fetal	proximal_radius	0.4429	0.4334	0.4426	0.4315	0.4336	0.4227	0.2662	0.2474
EUR	brain-microvascular-endothelial-cell	lung	0.3507	0.3396	0.3636	0.3524	0.3663	0.3526	0.2606	0.2474
EUR	HCT116	K562	0.3762	0.3654	0.3933	0.3803	0.3836	0.3709	0.2595	0.2474
EUR	myotube	SJCRH30	0.3823	0.3768	0.3967	0.391	0.3918	0.3848	0.2551	0.2474
EUR	liver	MM.1S	0.2851	0.2739	0.308	0.2964	0.324	0.3129	0.2614	0.2473
EUR	esophagus_squamous_epithelium	pancreas	0.4106	0.3992	0.4202	0.4079	0.4214	0.4088	0.2624	0.2471
EUR	stromal	tibial_nerve	0.3976	0.3871	0.4051	0.3929	0.41	0.3974	0.2629	0.2471
EAS	proximal_radius	testis	0.4396	0.4309	0.4466	0.4375	0.4393	0.4293	0.2592	0.2471
EUR	CD14-positive-monocyte	CD8-positive-alpha-betaTcell	0.4	0.3896	0.4162	0.4046	0.4187	0.4061	0.2614	0.247
EAS	ascending_aorta	heart	0.4514	0.443	0.4484	0.4397	0.4367	0.4276	0.255	0.2469
EAS	coronary_artery	NCI-H929	0.313	0.3027	0.3356	0.3246	0.346	0.3333	0.2522	0.2469
EUR	myotube	SJSA1	0.4037	0.3974	0.4165	0.4098	0.4115	0.4034	0.2567	0.2468
EUR	stromal	tibial_artery	0.4142	0.4063	0.4238	0.415	0.4239	0.4132	0.266	0.2468
EAS	distal_humerus	heart_left_ventricle	0.436	0.4281	0.4401	0.4314	0.4378	0.4269	0.2595	0.2468
EUR	heart_left_ventricle	proximal_humerus	0.4387	0.4282	0.443	0.4315	0.4379	0.4259	0.2618	0.2467
EAS	brain_fetal	proximal_radius	0.4397	0.4319	0.4387	0.4302	0.4305	0.4204	0.2599	0.2467
EUR	CD8-positive-alpha-betaTcell	liver	0.3335	0.3228	0.3434	0.332	0.3507	0.3394	0.2566	0.2466
EAS	distal_radius	testis	0.4392	0.4302	0.4458	0.4362	0.4387	0.4285	0.2576	0.2466
EAS	myotube	SJSA1	0.4033	0.3968	0.4161	0.4097	0.411	0.4031	0.2584	0.2466
EUR	pancreas	transverse_colon	0.4818	0.4725	0.4911	0.4811	0.4786	0.4684	0.2652	0.2465
EUR	fibroblast-of-lung	liver	0.3676	0.3549	0.3801	0.3666	0.385	0.3722	0.2593	0.2464
EAS	CD14-positive-monocyte	liver	0.3264	0.3145	0.343	0.3303	0.3545	0.3401	0.268	0.2464
EAS	stromal	tibial_nerve	0.395	0.3866	0.4021	0.3925	0.4064	0.3949	0.2623	0.2464
EUR	distal_humerus	esophagus_squamous_epithelium	0.4066	0.3935	0.413	0.3989	0.4058	0.3911	0.264	0.2463
EUR	ovary	stomach	0.4188	0.4085	0.4239	0.4139	0.4138	0.403	0.2573	0.2462
EAS	brain-microvascular-endothelial-cell	PC-3	0.3979	0.3897	0.4114	0.4035	0.4032	0.3931	0.2606	0.2462
EAS	heart	uterus	0.4365	0.4274	0.4359	0.4262	0.4287	0.4187	0.2538	0.2462
EAS	HL-60	K562	0.3604	0.3465	0.3872	0.3714	0.3957	0.3792	0.2619	0.2462
EUR	coronary_artery	lung	0.4613	0.4512	0.4624	0.4517	0.4514	0.4404	0.259	0.2461
EUR	distal_tibia	stomach	0.4704	0.4599	0.471	0.4597	0.456	0.4444	0.2601	0.2461
EUR	DND-41	liver	0.3177	0.3039	0.3327	0.3179	0.3448	0.3304	0.2645	0.2461
EAS	ascending_aorta	stromal	0.4111	0.4044	0.4198	0.4121	0.4184	0.4097	0.2649	0.2461
EAS	CD4-positive-alpha-betaTcell	thymus	0.4551	0.4491	0.454	0.4469	0.4407	0.4344	0.2587	0.246
EAS	DND-41	liver	0.3165	0.303	0.3308	0.3169	0.3432	0.33	0.2606	0.246
EAS	DND-41	thymus	0.4205	0.4112	0.4276	0.418	0.4222	0.4122	0.2611	0.246
EAS	lower_leg_skin	vagina	0.4107	0.4039	0.4103	0.403	0.4046	0.3961	0.2482	0.246
EAS	pancreas	transverse_colon	0.4798	0.4726	0.4891	0.4818	0.4776	0.4678	0.2593	0.246
EUR	HL-60	natural-killer-cell	0.3769	0.3657	0.3926	0.3797	0.3983	0.3873	0.2652	0.2459
EAS	CD8-positive-alpha-betaTcell	HL-60	0.3835	0.3724	0.4026	0.3903	0.4068	0.3953	0.2551	0.2459
EAS	hepatocyte	prostate_gland	0.3866	0.3769	0.4017	0.3922	0.4034	0.3924	0.2567	0.2459
EUR	A549	NCI-H929	0.2967	0.2845	0.3199	0.3057	0.341	0.3265	0.2623	0.2458
EUR	HL-60	OCI-LY7	0.3264	0.3152	0.347	0.3354	0.364	0.3519	0.2673	0.2457
EAS	heart_left_ventricle	proximal_humerus	0.4358	0.4284	0.4401	0.4319	0.4362	0.4253	0.2578	0.2456
EUR	lower_leg_skin	WERI-Rb-1	0.3322	0.3228	0.346	0.3368	0.3487	0.338	0.2551	0.2455
EUR	NCI-H929	psoas_muscle	0.3329	0.3209	0.3562	0.3427	0.3634	0.3499	0.2643	0.2455
EAS	GM23248	SJSA1	0.4468	0.4408	0.4567	0.4508	0.4452	0.439	0.2521	0.2455
EUR	adrenal_gland	distal_radius	0.4189	0.408	0.4302	0.4184	0.4312	0.4191	0.2604	0.2454
EAS	NCI-H929	T-cell	0.3866	0.3761	0.4061	0.3947	0.4044	0.3922	0.2554	0.2454
EUR	H1	H9	0.3337	0.3317	0.3393	0.334	0.326	0.3163	0.2515	0.2453
EUR	liver	right_atrium_auricular_region	0.412	0.4005	0.4143	0.4023	0.4116	0.4	0.2588	0.2453
EUR	prostate_gland	proximal_tibia	0.3914	0.3778	0.4008	0.3865	0.4057	0.3915	0.2604	0.2453
EUR	ascending_aorta	proximal_humerus	0.4236	0.4121	0.427	0.4149	0.4196	0.4071	0.2559	0.2452
EUR	ascending_aorta	RWPE2	0.3672	0.3567	0.3749	0.3641	0.3762	0.3637	0.2601	0.2451
EUR	HCT116	heart	0.3442	0.3326	0.3534	0.3413	0.3565	0.3432	0.2616	0.2451
EUR	proximal_radius	testis	0.4432	0.4322	0.4504	0.4381	0.4429	0.4306	0.2609	0.2451
EUR	ascending_aorta	distal_humerus	0.4239	0.4118	0.4265	0.4139	0.4202	0.4077	0.2557	0.245
EUR	CD8-positive-alpha-betaTcell	common-myeloid-progenitor-CD34-positive	0.4517	0.441	0.4653	0.454	0.4563	0.4447	0.2622	0.245
EUR	heart	thymus	0.3347	0.3238	0.3418	0.3306	0.3365	0.324	0.2625	0.245
EUR	psoas_muscle	stomach	0.3994	0.3874	0.4065	0.3941	0.398	0.3854	0.259	0.245
EAS	A549	uterus	0.3629	0.3534	0.3689	0.3584	0.3821	0.3723	0.2593	0.245
EUR	adrenal_gland	kidney	0.4371	0.426	0.4495	0.4376	0.4455	0.4322	0.2583	0.2449
EUR	liver	T-cell	0.3382	0.3276	0.3399	0.3292	0.3449	0.3354	0.2593	0.2447
EUR	lung	thymus	0.3569	0.348	0.3615	0.3517	0.3537	0.3415	0.2641	0.2446
EUR	psoas_muscle	testis	0.4273	0.4165	0.4356	0.424	0.4297	0.4174	0.2583	0.2446
EUR	distal_humerus	stomach	0.4699	0.4596	0.4705	0.4594	0.4559	0.4448	0.2573	0.2445
EUR	A549	distal_femur	0.3673	0.3548	0.3763	0.3624	0.391	0.3765	0.2612	0.2444
EUR	brain_fetal	distal_tibia	0.4424	0.4324	0.443	0.4314	0.4338	0.4221	0.2661	0.2444
EAS	proximal_femur	stomach	0.4744	0.4648	0.4746	0.4643	0.46	0.4488	0.2532	0.2444
EUR	distal_femur	uterus	0.431	0.4204	0.4348	0.4228	0.4307	0.4189	0.2576	0.2443
EUR	distal_femur	heart_left_ventricle	0.436	0.4254	0.4404	0.4288	0.4358	0.4237	0.2592	0.2442
EUR	hepatocyte	transverse_colon	0.4749	0.4665	0.4863	0.4773	0.4676	0.4582	0.2543	0.2442
EAS	brain_fetal	distal_tibia	0.4399	0.4318	0.4397	0.4307	0.4307	0.4199	0.2584	0.2442
EAS	fibroblast-of-lung	liver	0.3669	0.3552	0.3796	0.3669	0.3845	0.3727	0.2587	0.2442
EAS	A549	NCI-H929	0.2919	0.2818	0.3146	0.3036	0.3375	0.3251	0.258	0.2441
EAS	breast_epithelium	liver	0.4022	0.3912	0.4085	0.3974	0.403	0.3907	0.2532	0.2441
EAS	common-myeloid-progenitor-CD34-positive	DND-41	0.422	0.4099	0.4405	0.4283	0.4359	0.4232	0.2603	0.2441
EAS	distal_femur	esophagus_squamous_epithelium	0.3998	0.3892	0.4063	0.3945	0.3996	0.3862	0.2551	0.2441
EUR	neuronal_stem_cell	trophoblast_cell	0.2701	0.2571	0.2883	0.2748	0.2949	0.2809	0.2573	0.244
EAS	A549	spleen	0.3304	0.319	0.3376	0.3255	0.3572	0.3441	0.2594	0.244
EAS	kidney	thymus	0.3503	0.3402	0.3592	0.3485	0.3522	0.3422	0.2552	0.244
EAS	spleen	thyroid_gland	0.3345	0.326	0.3432	0.3339	0.3535	0.3428	0.2573	0.244
EAS	prostate_gland	proximal_tibia	0.3889	0.3781	0.3973	0.3863	0.4023	0.3904	0.2481	0.2439
EAS	sigmoid_colon	stromal	0.4224	0.4156	0.4309	0.423	0.4253	0.4148	0.256	0.2439
EUR	distal_radius	testis	0.4427	0.4311	0.4494	0.4366	0.442	0.429	0.2599	0.2438
EUR	spleen	thyroid_gland	0.3366	0.3262	0.3454	0.3338	0.356	0.3447	0.2597	0.2438
EAS	adrenal_gland	kidney	0.4338	0.4253	0.4458	0.4373	0.4416	0.4313	0.2512	0.2438
EUR	CD8-positive-alpha-betaTcell	HL-60	0.3827	0.371	0.4018	0.3887	0.4058	0.3925	0.2613	0.2437
EUR	coronary_artery	RWPE2	0.3671	0.356	0.3765	0.3652	0.3834	0.3701	0.2612	0.2437
EUR	lung	prostate_gland	0.3988	0.386	0.4051	0.3918	0.4085	0.3958	0.2576	0.2437
EUR	brain_adult	developing_neocortex_GZ	0.3869	0.3762	0.3963	0.3849	0.4043	0.3919	0.2583	0.2436
EUR	fibroblast-of-lung	spleen	0.382	0.3704	0.3932	0.3805	0.3879	0.3749	0.258	0.2436
EUR	spleen	uterus	0.3876	0.3771	0.3899	0.3784	0.3853	0.3726	0.2623	0.2436
EAS	heart	prostate_gland	0.3888	0.3784	0.3939	0.383	0.4003	0.3886	0.2557	0.2436
EAS	hepatocyte	peyers_patch	0.453	0.4466	0.465	0.4579	0.4577	0.4493	0.2517	0.2436
EAS	myotube	SJCRH30	0.3815	0.3744	0.3952	0.3883	0.39	0.3814	0.2548	0.2436
EAS	RWPE1	uterus	0.3706	0.3638	0.3764	0.3692	0.3779	0.3693	0.2521	0.2436
EUR	fibroblast-of-lung	myotube	0.4297	0.4209	0.4404	0.4306	0.4306	0.4188	0.2525	0.2435
EUR	proximal_tibia	uterus	0.4315	0.4211	0.4348	0.423	0.4314	0.4197	0.2563	0.2435
EAS	esophagus_muscularis_mucosa	proximal_humerus	0.4492	0.4401	0.451	0.4408	0.4437	0.4317	0.259	0.2435
EAS	HCT116	heart	0.3418	0.3315	0.3505	0.3398	0.3525	0.3414	0.258	0.2435
EAS	NCI-H929	psoas_muscle	0.3285	0.3199	0.3524	0.3431	0.3596	0.3487	0.2529	0.2435
EUR	Bcell	MM.1S	0.3871	0.3772	0.404	0.3933	0.4043	0.3933	0.2651	0.2434
EUR	distal_humerus	esophagus_muscularis_mucosa	0.4528	0.4406	0.4543	0.4408	0.4476	0.4343	0.2643	0.2434
EUR	HCT116	OCI-LY7	0.2541	0.2425	0.2698	0.2573	0.2867	0.2749	0.2591	0.2434
EAS	adrenal_gland	distal_radius	0.414	0.4056	0.4247	0.4156	0.4267	0.4159	0.2516	0.2434
EAS	brain_fetal	proximal_femur	0.4417	0.4341	0.442	0.4334	0.4324	0.4222	0.2574	0.2434
EAS	coronary_artery	RWPE2	0.3645	0.3543	0.3734	0.3636	0.38	0.3689	0.2527	0.2434
EAS	heart	thymus	0.3338	0.3234	0.3412	0.3303	0.3351	0.3242	0.2562	0.2434
EUR	lower_leg_skin	trophoblast_cell	0.2677	0.2547	0.2875	0.2735	0.2942	0.2785	0.2594	0.2432
EUR	RWPE1	testis	0.34	0.3289	0.3539	0.3423	0.3637	0.352	0.2559	0.2432
EAS	esophagus_squamous_epithelium	pancreas	0.4088	0.3988	0.4187	0.4075	0.4206	0.4077	0.2524	0.2432
EUR	proximal_humerus	stomach	0.4689	0.459	0.4697	0.4586	0.4552	0.4443	0.2563	0.2431
EAS	liver	right_atrium_auricular_region	0.4103	0.3998	0.4129	0.4021	0.4099	0.3979	0.2567	0.2431
EUR	esophagus_muscularis_mucosa	proximal_humerus	0.4525	0.4408	0.4544	0.4416	0.4463	0.4331	0.2648	0.243
EAS	CD8-positive-alpha-betaTcell	common-myeloid-progenitor-CD34-positive	0.4515	0.4413	0.4661	0.4544	0.4573	0.4452	0.2549	0.243
EAS	HeLa-S3	prostate_gland	0.3724	0.3606	0.3931	0.3809	0.4023	0.3888	0.2557	0.243
EUR	brain_fetal	proximal_femur	0.4446	0.4344	0.4453	0.4336	0.4355	0.4237	0.2641	0.2429
EUR	large_intestine_embryo	placenta	0.3067	0.2967	0.3309	0.321	0.3445	0.3326	0.2619	0.2429
EAS	A549	distal_femur	0.363	0.3524	0.3714	0.3594	0.3862	0.3741	0.2541	0.2429
EAS	adrenal_gland	lung	0.432	0.4245	0.4393	0.4317	0.4355	0.4268	0.2532	0.2429
EAS	distal_humerus	esophagus_muscularis_mucosa	0.4494	0.4402	0.4506	0.4403	0.4453	0.4333	0.258	0.2429
EAS	stomach	tibial_nerve	0.4533	0.4425	0.4542	0.4429	0.4435	0.4307	0.2565	0.2429
EUR	coronary_artery	foreskin-fibroblast	0.4647	0.454	0.478	0.4666	0.4677	0.4559	0.2598	0.2428
EUR	hepatocyte	peyers_patch	0.4552	0.4459	0.4669	0.4571	0.4588	0.4495	0.2573	0.2428
EUR	prostate_gland	psoas_muscle	0.3926	0.3811	0.4008	0.3887	0.4031	0.3915	0.2562	0.2428
EUR	sigmoid_colon	stomach	0.4706	0.4603	0.4688	0.4581	0.4518	0.4397	0.2518	0.2428
EUR	spleen	vagina	0.4434	0.4327	0.4479	0.4364	0.4384	0.426	0.259	0.2428
EAS	brain-microvascular-endothelial-cell	lung	0.3487	0.3406	0.3616	0.3528	0.3636	0.353	0.2551	0.2428
EAS	distal_humerus	uterus	0.4331	0.4239	0.4364	0.4263	0.4336	0.4224	0.2528	0.2428
EUR	liver	RWPE1	0.3418	0.3314	0.3519	0.3409	0.3604	0.3496	0.2517	0.2427
EUR	sigmoid_colon	stromal	0.4252	0.4156	0.4341	0.423	0.4291	0.417	0.2595	0.2427
EAS	coronary_artery	lung	0.4582	0.4516	0.4588	0.4519	0.4476	0.4398	0.2522	0.2427
EUR	foreskin-fibroblast	psoas_muscle	0.4251	0.415	0.4423	0.4323	0.4347	0.4234	0.2583	0.2426
EAS	liver	MM.1S	0.2852	0.273	0.3078	0.296	0.323	0.3123	0.2562	0.2426
EAS	spleen	vagina	0.4398	0.4317	0.4448	0.4359	0.4342	0.4239	0.254	0.2426
EUR	brain_fetal	distal_radius	0.4471	0.4378	0.447	0.4364	0.438	0.4273	0.2623	0.2425
EUR	HepG2	lower_leg_skin	0.3477	0.3371	0.3604	0.3498	0.3611	0.3498	0.25	0.2425
EUR	IMR-90	stomach	0.3736	0.3628	0.3854	0.3748	0.3822	0.3708	0.2572	0.2425
EUR	lower_leg_skin	T-cell	0.3493	0.3422	0.3466	0.3395	0.3478	0.342	0.2526	0.2425
EAS	distal_femur	heart_left_ventricle	0.4328	0.4255	0.4372	0.4292	0.4338	0.4231	0.2545	0.2425
EUR	heart	right_atrium_auricular_region	0.5485	0.5428	0.5424	0.5375	0.5151	0.5076	0.2553	0.2424
EUR	sigmoid_colon	testis	0.4603	0.4498	0.4648	0.4539	0.454	0.4421	0.2547	0.2424
EUR	brain_fetal	omnibus	0.2454	0.2403	0.267	0.2615	0.2934	0.2875	0.2499	0.2423
EUR	distal_femur	esophagus_squamous_epithelium	0.4014	0.3888	0.4079	0.3943	0.4011	0.3867	0.2592	0.2423
EAS	brain_fetal	distal_radius	0.4445	0.4365	0.4438	0.435	0.4353	0.4246	0.2561	0.2423
EAS	distal_tibia	stomach	0.4689	0.4592	0.4693	0.459	0.454	0.443	0.251	0.2422
EAS	DND-41	HL-60	0.3703	0.3598	0.3893	0.3775	0.3967	0.3846	0.2603	0.2422
EAS	H1	H9	0.3323	0.3288	0.3387	0.332	0.3251	0.3158	0.2505	0.2422
EUR	common-myeloid-progenitor-CD34-positive	liver	0.3974	0.3866	0.4095	0.3978	0.4037	0.3911	0.2566	0.2421
EUR	large_intestine_embryo	lung	0.3388	0.3266	0.3526	0.3398	0.3585	0.3444	0.2598	0.242
EUR	pancreas	tibial_nerve	0.4427	0.4327	0.4484	0.4372	0.444	0.4311	0.2606	0.242
EAS	ascending_aorta	RWPE2	0.3648	0.3546	0.3718	0.362	0.3722	0.3626	0.2533	0.242
EAS	brain_fetal	omnibus	0.2445	0.2402	0.266	0.2612	0.2922	0.2868	0.248	0.242
EUR	distal_femur	stomach	0.4659	0.4559	0.467	0.4561	0.4526	0.4419	0.2542	0.2419
EUR	HeLa-S3	prostate_gland	0.3735	0.3604	0.3943	0.3804	0.4041	0.3911	0.2599	0.2419
EAS	HAP-1	liver	0.338	0.325	0.3577	0.3445	0.3619	0.3495	0.2553	0.2419
EUR	DND-41	HL-60	0.3708	0.3585	0.3896	0.3763	0.396	0.382	0.2634	0.2418
EUR	heart_left_ventricle	stromal	0.4069	0.3972	0.4167	0.4059	0.4202	0.4084	0.2607	0.2418
EUR	ascending_aorta	distal_femur	0.4189	0.4073	0.4221	0.4099	0.4154	0.4029	0.2518	0.2417
EUR	esophagus_squamous_epithelium	RWPE1	0.438	0.4297	0.4462	0.4374	0.434	0.4229	0.2581	0.2417
EAS	brain_fetal	tibial_nerve	0.4742	0.4667	0.4754	0.4673	0.4632	0.453	0.259	0.2417
EAS	breast_epithelium	distal_tibia	0.4354	0.426	0.4409	0.4307	0.4364	0.4252	0.2544	0.2417
EAS	GM12878	HL-60	0.3726	0.3608	0.3938	0.3802	0.4044	0.3908	0.259	0.2417
EAS	neuronal_stem_cell	trophoblast_cell	0.266	0.2529	0.2833	0.2696	0.2894	0.2748	0.2518	0.2417
EUR	MCF-7	RWPE2	0.3909	0.3808	0.404	0.3935	0.3999	0.3871	0.2612	0.2416
EUR	PC-3	omnibus	0.261	0.2601	0.2661	0.265	0.2791	0.2781	0.2441	0.2415
EAS	lung	thymus	0.3558	0.3464	0.3603	0.3509	0.3515	0.3416	0.2565	0.2415
EUR	heart	vagina	0.4469	0.4371	0.4462	0.4358	0.4385	0.4271	0.2532	0.2414
EAS	lower_leg_skin	WERI-Rb-1	0.3297	0.3204	0.3435	0.3345	0.3448	0.3353	0.2517	0.2414
EAS	sigmoid_colon	stomach	0.4695	0.4604	0.468	0.4584	0.4508	0.4396	0.2479	0.2414
EUR	adrenal_gland	hepatocyte	0.4028	0.3925	0.4194	0.4087	0.4172	0.4057	0.2555	0.2413
EUR	distal_radius	stromal	0.3662	0.3552	0.3771	0.365	0.3863	0.3736	0.2582	0.2413
EAS	IMR-90	stomach	0.3714	0.361	0.3837	0.3729	0.3802	0.3682	0.2533	0.2413
EUR	GM12878	HL-60	0.3732	0.362	0.3938	0.3811	0.4036	0.3911	0.2667	0.2412
EUR	GM23248	myotube	0.4227	0.4168	0.4341	0.4284	0.4208	0.4145	0.2446	0.2412
EUR	proximal_tibia	stomach	0.4651	0.4553	0.4658	0.4552	0.4516	0.4413	0.253	0.2412
EUR	spleen	WERI-Rb-1	0.3165	0.3042	0.3337	0.3207	0.3395	0.3262	0.2563	0.2412
EAS	breast_epithelium	proximal_femur	0.4411	0.4316	0.4465	0.4362	0.4419	0.4306	0.2523	0.2412
EAS	IMR-90	spleen	0.3495	0.3362	0.3596	0.3451	0.3572	0.3409	0.2598	0.2412
EAS	PC-3	omnibus	0.2605	0.2604	0.2658	0.2653	0.2786	0.2775	0.2433	0.2412
EUR	IMR-90	placenta	0.2961	0.2851	0.3181	0.3074	0.3321	0.319	0.2566	0.2411
EAS	distal_humerus	stomach	0.4691	0.4594	0.4696	0.4592	0.4547	0.4439	0.2493	0.2411
EAS	IMR-90	trophoblast_cell	0.2966	0.2869	0.3197	0.3094	0.3242	0.3125	0.2492	0.2411
EUR	GM12878	Karpas-422	0.3435	0.3341	0.3516	0.3394	0.349	0.3364	0.2566	0.241
EAS	RWPE1	tibial_nerve	0.4084	0.3996	0.4165	0.4071	0.4118	0.4004	0.2566	0.241
EUR	A549	tibial_artery	0.3781	0.3678	0.3843	0.373	0.3947	0.3839	0.2577	0.2409
EUR	brain_adult	developing_neocortex_CP	0.3771	0.367	0.3878	0.377	0.3972	0.3859	0.2552	0.2409
EUR	liver	peyers_patch	0.428	0.4167	0.4369	0.4252	0.4357	0.4254	0.252	0.2409
EAS	brain_adult	developing_neocortex_GZ	0.3848	0.3781	0.3942	0.3869	0.4013	0.3933	0.2556	0.2409
EAS	HCT116	kidney	0.3608	0.3493	0.3727	0.3608	0.3748	0.3615	0.2564	0.2409
EAS	lower_leg_skin	thyroid_gland	0.3135	0.3065	0.3175	0.3104	0.3294	0.321	0.2499	0.2409
EAS	proximal_humerus	uterus	0.4322	0.4232	0.4355	0.4255	0.432	0.4207	0.2517	0.2409
EUR	adrenal_gland	proximal_femur	0.425	0.4136	0.4361	0.4239	0.4354	0.4229	0.2556	0.2408
EUR	lower_leg_skin	thyroid_gland	0.315	0.3067	0.3193	0.31	0.3305	0.3208	0.2512	0.2408
EUR	right_atrium_auricular_region	stromal	0.3941	0.3843	0.4019	0.3908	0.4076	0.3948	0.2576	0.2408
EAS	foreskin-fibroblast	spleen	0.4131	0.4031	0.4332	0.4227	0.4271	0.4146	0.2563	0.2408
EAS	heart	vagina	0.4455	0.4372	0.4446	0.4353	0.4365	0.4267	0.2518	0.2408
EUR	ascending_aorta	NCI-H929	0.2924	0.2809	0.3113	0.2987	0.3224	0.31	0.2549	0.2407
EUR	fibroblast-of-lung	psoas_muscle	0.3995	0.3884	0.4076	0.3964	0.4024	0.3901	0.2507	0.2407
EUR	lung	uterus	0.4271	0.4172	0.4265	0.4163	0.4183	0.4073	0.2512	0.2407
EUR	SJCRH30	omnibus	0.2193	0.2171	0.2283	0.2258	0.2483	0.2455	0.2449	0.2407
EAS	heart	right_atrium_auricular_region	0.5472	0.5411	0.5416	0.5349	0.5137	0.5055	0.2538	0.2407
EAS	MCF-7	PC-9	0.4384	0.4333	0.4478	0.4416	0.4292	0.4218	0.2431	0.2407
EAS	spleen	uterus	0.3843	0.376	0.3869	0.3778	0.3816	0.3722	0.2526	0.2407
EUR	A549	right_atrium_auricular_region	0.3738	0.3635	0.3803	0.3685	0.392	0.3798	0.2569	0.2406
EUR	DND-41	NCI-H929	0.3656	0.352	0.3927	0.3782	0.4011	0.3876	0.2604	0.2406
EAS	proximal_femur	testis	0.4277	0.4192	0.4347	0.4255	0.4282	0.4182	0.2492	0.2406
EUR	IMR-90	mesendoderm	0.2858	0.2729	0.3138	0.3008	0.3209	0.3061	0.2546	0.2405
EUR	NCI-H929	T-cell	0.3879	0.3773	0.4065	0.3959	0.4044	0.3943	0.2586	0.2405
EAS	adrenal_gland	foreskin-fibroblast	0.4491	0.4401	0.4645	0.4552	0.4573	0.4473	0.2507	0.2405
EAS	HCT116	small_intestine	0.3473	0.3402	0.361	0.353	0.3638	0.355	0.2484	0.2405
EAS	proximal_humerus	stomach	0.4679	0.4586	0.4685	0.4584	0.4538	0.4429	0.2482	0.2405
EUR	adrenal_gland	proximal_radius	0.4172	0.4067	0.4284	0.417	0.43	0.4183	0.258	0.2404
EUR	large_intestine_embryo	spleen	0.3348	0.3239	0.3496	0.3381	0.3535	0.342	0.2592	0.2404
EUR	RWPE1	tibial_nerve	0.4117	0.4023	0.4195	0.4091	0.4154	0.404	0.2577	0.2404
EUR	stomach	tibial_nerve	0.4554	0.444	0.4558	0.4442	0.4456	0.4331	0.2584	0.2404
EAS	DND-41	NCI-H929	0.3615	0.3501	0.3877	0.3754	0.3967	0.3838	0.2547	0.2404
EAS	large_intestine_embryo	placenta	0.3054	0.2956	0.3299	0.3192	0.3425	0.3298	0.2581	0.2404
EUR	common-myeloid-progenitor-CD34-positive	DND-41	0.4234	0.4089	0.4421	0.4269	0.4372	0.4209	0.2626	0.2403
EUR	foreskin-fibroblast	spleen	0.4153	0.4026	0.4357	0.4227	0.4296	0.4153	0.2609	0.2403
EUR	heart	large_intestine_embryo	0.3287	0.3166	0.3435	0.3314	0.3495	0.336	0.2599	0.2403
EAS	adrenal_gland	psoas_muscle	0.4266	0.419	0.4354	0.427	0.428	0.4181	0.2484	0.2403
EAS	ascending_aorta	proximal_humerus	0.4208	0.4123	0.4235	0.4151	0.4167	0.4066	0.2511	0.2403
EAS	brain-microvascular-endothelial-cell	spleen	0.3176	0.3065	0.3342	0.3218	0.3376	0.3227	0.2506	0.2403
EAS	liver	T-cell	0.3384	0.3259	0.3408	0.3277	0.3468	0.3339	0.2578	0.2403
EAS	prostate_gland	psoas_muscle	0.3893	0.3791	0.3973	0.3867	0.3999	0.3888	0.2511	0.2403
EUR	fibroblast-of-lung	placenta	0.3255	0.3133	0.3498	0.3379	0.3598	0.3462	0.2531	0.2402
EAS	ascending_aorta	distal_humerus	0.4208	0.4122	0.4229	0.4142	0.4172	0.4072	0.2508	0.2402
EAS	brain-microvascular-endothelial-cell	liver	0.3023	0.2913	0.3192	0.3072	0.329	0.3162	0.2551	0.2402
EAS	fibroblast-of-lung	myotube	0.4281	0.4217	0.4382	0.4313	0.4277	0.419	0.2488	0.2402
EAS	A549	right_atrium_auricular_region	0.3713	0.3621	0.3777	0.3678	0.3899	0.3789	0.255	0.2401
EUR	adrenal_gland	psoas_muscle	0.431	0.4202	0.4398	0.4288	0.4324	0.4205	0.2543	0.24
EUR	brain-microvascular-endothelial-cell	liver	0.3042	0.2908	0.3211	0.3069	0.3317	0.3168	0.2551	0.24
EUR	esophagus_squamous_epithelium	stomach	0.4319	0.4192	0.4356	0.4224	0.4211	0.4071	0.2507	0.24
EAS	A549	tibial_artery	0.3758	0.3668	0.3817	0.3722	0.3927	0.3832	0.2558	0.24
EAS	fibroblast-of-lung	spleen	0.3802	0.369	0.3915	0.379	0.3874	0.3735	0.2515	0.24
EUR	foreskin-fibroblast	lung	0.4088	0.3979	0.4246	0.4136	0.4197	0.4074	0.2567	0.2399
EUR	IMR-90	trophoblast_cell	0.3008	0.2885	0.3246	0.3121	0.3297	0.3152	0.2598	0.2399
EUR	lung	SJSA1	0.3185	0.307	0.3302	0.3185	0.3371	0.3239	0.251	0.2399
EAS	CD14-positive-monocyte	CD8-positive-alpha-betaTcell	0.4002	0.3902	0.4167	0.4059	0.4188	0.4058	0.2523	0.2399
EUR	heart_left_ventricle	RWPE1	0.3936	0.3844	0.3993	0.3896	0.3972	0.3858	0.2543	0.2396
EAS	distal_radius	stromal	0.3637	0.355	0.3745	0.3651	0.3829	0.3715	0.2487	0.2396
EUR	A549	proximal_tibia	0.3632	0.3506	0.372	0.3583	0.3864	0.3721	0.256	0.2395
EUR	adrenal_gland	foreskin-fibroblast	0.4528	0.4415	0.469	0.4571	0.4616	0.4489	0.2526	0.2395
EUR	AG04450	foreskin-fibroblast	0.4456	0.4416	0.4537	0.4486	0.4309	0.4246	0.2474	0.2395
EUR	heart_left_ventricle	proximal_tibia	0.4356	0.4248	0.4397	0.4281	0.4345	0.4226	0.255	0.2395
EAS	adrenal_gland	proximal_femur	0.4207	0.4128	0.4313	0.4226	0.4316	0.4213	0.2472	0.2395
EAS	CD14-positive-monocyte	NCI-H929	0.3304	0.32	0.3616	0.3502	0.3749	0.361	0.2543	0.2395
EAS	lower_leg_skin	trophoblast_cell	0.262	0.251	0.2815	0.2706	0.2878	0.2764	0.2529	0.2395
EAS	myotube	osteoblast	0.4357	0.4306	0.4459	0.4413	0.4304	0.4247	0.2456	0.2395
EAS	SJCRH30	omnibus	0.2184	0.2169	0.2275	0.2258	0.2474	0.2453	0.2435	0.2395
EUR	HAP-1	liver	0.3382	0.3251	0.3582	0.3447	0.3621	0.3488	0.2504	0.2394
EUR	liver	RWPE2	0.317	0.3044	0.3276	0.314	0.338	0.3241	0.2521	0.2394
EAS	esophagus_squamous_epithelium	proximal_tibia	0.3959	0.3851	0.4018	0.3897	0.395	0.3815	0.2486	0.2394
EAS	MCF-7	RWPE2	0.3885	0.3789	0.4013	0.3909	0.3965	0.3856	0.2563	0.2394
EAS	RWPE1	testis	0.3363	0.329	0.3507	0.3431	0.3595	0.3507	0.2508	0.2394
EAS	ascending_aorta	NCI-H929	0.2887	0.2788	0.3076	0.2971	0.3184	0.3059	0.2435	0.2393
EAS	fibroblast-of-lung	placenta	0.3242	0.3131	0.3487	0.3378	0.3577	0.3457	0.2504	0.2393
EAS	lower_leg_skin	MM.1S	0.301	0.2906	0.3247	0.315	0.3342	0.3243	0.2512	0.2393
EAS	ovary	thymus	0.3327	0.3209	0.3423	0.3302	0.3433	0.3303	0.255	0.2393
EAS	psoas_muscle	testis	0.4228	0.4135	0.4318	0.4214	0.4249	0.4137	0.2508	0.2393
EUR	astrocyte	omnibus	0.1984	0.1965	0.2061	0.2042	0.228	0.226	0.2409	0.2392
EUR	brain-microvascular-endothelial-cell	heart	0.3428	0.3319	0.3553	0.3442	0.3565	0.3435	0.2533	0.2392
EAS	HepG2	lower_leg_skin	0.3474	0.3369	0.3608	0.3496	0.3614	0.3509	0.2513	0.2392
EAS	spleen	WERI-Rb-1	0.3131	0.301	0.3309	0.3182	0.3355	0.3232	0.2473	0.2392
EAS	foreskin-fibroblast	psoas_muscle	0.4203	0.4128	0.4375	0.429	0.4295	0.4207	0.2524	0.2391
EAS	K562	NCI-H929	0.353	0.3397	0.389	0.374	0.3921	0.377	0.2442	0.2391
EAS	MCF-7	spleen	0.3324	0.3197	0.3511	0.3375	0.3557	0.3412	0.2422	0.2391
EAS	heart_left_ventricle	RWPE1	0.3916	0.3848	0.3974	0.3904	0.3939	0.3842	0.2491	0.2389
EAS	psoas_muscle	stomach	0.3964	0.3855	0.4037	0.3922	0.3953	0.3831	0.2533	0.2389
EAS	brain_adult	developing_neocortex_CP	0.375	0.3682	0.3855	0.3785	0.3941	0.3864	0.251	0.2388
EAS	distal_femur	stomach	0.4648	0.4557	0.4656	0.4559	0.4511	0.4407	0.2457	0.2388
EAS	lung	prostate_gland	0.3967	0.3869	0.4024	0.3926	0.406	0.3953	0.2488	0.2388
EUR	A549	stomach	0.3632	0.3514	0.3697	0.3565	0.3775	0.3642	0.2558	0.2387
EUR	brain_fetal	proximal_humerus	0.436	0.4255	0.4376	0.4258	0.429	0.417	0.261	0.2387
EUR	brain_fetal	vagina	0.4199	0.4087	0.4245	0.4125	0.4205	0.4082	0.2541	0.2387
EUR	GM12878	HCT116	0.2925	0.2816	0.3069	0.2945	0.3165	0.3042	0.2548	0.2387
EAS	brain_fetal	proximal_humerus	0.4331	0.425	0.4341	0.4251	0.4257	0.4151	0.2542	0.2387
EAS	astrocyte	omnibus	0.1979	0.196	0.2057	0.2038	0.2275	0.2253	0.2407	0.2386
EAS	A549	proximal_tibia	0.3586	0.3477	0.3669	0.3546	0.3812	0.3691	0.2482	0.2385
EAS	distal_femur	esophagus_muscularis_mucosa	0.4439	0.435	0.4458	0.4359	0.4391	0.4274	0.2534	0.2385
EAS	proximal_tibia	stomach	0.4637	0.4548	0.4641	0.4547	0.4501	0.4406	0.2445	0.2385
EUR	HCT116	small_intestine	0.3506	0.3413	0.3646	0.355	0.3684	0.358	0.2554	0.2383
EUR	lower_leg_skin	MM.1S	0.3025	0.2919	0.3263	0.3154	0.336	0.3249	0.253	0.2383
EAS	heart_left_ventricle	proximal_tibia	0.4322	0.4247	0.4362	0.428	0.4323	0.4218	0.2502	0.2383
EAS	hepatocyte	vagina	0.3858	0.3775	0.4006	0.3921	0.3993	0.3899	0.2451	0.2383
EUR	lower_leg_skin	OCI-LY7	0.2873	0.2765	0.3032	0.293	0.3194	0.3083	0.2558	0.2382
EUR	placenta	psoas_muscle	0.3071	0.2945	0.3276	0.3152	0.3394	0.3259	0.252	0.2382
EAS	hepatocyte	transverse_colon	0.4729	0.4668	0.4843	0.4784	0.4661	0.4578	0.2472	0.2382
EAS	pancreas	tibial_nerve	0.4411	0.4311	0.4467	0.4358	0.4426	0.4299	0.2527	0.2382
EUR	distal_femur	esophagus_muscularis_mucosa	0.4471	0.4355	0.4492	0.4364	0.4414	0.4284	0.2596	0.2381
EUR	stromal	omnibus	0.3334	0.3322	0.35	0.3486	0.3526	0.3502	0.2434	0.2381
EAS	distal_tibia	testis	0.4273	0.4191	0.4342	0.4254	0.4273	0.4176	0.2476	0.2381
EAS	IMR-90	mesendoderm	0.2829	0.2717	0.3105	0.2991	0.3171	0.3043	0.2498	0.2381
EAS	lower_leg_skin	MCF-7	0.3331	0.3234	0.3478	0.3376	0.3518	0.3407	0.2413	0.2381
EAS	stromal	omnibus	0.3334	0.3321	0.35	0.3483	0.3523	0.3498	0.243	0.2381
EUR	adrenal_gland	distal_tibia	0.4192	0.4079	0.4307	0.4184	0.4302	0.4175	0.2535	0.238
EUR	brain_fetal	distal_humerus	0.4353	0.4249	0.4366	0.4248	0.4284	0.4165	0.2589	0.238
EAS	HL-60	OCI-LY7	0.3266	0.3147	0.3482	0.3358	0.3652	0.352	0.2635	0.238
EAS	placenta	psoas_muscle	0.3054	0.294	0.3266	0.314	0.3369	0.3237	0.2519	0.238
EUR	breast_epithelium	distal_humerus	0.4317	0.419	0.4386	0.425	0.4345	0.4199	0.2544	0.2379
EUR	CD14-positive-monocyte	NCI-H929	0.3329	0.3212	0.3643	0.3513	0.3766	0.3623	0.2615	0.2379
EUR	esophagus_squamous_epithelium	gastrocnemius_medialis	0.4027	0.3936	0.4068	0.3966	0.4033	0.3919	0.2499	0.2379
EUR	gastrocnemius_medialis	prostate_gland	0.3792	0.3693	0.3846	0.3736	0.3841	0.3719	0.2498	0.2379
EUR	heart	NCI-H929	0.3042	0.2917	0.3246	0.3111	0.3343	0.3209	0.2553	0.2379
EAS	adrenal_gland	proximal_radius	0.4131	0.4049	0.4236	0.4151	0.4261	0.4159	0.2482	0.2379
EAS	sigmoid_colon	testis	0.4577	0.4489	0.4625	0.453	0.4518	0.4399	0.2494	0.2378
EUR	Bcell	testis	0.3413	0.328	0.3537	0.3388	0.3705	0.3564	0.2481	0.2377
EUR	esophagus_squamous_epithelium	proximal_tibia	0.3981	0.3854	0.4041	0.3903	0.397	0.3827	0.2536	0.2377
EUR	stomach	transverse_colon	0.4739	0.4654	0.4771	0.4683	0.4567	0.4464	0.2494	0.2377
EAS	brain-microvascular-endothelial-cell	heart	0.3404	0.331	0.353	0.3429	0.353	0.3413	0.2481	0.2377
EAS	esophagus_squamous_epithelium	gastrocnemius_medialis	0.4013	0.3927	0.406	0.3959	0.4018	0.3893	0.2512	0.2377
EAS	common-myeloid-progenitor-CD34-positive	liver	0.3974	0.3843	0.41	0.396	0.4027	0.3879	0.2571	0.2376
EAS	HCT116	OCI-LY7	0.2512	0.2401	0.2677	0.2557	0.2857	0.2723	0.253	0.2376
EUR	AG04450	astrocyte	0.4266	0.4229	0.4336	0.43	0.414	0.4083	0.244	0.2375
EAS	esophagus_muscularis_mucosa	RWPE1	0.4075	0.3998	0.4134	0.4049	0.4069	0.397	0.246	0.2375
EAS	IMR-90	placenta	0.2948	0.2848	0.3173	0.307	0.3307	0.319	0.2514	0.2375
EUR	astrocyte	myotube	0.4156	0.409	0.4257	0.4185	0.4151	0.4059	0.2438	0.2374
EUR	breast_epithelium	proximal_humerus	0.4314	0.4196	0.4386	0.426	0.4345	0.4207	0.254	0.2374
EUR	foreskin-melanocyte	ovary	0.3448	0.3354	0.3589	0.3502	0.3607	0.352	0.2504	0.2374
EAS	CD8-positive-alpha-betaTcell	NCI-H929	0.395	0.3844	0.4199	0.4085	0.4188	0.407	0.2499	0.2374
EUR	ascending_aorta	proximal_tibia	0.419	0.4073	0.422	0.4097	0.4147	0.4023	0.2475	0.2373
EUR	K562	natural-killer-cell	0.34	0.3276	0.3616	0.3487	0.3625	0.3506	0.2518	0.2373
EUR	RWPE2	stromal	0.4155	0.4069	0.4225	0.4131	0.4117	0.4	0.2542	0.2373
EAS	foreskin-fibroblast	lung	0.4062	0.3988	0.4218	0.4137	0.4164	0.4071	0.2511	0.2373
EUR	HeLa-S3	K562	0.3846	0.3706	0.4084	0.3935	0.4017	0.3877	0.2493	0.2372
EUR	HeLa-S3	SJSA1	0.3807	0.3698	0.3915	0.3801	0.3869	0.3755	0.2477	0.2372
EUR	hepatocyte	stromal	0.3751	0.366	0.391	0.3809	0.3932	0.3823	0.2524	0.2372
EUR	HepG2	spleen	0.3398	0.3278	0.3548	0.3421	0.3545	0.3415	0.256	0.2372
EAS	coronary_artery	foreskin-fibroblast	0.4614	0.4532	0.4741	0.4652	0.4648	0.4546	0.2518	0.2372
EAS	heart_left_ventricle	stromal	0.4048	0.3982	0.4143	0.4068	0.4163	0.4067	0.2563	0.2372
EUR	HCT116	HepG2	0.3404	0.329	0.3574	0.3446	0.3559	0.3414	0.2572	0.2371
EUR	HCT116	stomach	0.3815	0.3706	0.3901	0.3782	0.3855	0.3734	0.2521	0.2371
EAS	heart	large_intestine_embryo	0.3275	0.3165	0.3427	0.3309	0.348	0.3351	0.2531	0.2371
EAS	K562	natural-killer-cell	0.341	0.3283	0.3626	0.349	0.3644	0.3506	0.2462	0.2371
EAS	large_intestine_embryo	lung	0.3383	0.3271	0.3525	0.341	0.358	0.345	0.2507	0.2371
EAS	lower_leg_skin	T-cell	0.3512	0.3419	0.349	0.3395	0.351	0.3417	0.2557	0.2371
EUR	heart	SJSA1	0.3106	0.2996	0.3227	0.3112	0.3296	0.3171	0.246	0.237
EAS	heart	NCI-H929	0.3003	0.2892	0.3211	0.3096	0.3298	0.3172	0.244	0.237
EUR	lung	NCI-H929	0.3219	0.3099	0.3427	0.3297	0.3493	0.336	0.2535	0.2369
EAS	hcasmc	omnibus	0.319	0.3185	0.3285	0.328	0.336	0.3354	0.2385	0.2369
EAS	stomach	transverse_colon	0.4723	0.4652	0.4762	0.4687	0.4564	0.4465	0.2465	0.2369
EUR	brain-microvascular-endothelial-cell	spleen	0.3203	0.3078	0.3365	0.3235	0.341	0.3259	0.2541	0.2368
EUR	A673	lower_leg_skin	0.3746	0.3646	0.3846	0.3739	0.3832	0.3724	0.2514	0.2367
EUR	K562	NCI-H929	0.355	0.3411	0.3907	0.3751	0.3934	0.3786	0.2527	0.2367
EUR	proximal_femur	stromal	0.3736	0.3625	0.3851	0.3727	0.3939	0.3812	0.2536	0.2367
EAS	ascending_aorta	distal_femur	0.416	0.4077	0.4187	0.4104	0.4125	0.4028	0.2467	0.2367
EAS	brain_fetal	distal_humerus	0.4324	0.4243	0.4331	0.4243	0.4251	0.4146	0.2519	0.2367
EAS	peyers_patch	RWPE2	0.3558	0.3436	0.3698	0.3574	0.3785	0.3652	0.2483	0.2367
EAS	right_atrium_auricular_region	stromal	0.3917	0.3842	0.3993	0.3907	0.4043	0.3936	0.2566	0.2367
EUR	peyers_patch	RWPE2	0.3593	0.3462	0.3735	0.3599	0.3823	0.367	0.2556	0.2366
EUR	proximal_femur	testis	0.431	0.4191	0.4381	0.4248	0.431	0.4175	0.2518	0.2366
EAS	distal_femur	uterus	0.4286	0.4197	0.4322	0.4227	0.4283	0.4175	0.2465	0.2366
EAS	lower_leg_skin	SJSA1	0.2881	0.2784	0.3003	0.2907	0.3085	0.2977	0.2479	0.2366
EAS	MCF-7	NCI-H929	0.2894	0.277	0.3195	0.3063	0.3304	0.3165	0.2406	0.2366
EUR	foreskin-fibroblast	stromal	0.472	0.4626	0.476	0.4646	0.4622	0.4501	0.2551	0.2365
EAS	HCT116	HepG2	0.3379	0.3271	0.3544	0.3417	0.3543	0.3404	0.2536	0.2365
EAS	HCT116	K562	0.3748	0.3623	0.3915	0.3777	0.3825	0.3682	0.2541	0.2365
EAS	liver	RWPE1	0.3389	0.3316	0.3491	0.3414	0.3575	0.3494	0.2471	0.2365
EUR	HeLa-S3	stomach	0.389	0.3767	0.4059	0.3931	0.4025	0.3894	0.2537	0.2364
EAS	thyroid_gland	transverse_colon	0.3926	0.3834	0.4068	0.3974	0.4105	0.3998	0.2454	0.2364
EAS	adrenal_gland	distal_tibia	0.4147	0.4069	0.4256	0.4171	0.4261	0.4158	0.2446	0.2363
EAS	adrenal_gland	hepatocyte	0.4004	0.3916	0.4171	0.4077	0.4154	0.4034	0.2494	0.2363
EAS	gastrocnemius_medialis	prostate_gland	0.3777	0.3687	0.3829	0.3736	0.3817	0.37	0.2486	0.2363
EAS	liver	RWPE2	0.3146	0.3027	0.3249	0.3125	0.3338	0.3225	0.2497	0.2363
EUR	proximal_radius	stromal	0.3624	0.352	0.3735	0.362	0.3837	0.3717	0.2547	0.2362
EAS	stromal	testis	0.3246	0.3149	0.337	0.3259	0.3484	0.3355	0.2485	0.2362
EUR	hcasmc	omnibus	0.3196	0.3186	0.3293	0.328	0.337	0.3353	0.2398	0.2361
EUR	brain_fetal	peyers_patch	0.3825	0.3709	0.3932	0.381	0.4005	0.3885	0.2525	0.236
EUR	IMR-90	liver	0.3333	0.3206	0.3441	0.3315	0.3498	0.336	0.251	0.236
EUR	liver	SJSA1	0.2793	0.2673	0.2941	0.2809	0.3079	0.2945	0.2501	0.236
EUR	NCI-H929	RWPE2	0.2779	0.2649	0.3017	0.2871	0.3158	0.2997	0.2509	0.236
EAS	foreskin-melanocyte	ovary	0.3406	0.3319	0.354	0.3463	0.355	0.3472	0.2424	0.236
EAS	stomach	tibial_artery	0.4153	0.407	0.4159	0.4071	0.4051	0.3952	0.2454	0.236
EUR	brain_fetal	right_atrium_auricular_region	0.4252	0.4156	0.4281	0.418	0.4272	0.4171	0.2523	0.2359
EAS	ovary	stomach	0.4141	0.4052	0.4194	0.4097	0.4097	0.3985	0.2505	0.2359
EUR	brain_fetal	prostate_gland	0.3909	0.3791	0.3985	0.3855	0.4039	0.3909	0.2484	0.2358
EAS	IMR-90	liver	0.332	0.3198	0.3429	0.3304	0.3481	0.3341	0.249	0.2358
EAS	lower_leg_skin	OCI-LY7	0.2861	0.2764	0.3022	0.2932	0.3199	0.3088	0.2596	0.2358
EUR	proximal_tibia	omnibus	0.2617	0.2583	0.2826	0.2788	0.3024	0.2979	0.2422	0.2357
EAS	astrocyte	myotube	0.4148	0.4084	0.4242	0.4184	0.4124	0.4052	0.2426	0.2357
EUR	MCF-7	spleen	0.3353	0.3226	0.3535	0.3402	0.3578	0.345	0.2474	0.2356
EUR	NCI-H929	thymus	0.3769	0.3665	0.4011	0.3903	0.4047	0.3942	0.2572	0.2356
EAS	foreskin-fibroblast	stromal	0.4689	0.462	0.4726	0.4645	0.4583	0.4488	0.2475	0.2356
EAS	proximal_tibia	uterus	0.4291	0.4205	0.432	0.4226	0.4289	0.4185	0.2448	0.2356
EUR	CD8-positive-alpha-betaTcell	NCI-H929	0.3956	0.3849	0.4202	0.409	0.4191	0.4081	0.2525	0.2355
EUR	thyroid_gland	transverse_colon	0.3942	0.3845	0.4085	0.3984	0.412	0.4008	0.2542	0.2355
EAS	foreskin-melanocyte	thymus	0.3261	0.3178	0.3401	0.3311	0.3381	0.3294	0.2445	0.2355
EAS	proximal_femur	stromal	0.3709	0.3627	0.382	0.3729	0.39	0.3795	0.2446	0.2355
EUR	A549	heart_left_ventricle	0.3676	0.3579	0.3744	0.363	0.3869	0.3749	0.2486	0.2354
EUR	stromal	transverse_colon	0.3851	0.3756	0.4005	0.3901	0.4047	0.3936	0.2522	0.2354
EAS	lung	NCI-H929	0.3185	0.308	0.3391	0.3284	0.3453	0.3334	0.2394	0.2354
EUR	distal_tibia	stromal	0.3671	0.3558	0.3782	0.3658	0.386	0.3731	0.2527	0.2353
EUR	PC-3	SJSA1	0.3668	0.3596	0.3796	0.3723	0.3774	0.3695	0.2462	0.2353
EAS	NCI-H929	RWPE2	0.2743	0.2629	0.298	0.2858	0.3111	0.298	0.2416	0.2353
EUR	HCT116	testis	0.352	0.3401	0.3666	0.3537	0.3712	0.3579	0.2516	0.2352
EAS	A673	lower_leg_skin	0.3731	0.3649	0.383	0.374	0.3829	0.3728	0.2466	0.2352
EAS	fibroblast-of-lung	HeLa-S3	0.4114	0.401	0.4246	0.4133	0.4197	0.4077	0.2476	0.2352
EAS	natural-killer-cell	stomach	0.3322	0.3203	0.335	0.3224	0.332	0.3178	0.246	0.2352
EAS	NCI-H929	thymus	0.3748	0.3662	0.3996	0.3911	0.4044	0.3951	0.2499	0.2352
EUR	lower_leg_skin	SJSA1	0.2903	0.2794	0.303	0.2912	0.311	0.299	0.2494	0.2351
EUR	lung	open_cardiac_muscle_cell	0.3714	0.361	0.386	0.3755	0.3855	0.3749	0.2468	0.2351
EAS	CD8-positive-alpha-betaTcell	liver	0.3342	0.3214	0.3447	0.3309	0.3519	0.3388	0.252	0.2351
EAS	fibroblast-of-lung	psoas_muscle	0.3967	0.3877	0.4053	0.395	0.4006	0.3887	0.25	0.2351
EAS	GM12878	thymus	0.3608	0.352	0.3729	0.3633	0.3702	0.3616	0.244	0.2351
EAS	mesendoderm	spleen	0.2889	0.2783	0.3131	0.3021	0.3157	0.3041	0.2411	0.2351
EUR	coronary_artery	psoas_muscle	0.445	0.4345	0.4483	0.4373	0.4359	0.4234	0.2496	0.235
EUR	heart	RWPE1	0.3363	0.327	0.3428	0.3331	0.3534	0.3431	0.2427	0.235
EUR	heart_left_ventricle	liver	0.4069	0.3957	0.4092	0.397	0.4051	0.3926	0.2488	0.235
EUR	lung	trophoblast_cell	0.2853	0.2722	0.3068	0.2927	0.3107	0.2939	0.2508	0.235
EAS	common-myeloid-progenitor-CD34-positive	GM12878	0.4165	0.4057	0.4351	0.4231	0.4321	0.4211	0.2524	0.235
EAS	proximal_radius	stromal	0.3599	0.3519	0.3709	0.3623	0.3805	0.3702	0.2443	0.235
EUR	esophagus_muscularis_mucosa	proximal_tibia	0.4457	0.434	0.4474	0.4348	0.4396	0.4271	0.2554	0.2349
EUR	GM12878	thymus	0.3622	0.3523	0.3734	0.3632	0.3708	0.3597	0.2485	0.2349
EAS	large_intestine_embryo	spleen	0.3341	0.322	0.3494	0.3359	0.3532	0.3387	0.2508	0.2349
EUR	heart_left_ventricle	lung	0.5042	0.496	0.5008	0.4923	0.4826	0.4734	0.246	0.2348
EAS	A673	spleen	0.3712	0.3599	0.3852	0.3724	0.3848	0.3702	0.2513	0.2348
EAS	HAP-1	lung	0.3357	0.324	0.3529	0.341	0.3502	0.3381	0.2488	0.2348
EUR	distal_tibia	testis	0.4309	0.4194	0.4379	0.4252	0.43	0.4173	0.2499	0.2347
EAS	lung	SJSA1	0.3169	0.3068	0.3284	0.3183	0.3348	0.3239	0.2474	0.2347
EUR	MCF-7	PC-9	0.4412	0.4337	0.4504	0.4424	0.4315	0.4224	0.2494	0.2346
EAS	distal_tibia	stromal	0.364	0.3563	0.3749	0.3663	0.3821	0.3718	0.2441	0.2346
EAS	esophagus_muscularis_mucosa	proximal_tibia	0.442	0.4331	0.4434	0.4336	0.437	0.4256	0.248	0.2346
EUR	astrocyte	IMR-90	0.3817	0.3761	0.3877	0.3818	0.3781	0.3689	0.2406	0.2345
EUR	breast_epithelium	distal_femur	0.4273	0.4154	0.4347	0.422	0.4308	0.4171	0.2501	0.2345
EUR	lung	mesendoderm	0.2921	0.2782	0.3146	0.3	0.3182	0.301	0.2476	0.2345
EAS	brain_fetal	vagina	0.4166	0.4095	0.4208	0.413	0.4159	0.4066	0.2472	0.2345
EUR	A673	liver	0.3389	0.3247	0.351	0.3359	0.3571	0.3422	0.2532	0.2344
EUR	esophagus_muscularis_mucosa	pancreas	0.4302	0.4197	0.4347	0.4234	0.4303	0.4186	0.2582	0.2344
EUR	NCI-H929	stomach	0.3178	0.3051	0.3386	0.3249	0.3456	0.333	0.2498	0.2344
EUR	placenta	trophoblast_cell	0.3178	0.3086	0.3327	0.3226	0.3347	0.3225	0.247	0.2344
EAS	Bcell	thymus	0.3943	0.3856	0.3992	0.39	0.3976	0.3897	0.2381	0.2344
EAS	GM23248	myotube	0.421	0.4162	0.4328	0.4282	0.419	0.4137	0.241	0.2344
EUR	HAP-1	lung	0.335	0.3237	0.3517	0.3403	0.3492	0.3384	0.2458	0.2343
EAS	esophagus_squamous_epithelium	stomach	0.4285	0.4182	0.4333	0.4214	0.4194	0.4059	0.2485	0.2343
EUR	lower_leg_skin	MCF-7	0.3363	0.3247	0.3512	0.3387	0.3546	0.3426	0.2471	0.2342
EAS	AG04450	foreskin-fibroblast	0.446	0.4407	0.4542	0.4488	0.431	0.4225	0.2429	0.2342
EAS	HeLa-S3	stomach	0.3858	0.3739	0.4034	0.3903	0.3994	0.3848	0.2496	0.2342
EAS	Bcell	prostate_gland	0.3134	0.3004	0.3248	0.3103	0.3444	0.33	0.2446	0.2341
EAS	brain_fetal	peyers_patch	0.3801	0.3711	0.3906	0.3814	0.3973	0.3876	0.2465	0.234
EUR	brain_fetal	distal_femur	0.4311	0.4204	0.4329	0.421	0.425	0.4129	0.2553	0.2339
EAS	brain_fetal	distal_femur	0.4279	0.4198	0.4291	0.4204	0.4215	0.4111	0.2483	0.2339
EAS	HepG2	spleen	0.3386	0.3272	0.3541	0.341	0.3538	0.34	0.246	0.2339
EAS	NCI-H929	thyroid_gland	0.2604	0.2512	0.2837	0.2743	0.3004	0.2898	0.2416	0.2339
EAS	proximal_tibia	omnibus	0.2609	0.2584	0.2818	0.2789	0.3013	0.2974	0.2392	0.2338
EAS	NCI-H929	stomach	0.3142	0.3022	0.3352	0.3228	0.3417	0.3282	0.2423	0.2337
EUR	adrenal_gland	lower_leg_skin	0.358	0.3492	0.364	0.3541	0.3651	0.3543	0.2432	0.2336
EUR	liver	WERI-Rb-1	0.286	0.2728	0.3021	0.2883	0.313	0.2987	0.2485	0.2336
EAS	HeLa-S3	K562	0.3831	0.3699	0.4072	0.3927	0.4013	0.386	0.2433	0.2336
EAS	liver	peyers_patch	0.4254	0.4158	0.4349	0.4252	0.434	0.4239	0.2505	0.2336
EUR	SJCRH30	SJSA1	0.3193	0.3091	0.3375	0.3272	0.3426	0.3316	0.2481	0.2334
EAS	HeLa-S3	SJSA1	0.3789	0.3701	0.3893	0.3799	0.3844	0.3738	0.2444	0.2334
EAS	mesendoderm	thymus	0.2604	0.2501	0.2859	0.2754	0.2885	0.2786	0.2385	0.2334
EAS	PC-3	SJSA1	0.3666	0.359	0.3797	0.3717	0.3784	0.3682	0.2446	0.2334
EUR	GM12878	HepG2	0.2735	0.2612	0.2921	0.2788	0.3056	0.2915	0.2472	0.2333
EUR	stromal	testis	0.3279	0.3158	0.3402	0.3264	0.3518	0.3367	0.2509	0.2333
EAS	esophagus_muscularis_mucosa	pancreas	0.4279	0.4184	0.4325	0.422	0.4284	0.4167	0.249	0.2333
EUR	A549	thyroid_gland	0.318	0.3083	0.3296	0.3186	0.3491	0.3378	0.2468	0.2332
EUR	foreskin-fibroblast	liver	0.3854	0.3733	0.4061	0.394	0.4064	0.3946	0.25	0.2332
EAS	foreskin-melanocyte	psoas_muscle	0.3518	0.3444	0.3649	0.3563	0.359	0.3507	0.2423	0.2332
EUR	small_intestine	trophoblast_cell	0.2553	0.2404	0.2801	0.2644	0.2905	0.2731	0.2526	0.2331
EAS	A549	transverse_colon	0.3949	0.3865	0.4055	0.3965	0.4116	0.4027	0.2427	0.2331
EUR	A673	spleen	0.3721	0.3597	0.3859	0.3727	0.3849	0.3705	0.2586	0.233
EUR	foreskin-fibroblast	kidney	0.3987	0.3868	0.4195	0.4073	0.4151	0.402	0.2525	0.233
EUR	MCF-7	NCI-H929	0.2934	0.28	0.3241	0.3092	0.3354	0.3204	0.2496	0.233
EAS	foreskin-fibroblast	vagina	0.4606	0.4518	0.4761	0.4668	0.4636	0.4533	0.2441	0.233
EAS	hepatocyte	stromal	0.3731	0.365	0.3891	0.3799	0.3896	0.379	0.2456	0.2329
EAS	lung	uterus	0.4242	0.4164	0.4233	0.4153	0.4158	0.4065	0.2434	0.2329
EUR	coronary_artery	kidney	0.433	0.4199	0.4389	0.4257	0.4304	0.4162	0.247	0.2328
EUR	fibroblast-of-lung	HeLa-S3	0.4145	0.403	0.4279	0.416	0.421	0.4096	0.2473	0.2328
EUR	Bcell	K562	0.3286	0.3147	0.3493	0.3352	0.3595	0.345	0.2507	0.2327
EUR	breast_epithelium	hepatocyte	0.4025	0.3913	0.4181	0.4069	0.412	0.3998	0.2461	0.2327
EUR	esophagus_squamous_epithelium	liver	0.3984	0.3863	0.4034	0.3905	0.3968	0.3843	0.2386	0.2327
EUR	HAP-1	K562	0.3489	0.3351	0.3823	0.3674	0.379	0.3639	0.245	0.2327
EAS	heart_left_ventricle	lung	0.5019	0.4971	0.4982	0.4933	0.4802	0.473	0.2376	0.2327
EAS	proximal_radius	RWPE1	0.3722	0.3654	0.382	0.3749	0.3852	0.3766	0.239	0.2327
EUR	brain_fetal	proximal_tibia	0.4285	0.4186	0.4305	0.4195	0.4226	0.4117	0.2531	0.2326
EAS	distal_radius	RWPE1	0.3732	0.3661	0.3833	0.3757	0.3856	0.3766	0.2369	0.2326
EUR	adrenal_gland	proximal_humerus	0.4153	0.4044	0.4272	0.4153	0.4266	0.4144	0.247	0.2325
EUR	foreskin-fibroblast	testis	0.4122	0.3994	0.4345	0.4214	0.4306	0.4158	0.2491	0.2325
EUR	mesendoderm	spleen	0.2952	0.2798	0.3192	0.3027	0.323	0.3049	0.2499	0.2325
EUR	psoas_muscle	SJSA1	0.311	0.3002	0.3232	0.3116	0.3306	0.3167	0.2486	0.2325
EUR	RWPE2	uterus	0.3413	0.3294	0.3488	0.3361	0.3539	0.3391	0.2514	0.2325
EAS	brain_fetal	prostate_gland	0.3885	0.3786	0.3958	0.3853	0.401	0.3884	0.2424	0.2325
EUR	breast_epithelium	proximal_tibia	0.4261	0.4143	0.4331	0.4207	0.4294	0.416	0.2477	0.2324
EAS	AG04450	astrocyte	0.4272	0.4228	0.434	0.4307	0.4141	0.408	0.2411	0.2324
EAS	brain-microvascular-endothelial-cell	lower_leg_skin	0.309	0.2986	0.3232	0.3129	0.3284	0.3161	0.2434	0.2324
EUR	foreskin-melanocyte	lung	0.346	0.3351	0.3571	0.346	0.352	0.34	0.2494	0.2323
EUR	hepatocyte	vagina	0.3891	0.3768	0.4041	0.3912	0.4026	0.3895	0.2502	0.2323
EUR	kidney	natural-killer-cell	0.3208	0.3094	0.3273	0.3142	0.3255	0.3131	0.2431	0.2322
EUR	common-myeloid-progenitor-CD34-positive	GM12878	0.4181	0.4063	0.4364	0.4227	0.4346	0.4197	0.2542	0.2321
EAS	GM12878	HCT116	0.29	0.279	0.3042	0.2919	0.3139	0.3017	0.2501	0.2321
EAS	IMR-90	small_intestine	0.293	0.2823	0.3081	0.2957	0.3115	0.298	0.2416	0.2321
EAS	A549	heart_left_ventricle	0.3648	0.3574	0.3712	0.3633	0.3833	0.3743	0.2454	0.232
EAS	ascending_aorta	proximal_tibia	0.4158	0.407	0.4181	0.4095	0.4114	0.4012	0.2419	0.232
EAS	CD14-positive-monocyte	GM12878	0.3879	0.378	0.4023	0.392	0.4004	0.3884	0.2493	0.232
EUR	heart	trophoblast_cell	0.2742	0.2595	0.294	0.2785	0.3	0.2829	0.2477	0.2319
EAS	astrocyte	IMR-90	0.3819	0.3762	0.3887	0.3823	0.3776	0.3693	0.2416	0.2319
EAS	small_intestine	trophoblast_cell	0.2507	0.2389	0.2746	0.2623	0.2843	0.2712	0.2453	0.2318
EUR	AG04450	SJSA1	0.4069	0.3999	0.4119	0.406	0.3997	0.3921	0.2407	0.2317
EUR	esophagus_muscularis_mucosa	RWPE1	0.4101	0.4004	0.4161	0.4056	0.4107	0.399	0.2498	0.2317
EUR	HCT116	natural-killer-cell	0.3064	0.2953	0.315	0.3025	0.3183	0.3076	0.2437	0.2317
EAS	HAP-1	SJSA1	0.2752	0.2629	0.2967	0.2847	0.3037	0.29	0.2445	0.2317
EAS	lung	open_cardiac_muscle_cell	0.369	0.3608	0.3841	0.3757	0.3833	0.374	0.2405	0.2317
EUR	stomach	stromal	0.3484	0.3375	0.3583	0.3461	0.3634	0.351	0.2477	0.2316
EAS	A673	liver	0.3368	0.324	0.3488	0.3351	0.3552	0.3412	0.2497	0.2316
EAS	foreskin-melanocyte	lung	0.3425	0.3349	0.3539	0.3461	0.3474	0.3399	0.2392	0.2316
EAS	heart_left_ventricle	liver	0.4044	0.3956	0.4066	0.3974	0.4015	0.391	0.2436	0.2316
EUR	Bcell	prostate_gland	0.3135	0.3009	0.3249	0.3111	0.3444	0.3311	0.2456	0.2315
EAS	Bcell	testis	0.3389	0.3264	0.3514	0.337	0.3678	0.3536	0.244	0.2315
EAS	brain_fetal	proximal_tibia	0.4252	0.4177	0.4265	0.4183	0.4188	0.4093	0.2463	0.2315
EAS	HCT116	natural-killer-cell	0.3051	0.2939	0.3134	0.3011	0.3187	0.306	0.2432	0.2315
EUR	brain_fetal	heart_left_ventricle	0.4233	0.4138	0.4256	0.4149	0.4235	0.413	0.2445	0.2314
EUR	lower_leg_skin	SK-N-SH	0.3017	0.2915	0.3031	0.2929	0.3003	0.2893	0.2469	0.2314
EAS	A549	thyroid_gland	0.3168	0.307	0.328	0.3181	0.3473	0.3369	0.246	0.2314
EAS	brain_fetal	right_atrium_auricular_region	0.4222	0.4145	0.4248	0.4167	0.4243	0.4141	0.2459	0.2314
EAS	HCT116	testis	0.3486	0.3369	0.3626	0.3496	0.3659	0.3532	0.243	0.2314
EAS	lung	mesendoderm	0.288	0.2767	0.3101	0.2985	0.3127	0.2999	0.2459	0.2314
EAS	RWPE2	stromal	0.4142	0.4056	0.421	0.4118	0.41	0.3987	0.2472	0.2314
EUR	foreskin-fibroblast	vagina	0.4647	0.4525	0.4808	0.4676	0.4678	0.4538	0.2488	0.2313
EUR	K562	OCI-LY7	0.2837	0.2699	0.3067	0.2922	0.3224	0.3088	0.2463	0.2313
EUR	distal_femur	omnibus	0.2585	0.255	0.2791	0.2752	0.2984	0.2939	0.2375	0.2312
EUR	psoas_muscle	uterus	0.4037	0.3935	0.4058	0.3952	0.3967	0.3841	0.2436	0.2311
EAS	coronary_artery	kidney	0.4292	0.4194	0.435	0.425	0.426	0.4153	0.24	0.2311
EAS	iPS-DF-19.11	mesendoderm	0.2962	0.2883	0.308	0.3002	0.2995	0.289	0.2359	0.2311
EAS	adrenal_gland	proximal_humerus	0.4109	0.4033	0.4224	0.414	0.423	0.4129	0.2396	0.231
EAS	brain_fetal	stomach	0.415	0.4059	0.4156	0.4063	0.4108	0.4002	0.2417	0.231
EAS	breast_epithelium	distal_humerus	0.4292	0.4198	0.4352	0.425	0.4315	0.4201	0.2438	0.231
EAS	DND-41	HCT116	0.2886	0.2755	0.3052	0.2913	0.3135	0.2997	0.2448	0.231
EUR	HCT116	SJSA1	0.3505	0.3407	0.3591	0.3482	0.3538	0.3418	0.2469	0.2309
EAS	A549	stomach	0.3595	0.3491	0.3665	0.3549	0.3741	0.3606	0.2525	0.2309
EAS	pancreas	tibial_artery	0.4017	0.3926	0.406	0.396	0.4067	0.3953	0.2446	0.2309
EUR	foreskin-fibroblast	SJSA1	0.4128	0.403	0.4265	0.4161	0.4183	0.4065	0.2467	0.2308
EUR	foreskin-melanocyte	psoas_muscle	0.3551	0.3441	0.3679	0.3556	0.3629	0.3499	0.2497	0.2308
EAS	breast_epithelium	proximal_humerus	0.4291	0.4203	0.4355	0.4259	0.4315	0.4208	0.2428	0.2308
EAS	stomach	stromal	0.3466	0.3374	0.3564	0.3463	0.3601	0.3496	0.2442	0.2308
EUR	coronary_artery	hepatocyte	0.384	0.3732	0.3986	0.3872	0.3999	0.3887	0.2449	0.2307
EUR	foreskin-melanocyte	thymus	0.3252	0.3185	0.3391	0.3311	0.3377	0.3299	0.2489	0.2307
EUR	natural-killer-cell	stomach	0.3329	0.3212	0.3361	0.3234	0.3323	0.3205	0.2493	0.2307
EUR	NCI-H929	thyroid_gland	0.2635	0.2528	0.287	0.2754	0.3038	0.2912	0.2493	0.2307
EAS	MM.1S	T-cell	0.3547	0.3446	0.3727	0.3626	0.3687	0.3592	0.2424	0.2307
EUR	brain_fetal	stomach	0.4172	0.4059	0.4178	0.4058	0.4135	0.4016	0.2429	0.2306
EUR	coronary_artery	HeLa-S3	0.3897	0.3777	0.4049	0.3927	0.4052	0.3932	0.2424	0.2306
EUR	RWPE2	spleen	0.3177	0.3044	0.3266	0.3122	0.3333	0.3182	0.2452	0.2306
EAS	psoas_muscle	SJSA1	0.3082	0.2996	0.3205	0.3111	0.3278	0.318	0.241	0.2306
EUR	adrenal_gland	distal_humerus	0.4149	0.4032	0.4261	0.4135	0.4258	0.413	0.2453	0.2305
EUR	ascending_aorta	hepatocyte	0.3679	0.3576	0.3807	0.3698	0.3782	0.3666	0.2444	0.2305
EAS	esophagus_squamous_epithelium	liver	0.3967	0.3865	0.4022	0.3914	0.3965	0.3841	0.2384	0.2305
EUR	CD8-positive-alpha-betaTcell	thymus	0.4286	0.4225	0.4316	0.4247	0.4193	0.4128	0.2435	0.2304
EAS	foreskin-fibroblast	kidney	0.3959	0.3868	0.4164	0.4069	0.4112	0.401	0.246	0.2304
EAS	heart	SJSA1	0.3085	0.2982	0.3203	0.3095	0.327	0.3154	0.2394	0.2304
EUR	A549	pancreas	0.3786	0.3686	0.3891	0.3782	0.398	0.3863	0.2464	0.2303
EUR	heart	HeLa-S3	0.359	0.347	0.3735	0.3613	0.3757	0.3618	0.2448	0.2303
EUR	GM12878	lung	0.2977	0.2856	0.3076	0.2949	0.3143	0.3013	0.2441	0.2302
EUR	HeLa-S3	PC-9	0.4566	0.4494	0.4628	0.4548	0.4378	0.4287	0.2413	0.2302
EUR	lung	SK-N-SH	0.3169	0.3041	0.3212	0.3077	0.3214	0.3081	0.2479	0.2302
EUR	pancreas	RWPE2	0.3495	0.3377	0.3621	0.3503	0.3703	0.3564	0.249	0.2302
EAS	mesendoderm	psoas_muscle	0.2827	0.2733	0.3064	0.297	0.3116	0.3019	0.2405	0.2302
EUR	ascending_aorta	brain_fetal	0.391	0.3817	0.3919	0.382	0.3922	0.3825	0.2407	0.2301
EUR	distal_humerus	stromal	0.3692	0.3577	0.3812	0.3686	0.3897	0.3763	0.2476	0.2301
EUR	pancreas	spleen	0.3938	0.3838	0.4017	0.3908	0.4026	0.3914	0.2518	0.2301
EAS	breast_epithelium	hepatocyte	0.3995	0.3912	0.4153	0.407	0.408	0.399	0.2371	0.2301
EAS	common-myeloid-progenitor-CD34-positive	T-cell	0.4417	0.4322	0.4492	0.4385	0.439	0.4279	0.2438	0.2301
EAS	HAP-1	K562	0.3484	0.3338	0.3821	0.3665	0.3781	0.3627	0.2446	0.2301
EAS	ascending_aorta	hepatocyte	0.3644	0.3564	0.3769	0.3687	0.3737	0.3645	0.237	0.23
EUR	A549	esophagus_muscularis_mucosa	0.3851	0.3748	0.3898	0.3775	0.4011	0.3886	0.2463	0.2299
EUR	esophagus_muscularis_mucosa	stromal	0.4057	0.3964	0.4145	0.4041	0.4146	0.4029	0.2461	0.2299
EUR	pancreas	tibial_artery	0.4043	0.3939	0.4089	0.3976	0.409	0.3967	0.2531	0.2299
EUR	A549	transverse_colon	0.398	0.3885	0.4085	0.3978	0.4142	0.404	0.2435	0.2298
EUR	CD4-positive-alpha-betaTcell	lower_leg_skin	0.3224	0.3138	0.3243	0.3144	0.3239	0.3142	0.2394	0.2298
EAS	placenta	trophoblast_cell	0.3153	0.3057	0.3308	0.3199	0.3301	0.3192	0.2398	0.2298
EUR	proximal_humerus	stromal	0.3664	0.3551	0.3783	0.3661	0.3865	0.3736	0.2473	0.2297
EAS	Bcell	K562	0.327	0.313	0.3479	0.3323	0.3573	0.3419	0.2436	0.2297
EAS	distal_humerus	stromal	0.3663	0.3579	0.378	0.3687	0.3858	0.3747	0.2382	0.2297
EAS	foreskin-melanocyte	IMR-90	0.3088	0.3001	0.3236	0.3137	0.3253	0.3133	0.238	0.2297
[truncated: 9,184 more rows]

## Sheet: Table S4
Population	ELE context	S-LDSC annotation	NC ELEs (all SNPs)	NC ELEs (common SNPs)	LC ELEs (all SNPs)	LC ELEs (common SNPs)	MC ELEs (all SNPs)	MC ELEs (common SNPs)	HC ELEs (all SNPs)	HC ELEs (common SNPs)
[truncated: 20,352 more rows]

[truncated: 22 more sheets: Table S5, Table S6, Table S7, Table S8, Table S9, Table S10, Table S11, Table S12, Table S13, Table S14, Table S15, Table S16, Table S17, Table S18, Table S19, Table S20, Table S21, Table S22, Table S23, Table S24 …]
